# Supplementary material for: Selection in Coastal Synechococcus (Cyanobacteria) Populations Evaluated from Environmental Metagenomes
Source: PLoS One. 2011 Sep 9;6(9):e24249. doi: 10.1371/journal.pone.0024249 (PMC3170327; doi:10.1371/journal.pone.0024249)
Supplement: Table S1 — dN/dS ratios based on metagenomic sequences tiled to the CC9311 genome for accessory genes with greater than 20-fold average depth of read coverage. 20-fold is approximately 1 standard deviation greater than the mean. The percentage of the gene covered by at least 5-fold read coverage (%min5Xcov), the average depth of read coverage (avg read depth), and whether the gene changed in expression level under stress conditions assessed by microarray analysis are also shown. (XLS) [file pone.0024249.s003.xls]

## Sheet: Sheet1
Table S1. dN/dS ratios based on metagenomic sequences tiled to the CC9311 genome for accessory genes with greater than 20-fold average depth of read coverage. 20-fold is approximately 1 standard deviation greater than the mean. The percentage of the gene covered by at least 5-fold read coverage (%min5Xcov), the average depth of read coverage (avg read depth), and whether the gene changed in expre…
					microarray gene expression changes
Locus Tag	Description	dN/dS	%min5Xcov	avg read depth	increased	decreased
sync_0485	phycocyanin alpha subunit phycocyanobilin lyase, CpcF subunit (EC:4.- )	0.189	100	22.959	Y	N
sync_0486	phycocyanin alpha subunit phycocyanobilin lyase, CpcE subunit (EC:4.- )	0.236	100	20.477	N	Y
sync_0493	hypothetical protein	0.205	100	39.062	N	N
sync_0494	hypothetical protein	0.983	100	37.131	N	Y
sync_0573	two-component hybrid sensor and regulator alr4878, putative	0.179	100	29.924	N	Y
sync_0574	Two-component response regulator, CheY-like receiver and wHTH DNA-binding domains	0.227	100	30.646	N	Y
sync_0625	hypothetical protein	0.249	100	26.92	Y	N
sync_0627	hypothetical protein	0.15	100	22.405	Y	N
sync_0633	calcium/proton exchanger	0.137	100	25.487	N	N
sync_0644	hypothetical protein	0.123	100	21.569	Y	N
sync_0649	Glycerol dehydrogenase (GLDH) (EC:1.1.1.6 )	0.19	100	24.124	Y	N
sync_0650	hypothetical protein	0.39	100	23.306	Y	N
sync_0673	hypothetical protein	0.281	100	22.146	Y	N
sync_0675	sensor histidine kinase	0.241	96.67	21.47	Y	N
sync_0679	TM2 domain family protein	0.092	100	24.184	Y	Y
sync_0681	ferrous iron transport protein B	0.064	100	21.891	N	Y
sync_0682	ferrous iron transport protein A	0.093	100	21.531	N	N
sync_0683	hypothetical protein	0.175	100	20.768	Y	N
sync_0684	hypothetical protein	0.147	100	21.129	Y	Y
sync_0685	hypothetical protein	0.15	100	30.07	Y	Y
sync_0710	hypothetical protein	0.469	100	21.796	N	N
sync_0776	hypothetical protein	0.804	100	24.356	N	N
sync_0839	hypothetical protein	0.49	65.8	20.85	N	Y
sync_0862	hypothetical protein	0.167	100	38.017	N	Y
sync_0865	hypothetical protein	0.1	100	41.581	Y	Y
sync_0867	hypothetical protein	0.021	100	26.833	Y	Y
sync_0868	hypothetical protein	0.457	86.11	21.426	Y	Y
sync_0871	GrpE	0.111	100	65.373	N	N
sync_0877	hypothetical protein	0.167	100	22.901	N	Y
sync_0949	hypothetical protein	0.166	100	31.907	Y	N
sync_0951	hypothetical protein	1.046	100	21.69	Y	N
sync_0954	hypothetical protein	0.12	100	28.401	Y	N
sync_0957	hypothetical protein	0.108	100	26.661	Y	N
sync_0958	hypothetical protein	0.163	100	28.552	Y	N
sync_1041	putative RND family outer membrane efflux protein	0.164	100	21.783	Y	N
sync_1056	Serine/threonine specific protein phosphatase (EC:3.6.1.41 )	0.236	100	20.465	Y	N
sync_1058	Antibiotic biosynthesis monooxygenase domain protein	0.192	100	30.19	Y	N
sync_1059	transporter, bile acid/Na+ symporter family protein	0.16	100	30.085	Y	N
sync_1060	hypothetical protein	0.29	100	38.503	Y	N
sync_1061	hypothetical protein	0.225	100	38.279	Y	Y
sync_1066	hypothetical protein	0.072	100	28.992	Y	N
sync_1077	ferritin	0.13	100	20.272	N	Y
sync_1105	hypothetical protein	0.275	85.56	33.077	Y	N
sync_1112	hypothetical protein	0.261	94.94	20.11	Y	N
sync_1132	hypothetical protein	0.1	100	26.281	N	Y
sync_1155	hypothetical protein	1.021	100	25.794	Y	Y
sync_1156	hypothetical protein	0.155	100	27.558	Y	Y
sync_1160	hypothetical protein	0.278	100	34.417	Y	N
sync_1174	RecF/RecN/SMC N terminal domain protein	0.232	100	26.659	Y	Y
sync_1188	hypothetical protein	0.106	100	25.582	Y	Y
sync_1231	EF hand domain protein	0.168	100	27.277	Y	N
sync_1232	two-component response regulator	0.067	100	28.203	Y	Y
sync_1233	two-component sensor histidine kinase (EC:2.7.3.- )	0.076	100	32.284	Y	N
sync_1237	hypothetical protein	0.39	100	31.12	Y	N
sync_1244	oxidoreductase, short-chain dehydrogenase/reductase family protein (EC:1.- )	0.179	100	26.814	N	Y
sync_1245	possible Carbamoyl-phosphate synthase L chain	0.288	64.84	33.462	N	Y
sync_1252	Staphylococcal nuclease homologue	0.33	100	38.877	Y	N
sync_1253	glutamine synthetase (EC:6.3.1.2 )	0.055	100	33.76	Y	Y
sync_1257	hypothetical protein	0.16	100	34.675	N	Y
sync_1258	putative nuclease	0.298	100	22.313	N	Y
sync_1259	hypothetical protein	0.14	100	26.623	N	Y
sync_1291	hypothetical protein	0.095	100	61.943	N	Y
sync_1292	hypothetical protein	0.376	100	28.775	Y	N
sync_1323	hypothetical protein	0.08	100	24.204	N	Y
sync_1421	hypothetical protein	0.103	100	21.967	N	Y
sync_1424	transporter, major facilitator family protein	0.079	100	27.784	Y	N
sync_1449	SPFH domain / Band 7 family protein	0.065	100	37.184	N	Y
sync_1459	NAD binding site	0.215	100	24.077	N	Y
sync_1460	Chalcone synthase (EC:2.3.1.74 )	0.217	100	24.384	N	Y
sync_1461	hypothetical protein	0.309	100	27.901	N	Y
sync_1464	hypothetical protein	0.11	100	21.336	N	Y
sync_1469	hypothetical protein	0.115	100	33.824	Y	Y
sync_1497	manganese/zinc/iron chelate ABC transporter (MZT) family, permease protein	0.095	98.21	35.912	Y	N
sync_1498	manganese/zinc/iron chelate ABC ransporter (MZT) family, ATP-binding protein	0.086	100	20.632	Y	N
sync_1515	long-chain-fatty-acid-CoA ligase (EC:6.2.1.- )	0.297	100	24.689	Y	N
sync_1540	Bacterial regulatory proteins, Crp family protein	0.024	100	20.534	Y	N
sync_1568	hypothetical protein	0.727	100	20.028	Y	Y
sync_1666	hypothetical protein	0.934	100	20.468	Y	N
sync_1734	possible ligand gated channel (GIC family)	0.154	100	20.893	Y	Y
sync_1740	hypothetical protein	0.015	100	24.171	N	Y
sync_1743	putative lipoprotein	0.184	100	35.167	N	Y
sync_1744	hypothetical protein	0.32	100	37.656	Y	N
sync_1745	possible tRNA synthetases class I	0.213	81.31	22.059	Y	N
sync_1759	hypothetical protein	0.212	100	23.66	Y	N
sync_1762	hypothetical protein	0.046	100	27.346	Y	N
sync_1771	Copper/zinc superoxide dismutase	0.087	100	23.824	Y	Y
sync_1772	hypothetical protein	0.234	100	28.353	Y	Y
sync_1773	hypothetical protein	0.116	100	25.712	N	Y
sync_1777	hypothetical protein	0.205	100	35.956	Y	Y
sync_1778	hypothetical protein	0.881	100	47.683	N	Y
sync_1782	hypothetical protein	3.235	100	35.283	N	Y
sync_1783	hypothetical protein	0.256	100	58.962	Y	Y
sync_1789	hypothetical protein	0.173	100	31.308	N	Y
sync_1790	hypothetical protein	0.015	100	28.503	N	Y
sync_1799	hypothetical protein	0.44	100	20.038	Y	N
sync_1803	carotenoid binding protein	0.067	100	29.319	Y	N
sync_1805	hypothetical protein	0.048	97.9	20.444	Y	N
sync_1806	hypothetical protein	0.191	100	28.5	N	Y
sync_1808	hypothetical protein	0.174	100	23.966	Y	Y
sync_1814	hypothetical protein	0.354	100	38.199	Y	N
sync_1826	hypothetical protein	0.139	100	23.393	N	Y
sync_1830	Predicted enzyme of the cupin superfamily protein	0.24	100	20.929	N	Y
sync_1835	aldehyde dehydrogenase family protein (EC:1.2.1.16 )	0.178	100	26.952	Y	N
sync_1872	possible Arginine repressor, C-terminal domain	0.241	100	29.044	N	N
sync_1873	hypothetical protein	0.083	100	24.247	N	Y
sync_1874	hypothetical protein	0.136	100	27.674	N	Y
sync_1875	hypothetical protein	0.062	100	35.46	N	Y
sync_1915	dehydrogenase subunit-like protein (EC:1.1.99.- )	0.07	100	20.258	N	Y
sync_1916	hypothetical protein	0.118	100	24.423	Y	Y
sync_1918	Glucose 1-dehydrogenase (EC:1.1.1.47 )	0.063	98.75	29.788	N	Y
sync_1925	hypothetical protein	0.065	100	27.024	N	Y
sync_1926	hypothetical protein	0.082	100	20.639	N	Y
sync_1950	flavodoxin	0.084	100	44.135	N	N
sync_1952	hypothetical protein	0.147	100	30.949	N	Y
sync_2059	hypothetical protein	0.21	100	27.425	N	Y
sync_2063	hypothetical protein	0.162	80.43	21.477	Y	N
sync_2064	hypothetical protein	0.192	100	47.992	Y	Y
sync_2066	hypothetical protein	0.484	100	38.017	N	Y
sync_2068	hypothetical protein	0.229	100	33.676	Y	N
sync_2069	hypothetical protein	0.119	100	21.768	Y	N
sync_2071	hypothetical protein	0.173	100	23.366	N	N
sync_2076	hypothetical protein	1.578	82.14	23.373	Y	Y
sync_2078	hypothetical protein	0.227	100	38.642	N	Y
sync_2229	transcriptional regulator, araC family domain protein	0.191	99.37	42.805	N	N
sync_2230	hypothetical protein	0.115	100	39.176	N	Y
sync_2238	hypothetical protein	0.135	100	31.615	Y	Y
sync_2295	alanine dehydrogenase (EC:1.4.1.1 )	0.042	100	20.326	N	Y
sync_2297	hypothetical protein	0.229	100	29.667	N	Y
sync_2300	hypothetical protein	0.079	100	27.329	N	Y
sync_2305	hypothetical protein	0.521	100	39.583	Y	N
sync_2405	tonB-dependent receptor protein (EC:1.3.99.- )	0.189	100	32.775	N	Y
sync_2407	hypothetical protein	0.056	100	28.794	N	Y
sync_2408	hypothetical protein	0.138	100	29.884	Y	N
sync_2409	ParB nuclease domain protein	0.185	100	30.364	N	Y
sync_2410	hypothetical protein	0.557	87.76	22.139	N	Y
sync_2497	hypothetical protein	0.257	97.96	34.003	N	N
sync_2816	hypothetical protein	0.37	100	30.058	Y	N
sync_2817	hypothetical protein	0.429	100	48.992	Y	N
sync_2818	mechanosensitive ion channel family protein	0.282	99.22	54.107	Y	N
sync_2824	transporter, small conductance mechanosensitive ion channel (MscS) family protein	0.127	100	42.694	Y	Y
sync_2880	glutamine amidotransferase, class I	0.262	100	21.165	Y	Y
sync_2894	molybdopterin biosynthesis	0.237	100	23.88	N	Y
sync_2899	Formate and nitrite transporters	0.043	100	20.999	N	Y
sync_2937	hypothetical protein	0.908	100	30.559	Y	N
