# Supplementary material for: Selection in Coastal Synechococcus (Cyanobacteria) Populations Evaluated from Environmental Metagenomes
Source: PLoS One. 2011 Sep 9;6(9):e24249. doi: 10.1371/journal.pone.0024249 (PMC3170327; doi:10.1371/journal.pone.0024249)
Supplement: Table S2 — dN/dS ratios based on metagenomic sequences tiled to the CC9902 genome for accessory genes with greater than 20-fold average depth of read coverage. 20-fold is approximately 1 standard deviation greater than the mean. The percentage of the gene covered by at least 5-fold read coverage (%min5Xcov) and the average depth of read coverage (avg read depth) are also shown. (XLS) [file pone.0024249.s004.xls]

## Sheet: Sheet1
Table S2. dN/dS ratios based on metagenomic sequences tiled to the CC9902 genome for accessory genes with greater than 20-fold average depth of read coverage. 20-fold is approximately 1 standard deviation greater than the mean. The percentage of the gene covered by at least 5-fold read coverage (%min5Xcov)and the average depth of read coverage (avg read depth) are also shown.
Locus Tag	Description	dN/dS	%min5Xcov	avg read depth
Syncc9902_0037	hypothetical protein	0.173	100	22.111
Syncc9902_0286	hypothetical protein	0.298	100	20.016
Syncc9902_0440	hypothetical protein	0.29	100	46.82
Syncc9902_0441	hypothetical protein	0.556	100	27.068
Syncc9902_0442	hypothetical protein	0.25	100	28.759
Syncc9902_0447	nuclease (SNase-like)	0.211	100	24.859
Syncc9902_0450	hypothetical protein	1.099	100	60.187
Syncc9902_0451	hypothetical protein	0.259	100	66.673
Syncc9902_0452	hypothetical protein	0.136	100	41.653
Syncc9902_0455	putative sulfotransferase protein	0.244	100	46.789
Syncc9902_0456	hypothetical protein	0.129	100	52.839
Syncc9902_0509	hypothetical protein	0.216	100	21.854
Syncc9902_0585	succinate dehydrogenase (EC:1.3.99.1 )	0.09	100	21.835
Syncc9902_0588	hypothetical protein	0.204	100	26.613
Syncc9902_0589	hypothetical protein	0.079	100	28.99
Syncc9902_0590	hypothetical protein	0.344	100	21.776
Syncc9902_0633	Lipopolysaccharide biosynthesis protein-like	0.186	94.52	26.26
Syncc9902_0634	dTDP-glucose 4,6-dehydratase	0.133	100	27.191
Syncc9902_0635	dTDP-4-dehydrorhamnose reductase (EC:1.1.1.133 )	0.161	100	25.081
Syncc9902_0636	dTDP-4-dehydrorhamnose 3,5-epimerase related (EC:5.1.3.13 )	0.207	100	32.255
Syncc9902_0637	Glucose-1-phosphate thymidylyltransferase, long form	0.126	100	27.497
Syncc9902_0807	hypothetical protein	0.255	100	50.113
Syncc9902_0810	hypothetical protein	0.363	100	23.417
Syncc9902_0813	hypothetical protein	0.265	100	31.849
Syncc9902_0817	hypothetical protein	0.095	100	22.736
Syncc9902_0940	hypothetical protein	0.159	100	22.617
Syncc9902_0945	hypothetical protein	0.215	100	26.38
Syncc9902_0946	putative redox protein	0.115	100	25.556
Syncc9902_0948	hypothetical protein	0.177	100	21.706
Syncc9902_0950	hypothetical protein	0.211	100	22.119
Syncc9902_0953	hypothetical protein	0.161	100	37.94
Syncc9902_0966	hypothetical protein	0.088	100	24.36
Syncc9902_0968	hypothetical protein	0.308	100	25.475
Syncc9902_0969	hypothetical protein	0.105	100	28.994
Syncc9902_0971	hypothetical protein	0.129	100	40.517
Syncc9902_0972	possible beta-carotene ketolase	0.225	100	29.749
Syncc9902_0973	carotenoid binding protein	0.032	100	50.047
Syncc9902_0977	hypothetical protein	0.208	100	41.085
Syncc9902_0978	hypothetical protein	0.113	100	72.593
Syncc9902_0979	transcriptional regulator, LuxR family	0.108	100	41.623
Syncc9902_0980	RNA-binding region RNP-1	0.051	100	54.122
Syncc9902_0981	hypothetical protein	0.175	100	29.5
Syncc9902_0982	putative superoxide dismutase	0.225	100	32.949
Syncc9902_0987	hypothetical protein	0.097	100	20.406
Syncc9902_0989	hypothetical protein	0.195	100	26.511
Syncc9902_0995	putative hydrolase transmembrane protein	0.279	100	21.014
Syncc9902_0996	hypothetical protein	0.261	100	25.789
Syncc9902_0997	hypothetical protein	0.158	100	30.396
Syncc9902_1012	Phospholipid/glycerol acyltransferase	0.116	100	22.995
Syncc9902_1019	hypothetical protein	0.273	100	28.954
Syncc9902_1020	hypothetical protein	0.028	100	34.909
Syncc9902_1022	hypothetical protein	0.172	100	24.049
Syncc9902_1024	hypothetical protein	0.244	100	31.515
Syncc9902_1025	hypothetical protein	0.12	100	24.924
Syncc9902_1027	hypothetical protein	0.339	100	28.413
Syncc9902_1028	hypothetical protein	0.25	100	30.11
Syncc9902_1032	hypothetical protein	0.408	100	26.609
Syncc9902_1033	hypothetical protein	0.129	100	52.187
Syncc9902_1035	hypothetical protein	0.42	100	28.971
Syncc9902_1174	hypothetical protein	2.933	100	22.313
Syncc9902_1209	hypothetical protein	0.043	100	47.481
Syncc9902_1210	hypothetical protein	0.333	100	29.486
Syncc9902_1214	hypothetical protein	0.239	100	22.342
Syncc9902_1276	hypothetical protein	0.193	100	21.518
Syncc9902_1348	hypothetical protein	0.144	100	24.243
Syncc9902_1351	Rare lipoprotein A	0.387	100	22.121
Syncc9902_1353	metal-binding protein-like	0.35	100	26.191
Syncc9902_1355	hypothetical protein	0.146	100	22.222
Syncc9902_1403	hypothetical protein	0.61	100	24.508
Syncc9902_1404	RNA-binding region RNP-1	0.017	100	25.017
Syncc9902_1444	hypothetical protein	0.063	100	20.794
Syncc9902_1464	membrane protein-like	0.149	100	21.414
Syncc9902_1467	hypothetical protein	0.271	100	21.06
Syncc9902_1468	hypothetical protein	0.125	100	36.807
Syncc9902_1553	probable glycosyltransferase	0.134	100	26.682
Syncc9902_1557	hypothetical protein	0.177	100	25.808
Syncc9902_1564	hypothetical protein	0.197	100	24
Syncc9902_1565	hypothetical protein	0.103	100	24.611
Syncc9902_1566	hypothetical protein	0.136	100	36.057
Syncc9902_1567	transcriptional regulator, AraC family	0.219	100	47.534
Syncc9902_1591	possible carbamoyl-phosphate synthase L chain	0.208	94.95	22.421
Syncc9902_1598	hypothetical protein	0.54	100	25.237
Syncc9902_1601	hypothetical protein	0.251	100	20.213
Syncc9902_1602	possible chloride channel	0.235	100	26.244
Syncc9902_1706	hypothetical protein	0.209	100	20.734
Syncc9902_1799	hypothetical protein	0.07	100	21.031
Syncc9902_1801	hypothetical protein	1.17	100	28.216
Syncc9902_1803	hypothetical protein	0.2	100	42.925
Syncc9902_1805	hypothetical protein	0.203	100	21.4
Syncc9902_1814	Photosystem II reaction centre protein PsbA/D1	0.083	100	28.18
Syncc9902_1817	Photosystem II reaction centre protein PsbA/D1	0.07	100	22.506
Syncc9902_1888	CpeR-like, phycoerythrin linker-proteins region	0.058	100	31.663
Syncc9902_1889	hypothetical protein	0.135	100	22.243
Syncc9902_1899	hypothetical protein	0.319	100	25.63
Syncc9902_1904	hypothetical protein	0.019	100	23.419
Syncc9902_2000	hypothetical protein	0.295	100	21.275
Syncc9902_2001	putative hydroxylase	0.161	100	47.541
Syncc9902_2003	ferritin	0.121	100	44.893
Syncc9902_2004	hypothetical protein	0.24	100	36.172
Syncc9902_2005	hypothetical protein	0.254	100	38.021
Syncc9902_2007	flavodoxin	0.067	100	47.173
Syncc9902_2008	hypothetical protein	1.329	100	37.136
Syncc9902_2010	regulatory proteins, Crp family	0.029	100	29.773
Syncc9902_2196	transcriptional regulator, AraC family	0.296	100	28.665
Syncc9902_2268	hypothetical protein	0.352	100	24.412
Syncc9902_2285	formate and nitrite transporters	0.045	100	29.627
