# Supplementary material for: Selection in Coastal Synechococcus (Cyanobacteria) Populations Evaluated from Environmental Metagenomes
Source: PLoS One. 2011 Sep 9;6(9):e24249. doi: 10.1371/journal.pone.0024249 (PMC3170327; doi:10.1371/journal.pone.0024249)
Supplement: Table S3 — dN/dS ratios based on metagenomic reads tiled to the CC9311 genome with 80% similarity and 80% coverage. dN, dS, the percentage of the gene covered by at least 5-fold read coverage (%min5Xcov) and 1-fold read coverage (%min1Xcov), the average depth of read coverage (avg read depth), dN/dS calculated relative to the CC9311 genome sequence rather than a population consensus sequence (dN/dS vs CC9311), dN/dS calculated using a metagenome tiling of 70% similarity and 70% coverage (dN/dS 70_70), and pair-wise dN/dS calculated using PAML are also shown. For all of the dN/dS columns except for the PAML analysis, NaN indicates a dN/dS of 0/0. Inf indicates that only non-synonymous polymorphisms were detected. For the PAML analysis, reads that had only non-synonymous polymorphisms relative to the consensus (dN/dS = infinite) were not included. Accessory genes are highlighted in blue. (XLS) [file pone.0024249.s005.xls]

## Sheet: Sheet1
Table S3. dN/dS ratios based on metagenomic reads tiled to the CC9311 genome with 80 % similarity and 80 % coverage. dN, dS, the percentage of the gene covered by at least 5-fold read coverage (%min5Xcov) and 1-fold read coverage (%min1Xcov), the average depth of read coverage (avg read depth), dN/dS calculated relative to the CC9311 genome sequence rather than a population consensus sequence (dN…
Locus Tag	Description	dN/dS	dN	dS	%min5Xcov	%min1Xcov	avg read depth	dN/dS vs CC9311	dN/dS 70_70	dN/dS PAML
sync_0001	DNA polymerase III, beta subunit (EC:2.7.7.7 )	0	0	0.089	21.07	98.53	3.488	0	0.015	0.00523563
sync_0002	hypothetical protein	0.302	0.005	0.016	11.36	86.52	1.491	0.335	0.302	0
sync_0003	phosphoribosylformylglycinamidine synthase II (EC:6.3.5.3 )	0.155	0.021	0.136	56.73	93.4	5.724	0.157	0.155	0.11427
sync_0004	amidophosphoribosyltransferase (EC:2.4.2.14 )	0.042	0.005	0.125	100	100	10.208	0.044	0.042	0.0434592
sync_0005	DNA gyrase subunit A (EC:5.99.1.3 )	0.061	0.01	0.167	93.22	99.68	11.452	0.064	0.062	0.215484
sync_0006	tetratricopeptide repeat protein	0.062	0.013	0.208	100	100	14.242	0.064	0.062	0.0419507
sync_0007	iron-sulfur cluster binding protein, putative	0.062	0.008	0.123	82.15	100	8.337	0.062	0.062	0.109962
sync_0008	hypothetical protein	0.047	0.008	0.179	100	100	13.178	0.056	0.047	0.0316824
sync_0009	hypothetical protein	0.015	0.002	0.136	88.8	100	8.785	0.029	0.015	0.0111013
sync_0010	putative transcription antitermination factor NusB	0.014	0.002	0.129	83.57	100	9.284	0.036	0.014	0.0789564
sync_0011	signal recognition particle-docking protein FtsY	0.072	0.01	0.138	71.01	90.94	6.771	0.082	0.075	0.161179
sync_0012	SpoIIE domain protein	0.043	0.006	0.138	83.62	97.8	8.073	0.044	0.043	0.0293386
sync_0013	argininosuccinate lyase (EC:4.3.2.1 )	0.073	0.01	0.134	99.3	100	10.364	0.073	0.073	0.114964
sync_0014	RNA-binding region RNP-1 (RNA recognition motif)	0.064	0.01	0.16	92.67	100	12.564	0.055	0.064	0.115331
sync_0015	tRNA-dihydrouridine synthase A (EC:1.- )	0.063	0.011	0.181	100	100	15.914	0.065	0.063	0.240785
sync_0016	methionine-R-sulfoxide reductase (EC:1.8.4.- )	0.109	0.012	0.112	100	100	17.867	0.112	0.109	0.0566565
sync_0017	conserved hypothetical protein TIGR00275	0.176	0.039	0.221	99.16	100	20.067	0.175	0.183	0.141249
sync_0018	hypothetical protein	NaN	0	0	0	14.18	0.164	NaN	NaN	NaN
sync_0019	type IV pilus assembly protein PilC	0.089	0.027	0.308	100	100	15.923	0.092	0.089	0.0578723
sync_0020	twitching motility protein	0.061	0.016	0.259	100	100	15.818	0.063	0.061	0.0508574
sync_0021	type IV pilus assembly protein PilB	0.054	0.012	0.215	79.43	100	10.571	0.063	0.054	0.103101
sync_0022	co-chaperone GrpE	0.149	0.019	0.129	100	100	11.051	0.144	0.154	0.235824
sync_0023	DnaJ protein	0.028	0.007	0.24	98.67	100	10.06	0.023	0.028	0.0179231
sync_0024	hypothetical protein	0.327	0.03	0.093	55.56	100	4.65	0.485	0.327	0.358179
sync_0025	ribosome-associated GTPase YjeQ	0.115	0.015	0.131	90.38	100	7.212	0.11	0.115	0.0386104
sync_0026	conserved hypothetical protein TIGR00103	0.12	0.016	0.13	94.44	100	6.871	0.115	0.12	0.058513
sync_0027	UDP-N-acetylenolpyruvoylglucosamine reductase (EC:1.1.1.158 )	0.117	0.012	0.103	74.76	100	5.907	0.116	0.123	0.153775
sync_0028	UDP-N-acetylmuramate--alanine ligase (EC:6.3.2.8 )	0.172	0.031	0.179	79.27	98.83	6.594	0.173	0.172	0.19802
sync_0029	glyceraldehyde-3-phosphate dehydrogenase, type I (EC:1.2.1.- )	0.043	0.01	0.225	27.19	100	3.964	0.041	0.042	0.0579076
sync_0030	thiamine-monophosphate kinase (EC:2.7.4.16 )	0.106	0.017	0.164	24.77	94.39	3.444	0.101	0.106	0.270246
sync_0031	peptidyl-prolyl cis-trans isomerase, cyclophilin-type (EC:5.2.1.8 )	0.047	0.006	0.131	66.85	100	6.501	0.053	0.047	0.176848
sync_0032	translation elongation factor P	0.064	0.004	0.058	87.06	100	5.349	0.061	0.064	0.0745019
sync_0033	acetyl-CoA carboxylase, biotin carboxyl carrier protein	0.077	0.006	0.08	79.38	100	6.725	0.071	0.077	0.0814057
sync_0034	4-hydroxythreonine-4-phosphate dehydrogenase (EC:1.1.1.262 )	0.169	0.015	0.088	47.81	94.07	4.315	0.172	0.169	0.196632
sync_0035	NAD dependent epimerase/dehydratase	0.2	0.025	0.126	85.16	100	6.974	0.176	0.206	0.174486
sync_0036	possible Squash family serine protease inhibit	0.178	0.028	0.156	100	100	9.62	0.189	0.178	0.264117
sync_0037	HNH endonuclease:HNH nuclease	0.158	0.025	0.157	89.12	100	5.773	0.142	0.158	0.491548
sync_0038	possible helicase	0.059	0.01	0.173	83.55	100	6.833	0.071	0.059	0.155119
sync_0039	possible Penicillin amidase	0.118	0.026	0.219	23.26	91.28	3.19	0.078	0.118	0.0537857
sync_0040	hypothetical protein	0.006	0.001	0.172	94.57	100	6.86	0.016	0.006	0.657551
sync_0041	possible methyl-accepting chemotaxis protein	0.441	0.034	0.076	57.39	100	5.072	0.248	0.441	0.243794
sync_0042	hypothetical protein	0.149	0.036	0.245	100	100	12.275	0.172	0.149	0.221872
sync_0043	hypothetical protein	0.328	0.044	0.133	100	100	10.184	0.297	0.328	0.307878
sync_0045	soluble hydrogenase, tritium exchange subunit, putative	0.088	0.016	0.182	92.47	100	8.547	0.083	0.088	0.11469
sync_0046	cobalamin biosynthesis protein CbiD	0.205	0.035	0.171	58.42	97.39	4.868	0.231	0.2	0.388479
sync_0047	GMP synthase, glutamine-hydrolyzing (EC:6.3.5.2 )	0.047	0.014	0.301	99.12	100	18.987	0.055	0.048	0.040411
sync_0048	hypothetical protein	NaN	0	0	0	23.88	0.239	NaN	NaN	NaN
sync_0049	Predicted membrane protein	0.072	0.011	0.158	100	100	10.164	0.07	0.074	0.0286556
sync_0050	hypothetical protein	0.171	0.024	0.139	100	100	10.217	0.199	0.193	0.103317
sync_0051	Putative penicillin-binding protein	0.059	0.013	0.219	100	100	15.468	0.063	0.059	0.0414119
sync_0052	glycosyl transferase, group 1 family protein (EC:2.4.1.- )	0.037	0.007	0.182	99.83	100	10.717	0.04	0.045	0.0859177
sync_0053	sulfolipid biosynthesis protein SqdB	0.052	0.012	0.241	100	100	15.955	0.047	0.052	0.0970296
sync_0054	possible high light inducible protein	0.159	0.011	0.07	100	100	11.923	0.119	0.159	0
sync_0055	thiamin biosynthesis protein (EC:1.5.3.- )	0.029	0.003	0.107	68.74	100	6.084	0.035	0.029	0.479933
sync_0056	hypothetical protein	0.13	0.012	0.091	90.24	100	7.917	0.135	0.13	0.0727126
sync_0057	putative photosystem I assembly related protein Ycf37	0.064	0.01	0.161	71.88	100	5.083	0.062	0.064	0.0464727
sync_0058	ribosomal protein L20	0	0	0.09	67.53	100	4.845	0.022	0	0
sync_0059	ribosomal protein L35	Inf	0.006	0	71.72	99.49	8.116	Inf	Inf	1.72299
sync_0060	SpoIID/LytB domain protein	0.222	0.019	0.085	73.65	100	6.314	0.231	0.23	0.2813
sync_0061	glycosyl transferase, group 2 family protein (EC:2.4.1.- )	0.108	0.01	0.095	74.22	100	6.099	0.092	0.108	0.0980865
sync_0062	DNA polymerase III, subunits gamma and tau (EC:2.7.7.7 )	0.095	0.013	0.141	75.16	89.49	7.077	0.089	0.108	0.0980143
sync_0063	hypothetical protein	0.158	0.022	0.14	100	100	9.739	0.157	0.158	0.649682
sync_0064	ATP-dependent Clp protease, ATP-binding subunit ClpX	0.044	0.008	0.19	100	100	12.633	0.042	0.044	0.128811
sync_0065	ATP-dependent Clp protease, proteolytic subunit ClpP (EC:3.4.21.92 )	0.059	0.011	0.183	100	100	13.604	0.056	0.073	0.257588
sync_0066	trigger factor (EC:5.2.1.8 )	0.05	0.005	0.103	98	100	10.535	0.052	0.049	0.0466318
sync_0067	aspartate-semialdehyde dehydrogenase (EC:1.2.1.11 )	0.081	0.014	0.169	99.71	100	11.792	0.089	0.081	0.120662
sync_0068	dihydrodipicolinate synthase (EC:4.2.1.52 )	0.092	0.013	0.138	93.73	100	7.226	0.09	0.092	0.115879
sync_0069	metallo-beta-lactamase family protein	0.016	0.002	0.101	62.33	97.74	5.806	0.016	0.016	0.0127012
sync_0070	hypothetical protein	0.035	0.006	0.186	22.33	75.31	3.014	0.032	0.035	1.40516
sync_0071	possible MesJ homolog	0.241	0.035	0.147	71.59	97.59	6.514	0.24	0.263	0.738173
sync_0072	hypothetical protein	0.092	0.016	0.171	72.87	87.6	5.868	0.076	0.091	0.0893361
sync_0073	hypothetical protein	0.039	0.007	0.169	34.98	100	4.052	0.036	0.039	0.00682885
sync_0074	excinuclease ABC, B subunit	0.038	0.01	0.27	94.51	100	8.47	0.039	0.038	0.0235338
sync_0075	asparate kinase, monofunctional class (EC:2.7.2.4 )	0.038	0.006	0.157	77.45	92.13	6.552	0.047	0.037	0.158681
sync_0076	Curli production assembly/transport component CsgG subfamily protein	0.106	0.015	0.143	16.45	96.03	2.514	0.118	0.106	0.0372501
sync_0077	DNA polymerase III, delta subunit (EC:2.7.7.7 )	0.033	0.006	0.18	23.55	98.27	3.179	0.051	0.033	0.400304
sync_0078	precorrin-8X methylmutase (EC:5.4.1.2 )	0.073	0.008	0.11	42.73	100	4.094	0.088	0.073	0.00692394
sync_0079	DNA mismatch repair protein MutS	0.078	0.015	0.196	52.6	96.78	5.364	0.082	0.096	0.115933
sync_0080	photosystem II core protein PsbZ	0.141	0.031	0.218	73.02	100	6.148	0.135	0.141	0.023657
sync_0081	6,7-dimethyl-8-ribityllumazine synthase (EC:6.3.3.- )	0.092	0.02	0.22	99.17	100	9.199	0.093	0.119	0.0341396
sync_0083	glyoxalase family protein family	0.295	0.032	0.107	66.33	100	5.635	0.272	0.327	0.704646
sync_0084	hypothetical protein	0.06	0.005	0.084	60.75	100	6.075	0.056	0.172	0.0753824
sync_0085	glycosyl transferase, group 1 family protein (EC:2.4.1.- )	0.186	0.027	0.146	23.17	93.23	2.871	0.144	0.186	0.190501
sync_0086	preprotein translocase, SecA subunit	0.059	0.028	0.473	94.74	100	12.468	0.057	0.074	0.0385554
sync_0087	serine O-acetyltransferase (EC:2.3.1.30 )	0.024	0.009	0.373	70.82	100	8.558	0.025	0.109	0.0798826
sync_0088	transcriptional regulator, GntR family protein	0.018	0.005	0.297	100	100	13.038	0.022	0.017	0.116398
sync_0089	Dienelactone hydrolase (EC:3.1.1.45 )	0.258	0.046	0.177	92.76	100	9.537	0.269	0.258	0.215095
sync_0090	translation initiation factor IF-3	0.042	0.009	0.205	100	100	8.172	0.035	0.041	0.0268005
sync_0091	tRNA delta(2)-isopentenylpyrophosphate transferase (EC:2.5.1.8 )	0.166	0.029	0.174	86.07	100	8.088	0.168	0.167	0.217913
sync_0092	DNA gyrase, B subunit (EC:5.99.1.3 )	0.017	0.005	0.281	100	100	14.045	0.02	0.017	0.0313284
sync_0093	hypothetical protein	0.108	0.037	0.346	100	100	11.413	0.113	0.108	0.0389435
sync_0094	Protein CrcB homolog 1	0.158	0.025	0.16	100	100	9.474	0.155	0.158	0.168512
sync_0095	crcB protein	0.177	0.049	0.28	96.97	100	8.53	0.176	0.174	0.191939
sync_0096	Glutathione peroxidase (EC:1.11.1.9 )	0.095	0.022	0.227	96.67	100	17.458	0.096	0.105	0.292591
sync_0097	magnesium transporter	0.068	0.016	0.233	100	100	13.459	0.071	0.068	0.0424397
sync_0098	Type II alternative RNA polymerase sigma factor, sigma-70 family protein	0.045	0.014	0.309	100	100	16.182	0.046	0.05	0.0248679
sync_0099	Predicted hydrolase	0.133	0.045	0.337	100	100	13.992	0.13	0.167	0.250912
sync_0100	acriflavin resistance protein acrF	0.097	0.026	0.265	100	100	15.223	0.096	0.098	0.090734
sync_0101	efflux transporter, RND family, MFP subunit subfamily	0.108	0.027	0.246	100	100	17.435	0.109	0.12	0.244151
sync_0102	putative A/G-specific adenine glycosylase	0.153	0.048	0.312	40.69	99.74	4.813	0.148	0.153	0.113584
sync_0103	Sugar kinase, ribokinase family protein (EC:2.7.1.4 )	0.167	0.04	0.241	51.36	82.18	4.475	0.194	0.179	0.132526
sync_0104	probable sugar kinase YPO1816 , putative	NaN	0	0	0	90.64	1.68	NaN	NaN	0.234848
sync_0105	putative glutamine synthetase	NaN	0	0	4.79	82.3	2.003	NaN	NaN	0.414894
sync_0106	transporter, solute:sodium symporter (SSS) family protein	0.18	0.031	0.171	69.95	95.42	6.56	0.188	0.179	0.167504
sync_0107	conserved hypothetical protein TIGR00150	0.188	0.029	0.157	67.05	99.81	5.865	0.177	0.188	0.126743
sync_0108	adenosylhomocysteinase (EC:3.3.1.1 )	0.072	0.015	0.213	92.52	100	11.325	0.071	0.072	0.0646669
sync_0109	Uncharacterized DedA family conserved membrane protein	0.051	0.009	0.18	100	100	11.442	0.054	0.051	0.0326632
sync_0110	putative single-stranded DNA-binding protein	0.025	0.005	0.195	100	100	8.577	0.026	0.025	0.551076
sync_0111	Rod shape determining protein	0.055	0.007	0.122	59.35	99.53	4.719	0.053	0.055	0.0384663
sync_0112	Cell shape-determining protein	0.104	0.016	0.149	69.62	99.87	6.921	0.106	0.104	0.128779
sync_0113	hypothetical protein	0.068	0.008	0.119	70.24	100	6.482	0.064	0.063	0.0686408
sync_0114	Bacterial extracellular solute-binding protein, family 1	0.098	0.02	0.199	80.43	100	6.515	0.092	0.119	0.0686797
sync_0115	two-component response regulator	NaN	0	0	0	85.03	1.758	NaN	NaN	0.143498
sync_0116	lysyl-tRNA synthetase (EC:6.1.1.6 )	0.084	0.01	0.12	65.51	96.12	5.887	0.068	0.083	0.0538789
sync_0117	hypothetical protein	NaN	0	0	15.15	100	3.011	NaN	NaN	NaN
sync_0118	hypothetical protein	NaN	0	0	0	100	2.189	NaN	NaN	0.059127
sync_0119	hypothetical protein	0	0	0.082	25.64	100	3.923	0	0	0
sync_0120	hypothetical protein	0.287	0.022	0.077	25.11	100	3.299	0.243	0.287	0.308183
sync_0121	Domain of unknown function (DUF323) family protein	0.199	0.019	0.098	19.89	90.02	2.95	0.194	0.199	0.129571
sync_0122	serine/threonine protein kinase (EC:2.7.11.1 )	0.112	0.019	0.166	42.42	100	3.911	0.111	0.11	0.086328
sync_0123	SsrA-binding protein	0.005	0.001	0.128	73.54	100	6.406	0.019	0.096	0.470847
sync_0124	Holliday junction DNA helicase RuvB	0.044	0.005	0.104	48.52	100	5.167	0.047	0.044	0.0977753
sync_0125	tetratricopeptide repeat protein	0.069	0.012	0.173	71.73	100	5.235	0.064	0.069	0.0564151
sync_0126	peptidase, M20D family protein (EC:3.4.17.- )	0.065	0.009	0.136	71.34	100	6.375	0.063	0.064	0.102424
sync_0127	hypothetical protein	0.047	0.006	0.133	100	100	10.918	0.056	0.047	0.0381223
sync_0128	CotB mutant	0.173	0.035	0.204	98.09	100	11.282	0.173	0.171	0.176704
sync_0129	thiamine biosynthesis protein ThiC	0.045	0.021	0.477	100	100	22.266	0.046	0.049	0.0238512
sync_0130	transketolase (EC:2.2.1.1 )	0.035	0.011	0.326	99.55	100	10.617	0.034	0.036	0.0210738
sync_0131	3-oxoacyl-[acyl-carrier-protein] synthase II (EC:2.3.1.41 )	0.061	0.011	0.18	97.92	100	10.351	0.056	0.061	0.0543611
sync_0132	acyl carrier protein	0.022	0.003	0.148	100	100	17.34	0.022	0.022	0.303006
sync_0133	photosystem I iron-sulfur protein PsaC	0.006	0.002	0.333	100	100	14.175	0.006	0.006	0
sync_0134	glucosamine--fructose-6-phosphate aminotransferase, isomerizing (EC:2.6.1.16 )	0.057	0.016	0.279	82.19	100	7.756	0.058	0.057	0.0515832
sync_0135	Mycobacterium tuberculosis PIN domain family subfamily	0.294	0.059	0.201	53.69	100	5.432	0.332	0.277	0.592607
sync_0136	hypothetical protein	0.523	0.096	0.184	47.56	100	3.967	0.456	0.523	0.359073
sync_0137	Di/tricarboxylate transporter	0.093	0.037	0.4	4.3	79.84	2.156	0.08	0.093	0.468259
sync_0138	hypothetical protein	NaN	0	0	0	5.43	0.054	NaN	NaN	NaN
sync_0139	putative glycosyl transferase	NaN	0	0	0	0	0	NaN	NaN	NaN
sync_0140	hypothetical protein	NaN	0	0	0	27.88	0.279	NaN	NaN	NaN
sync_0141	Glycosyl transferase family 11	NaN	0	0	0	0	0	NaN	NaN	NaN
sync_0142	hypothetical protein	NaN	0	0	0	0	0	NaN	NaN	NaN
sync_0143	hypothetical protein	NaN	0	0	0	0	0	NaN	NaN	NaN
sync_0144	hypothetical protein	NaN	0	0	0	0	0	NaN	NaN	NaN
sync_0145	GDP-L-fucose synthetase (EC:1.1.1.271 )	0.162	0.098	0.608	78.87	89.38	12.508	0.171	0.164	0.0976359
sync_0146	GDP-mannose 4,6-dehydratase (EC:4.2.1.47 )	0.1	0.055	0.55	98.18	100	14.17	0.101	0.11	0.0322148
sync_0147	possible sugar transferase (EC:2.7.- )	NaN	0	0	0	26.54	0.334	NaN	NaN	NaN
sync_0148	hypothetical protein	NaN	0	0	0	0	0	NaN	NaN	NaN
sync_0149	gumB protein	NaN	0	0	0	0	0	NaN	NaN	NaN
sync_0150	Chain length determinant protein family protein	NaN	0	0	0	3.39	0.068	NaN	NaN	NaN
sync_0151	putative phosphatase	NaN	0	0	0	0	0	NaN	NaN	NaN
sync_0152	hypothetical protein	NaN	0	0	0	43.54	0.633	NaN	NaN	NaN
sync_0153	hypothetical protein	NaN	0	0	0	0	0	NaN	NaN	NaN
sync_0154	hypothetical protein	NaN	0	0	0	19.04	0.19	NaN	NaN	NaN
sync_0155	hypothetical protein	NaN	0	0	0	61.24	0.973	NaN	NaN	0
sync_0156	polyketide synthase, putative	NaN	0	0	0	17.27	0.232	NaN	NaN	0.141606
sync_0157	hypothetical protein	NaN	0	0	0	29.61	0.462	NaN	NaN	NaN
sync_0158	hypothetical protein	NaN	0	0	0	33.69	0.387	NaN	NaN	NaN
sync_0159	dTDP-glucose 4-6-dehydratase-like protein (EC:4.2.1.46 )	0.085	0.042	0.495	74.84	99.06	11.102	0.082	0.092	0.0473704
sync_0160	mannose-1-phosphate guanylyltransferase/mannose-6-phosphate isomerase	0.072	0.028	0.382	80.14	99.79	7.4	0.083	0.071	0.0767679
sync_0161	hypothetical protein	NaN	0	0	0	100	1	NaN	NaN	NaN
sync_0162	Chain length determinant protein family protein	NaN	0	0	0	2.2	0.022	NaN	NaN	NaN
sync_0163	hypothetical protein	NaN	0	0	0	100	1.3	NaN	NaN	NaN
sync_0164	hypothetical protein	NaN	0	0	0	98.64	3.946	NaN	NaN	NaN
sync_0165	hypothetical protein	0.158	0.035	0.222	100	100	8.663	0.14	0.175	0.161811
sync_0166	nucleotidyltransferase domain protein	0.332	0.059	0.178	43.86	98.83	4.377	0.307	0.361	0.431037
sync_0167	hypothetical protein	NaN	0	0	0	42.14	0.843	NaN	NaN	NaN
sync_0168	hypothetical protein	NaN	0	0	0	76.33	0.763	NaN	NaN	NaN
sync_0169	UDP-N-acetylglucosamine 2-epimerase (EC:5.1.3.14 )	NaN	0	0	0	0	0	NaN	NaN	NaN
sync_0170	CMP-N-acetylneuraminic acid synthetase (EC:2.7.7.43 )	NaN	0	0	0	0	0	NaN	NaN	NaN
sync_0171	integral membrane protein MviN	NaN	0	0	0	17.47	0.175	NaN	NaN	NaN
sync_0172	imidazole glycerol phosphate synthase, glutamine amidotransferase subunit (EC:2.4.2.- )	NaN	0	0	0	0	0	NaN	NaN	NaN
sync_0173	pilin glycosylation protein PglB NMB1820	NaN	0	0	0	0	0	NaN	NaN	NaN
sync_0174	N-acetylneuraminic acid condensing enzyme (EC:4.1.3.- )	NaN	0	0	0	0	0	NaN	NaN	NaN
sync_0175	hypothetical protein	NaN	0	0	0	0	0	NaN	NaN	NaN
sync_0176	Imidazole glycerol phosphate synthase subunit hisF (EC:4.1.3.- )	NaN	0	0	0	0	0	NaN	NaN	NaN
sync_0177	hypothetical protein	NaN	0	0	0	0	0	NaN	NaN	NaN
sync_0178	asparagine synthase (glutamine-hydrolyzing) (EC:6.3.5.4 )	NaN	0	0	0	0	0	NaN	NaN	NaN
sync_0179	DegT/DnrJ/EryC1/StrS aminotransferase family protein	NaN	0	0	0	0	0	NaN	NaN	NaN
sync_0180	hypothetical protein	NaN	0	0	0	0	0	NaN	NaN	NaN
sync_0181	NeuB family protein	NaN	0	0	0	4.61	0.046	NaN	NaN	4.4222
sync_0182	Posttranslational flagellin modification protein B (EC:2.7.7.43 )	NaN	0	0	0	41.97	0.42	NaN	NaN	NaN
sync_0183	undecaprenyl-phosphate glucosephosphotransferase (EC:2.7.- )	NaN	0	0	0	0	0	NaN	NaN	NaN
sync_0184	hypothetical protein	NaN	0	0	0	0	0	NaN	NaN	NaN
sync_0185	hypothetical protein	NaN	0	0	0	0	0	NaN	NaN	NaN
sync_0186	hypothetical protein	NaN	0	0	0	0	0	NaN	NaN	NaN
sync_0187	short chain dehydrogenase (EC:1.- )	NaN	0	0	0	0	0	NaN	NaN	NaN
sync_0188	hypothetical protein	NaN	0	0	0	0	0	NaN	NaN	NaN
sync_0189	hypothetical protein	NaN	0	0	0	0	0	NaN	NaN	NaN
sync_0190	hypothetical protein	NaN	0	0	0	0	0	NaN	NaN	NaN
sync_0191	hypothetical protein	NaN	0	0	0	0	0	NaN	NaN	NaN
sync_0192	Putative nucleotide sugar epimerase/dehydratase	NaN	0	0	0	23.16	0.232	NaN	NaN	NaN
sync_0193	hypothetical protein	0.297	0.061	0.207	47.13	62.64	3.299	0.337	0.297	1.0502
sync_0194	Di/tricarboxylate transporter	0.069	0.028	0.406	94.87	100	11.708	0.073	0.082	0.0405526
sync_0195	16S rRNA processing protein RimM	0.182	0.054	0.295	10.64	100	2.69	0.175	0.185	0.217817
sync_0196	hypothetical protein	0.061	0.014	0.233	100	100	7.41	0.071	0.062	0.0336176
sync_0197	cation transporter, voltage-gated ion channel (VIC) family protein	0.083	0.021	0.254	43.03	76.85	3.833	0.111	0.083	0.0744006
sync_0198	PIN domain, putative	NaN	0	0	0	26.4	0.544	NaN	NaN	1.25457
sync_0199	prevent-host-death family protein subfamily, putative	NaN	0	0	0	34.57	0.49	NaN	NaN	NaN
sync_0200	ribonuclease III (EC:3.1.26.3 )	0.145	0.041	0.281	55.16	99.48	5.067	0.169	0.145	0.176747
sync_0202	large conductance mechanosensitive channel protein	0.13	0.026	0.203	54.95	100	4.596	0.155	0.13	0.0272591
sync_0203	hypothetical protein	0.063	0.011	0.179	82.75	88.6	5.067	0.072	0.063	0.0950436
sync_0204	hypothetical protein	0.035	0.007	0.191	90.57	100	6.294	0.032	0.035	0.122209
sync_0205	phosphorylase (EC:2.4.1.1 )	0.057	0.012	0.216	58.41	100	5.463	0.057	0.057	0.0309652
sync_0206	transporter, monovalent cation:proton antiporter-2 (CPA2) family protein	0.026	0.004	0.16	62.83	100	5.246	0.031	0.026	0.0470369
sync_0207	hypothetical protein	0.173	0.011	0.062	39.71	70.43	3.026	0.167	0.173	0.428144
sync_0208	hydrolase, alpha/beta fold family protein	0.056	0.007	0.127	36.04	99.68	3.797	0.049	0.056	0.0325963
sync_0209	Aldose 1-epimerase subfamily protein	NaN	0	0	0	46.92	0.763	NaN	NaN	0
sync_0210	glycolate oxidase chain (EC:1.1.3.15 )	NaN	0	0	0	90.97	1.788	NaN	NaN	0.172347
sync_0211	hypothetical protein	0.229	0.031	0.136	16.42	87.08	2.592	0.196	0.219	0.315681
sync_0212	glyoxalase family protein family	NaN	0	0	0	0	0	NaN	NaN	NaN
sync_0213	Fe-S oxidoreductase (EC:1.1.3.15 )	NaN	0	0	5.29	89.64	2.508	NaN	NaN	0.116228
sync_0214	isocitrate dehydrogenase, NADP-dependent (EC:1.1.1.42 )	0.027	0.005	0.183	54.52	95.65	5.075	0.028	0.025	0.00788666
sync_0215	hypothetical protein	0.191	0.05	0.26	85.06	100	12.615	0.211	0.191	0.186695
sync_0216	Heme oxygenase (EC:1.14.99.3 )	0.04	0.013	0.32	100	100	13.81	0.045	0.039	0.0168217
sync_0217	hypothetical protein	0.32	0.037	0.117	8.68	17.45	0.761	0.364	0.33	0.242682
sync_0218	hypothetical protein	NaN	0	0	0	0	0	NaN	NaN	NaN
sync_0219	ATP-binding ABC transporter family protein	NaN	0	0	0	0	0	NaN	NaN	NaN
sync_0220	possible glycosyltransferase family 1	NaN	0	0	0	4.51	0.045	NaN	NaN	NaN
sync_0221	possible glycosyltransferase group 1	NaN	0	0	0	0	0	NaN	NaN	NaN
sync_0222	glycosyl transferase, group 1 family protein (EC:2.4.1.- )	NaN	0	0	0	0	0	NaN	NaN	NaN
sync_0223	Glycosyl transferase, group 1 (EC:2.- )	NaN	0	0	0	12.32	0.123	NaN	NaN	NaN
sync_0224	hypothetical protein	NaN	0	0	0	0	0	NaN	NaN	NaN
sync_0225	hypothetical protein	NaN	0	0	0	32.84	0.657	NaN	NaN	NaN
sync_0226	hypothetical protein (EC:2.8.2.- )	NaN	0	0	0	0	0	NaN	NaN	NaN
sync_0227	ATP-dependent DNA helicase PcrA (EC:3.6.1.- )	0.03	0.01	0.318	83.54	100	7.467	0.034	0.03	0.045644
sync_0228	polyA polymerase family protein	0.204	0.038	0.186	17.85	78.01	2.297	0.197	0.226	0.1664
sync_0229	hypothetical protein	NaN	0	0	0	51.16	0.671	NaN	NaN	NaN
sync_0230	Selenide,water dikinase	NaN	0	0	0	33.33	0.345	NaN	NaN	NaN
sync_0231	UDP-glucose 4-epimerase (EC:5.1.3.2 )	0.174	0.054	0.313	49.51	100	5.599	0.186	0.169	0.180317
sync_0232	histidyl-tRNA synthetase (EC:6.1.1.21 )	0.134	0.031	0.234	83.22	99.07	8.202	0.14	0.133	0.0978314
sync_0233	UDP-glucose dehydrogenase (EC:1.1.1.22 )	0.092	0.03	0.322	78.19	98.61	8.29	0.087	0.092	0.0538525
sync_0234	WbnF (EC:5.1.3.- )	0.115	0.034	0.3	87.13	100	9.479	0.105	0.133	0.227088
sync_0235	hypothetical protein	0.153	0.029	0.188	50.33	87.64	4.362	0.178	0.153	0.126979
sync_0236	photosystem II reaction center protein PsbJ	0	0	0.209	56.72	100	6.806	0	0	2.38992
sync_0237	photosystem II reaction center protein PsbL	0.051	0.008	0.15	100	100	16.367	0.048	0.051	NaN
sync_0238	cytochrome b559, beta subunit	0	0	0.115	100	100	12.297	0	0	NaN
sync_0239	cytochrome b559, alpha subunit	0.015	0.002	0.12	100	100	13.036	0.014	0.015	0
sync_0240	photosystem II stability/assembly factor HCF136	0.032	0.007	0.22	100	100	11.059	0.035	0.032	0.219783
sync_0241	Rubredoxin	0.014	0.002	0.128	57.82	100	5.646	0.014	0.014	0
sync_0242	NADH dehydrogenase I chain 3 (or A) (EC:1.6.5.- )	0.057	0.008	0.133	99.77	100	8.921	0.059	0.057	0.0327691
sync_0243	NADH dehydrogenase I chain B or NdhK (EC:1.6.5.- )	0.052	0.01	0.193	89.62	100	7.16	0.051	0.052	0.059904
sync_0244	NADH dehydrogenase I chain J (EC:1.6.5.- )	0.14	0.025	0.179	9.78	100	3.342	0.123	0.14	0.137937
sync_0245	Uncharacterized conserved membrane-associated protein	0.079	0.014	0.177	45.09	100	4.554	0.07	0.074	0.988913
sync_0246	possible ABC transporter, ATP-binding component	0.083	0.015	0.179	56.16	96.38	4.919	0.086	0.083	0.123779
sync_0247	possible ABC transporter	0.123	0.028	0.225	45.3	100	3.864	0.135	0.118	0.116332
sync_0248	magnesium chelatase, ATPase subunit D (EC:6.6.1.1 )	0.06	0.007	0.122	54.32	100	5.156	0.067	0.06	0.767441
sync_0249	2-amino-4-hydroxy-6- hydroxymethyldihydropteridine pyrophosphokinase (EC:2.7.6.3 )	0	0	0.053	9.22	100	2.022	0	0	NaN
sync_0250	NUDIX hydrolase	0.131	0.015	0.117	55.24	100	4.514	0.209	0.131	0.261804
sync_0251	NUDIX hydrolase (EC:3.6.1.13 )	NaN	0	0	0	58.47	0.672	NaN	NaN	NaN
sync_0252	deoxyribodipyrimidine photolyase (EC:4.1.99.3 )	0.085	0.013	0.157	27.52	99.32	3.828	0.06	0.112	0.105744
sync_0253	DegT/DnrJ/EryC1/StrS aminotransferase family protein	0.132	0.025	0.186	84.28	100	9.261	0.132	0.132	0.144813
sync_0254	Thioredoxin family protein	0.212	0.044	0.208	88.73	100	10.997	0.211	0.212	0.269935
sync_0255	lipoprotein, putative	0.164	0.037	0.223	89.29	100	11.266	0.158	0.164	0.250128
sync_0256	hypothetical protein	0.107	0.019	0.18	78.06	100	6.482	0.1	0.131	0.412886
sync_0257	blue light photoreceptor cryptochrome (EC:4.1.99.3 )	0.158	0.032	0.205	93.78	100	11.351	0.166	0.174	0.231326
sync_0258	enoyl-[acyl-carrier-protein] reductase (EC:1.3.1.9 )	0.017	0.003	0.161	64.88	97.83	6.526	0.016	0.047	0.0466068
sync_0259	hypothetical protein	0.232	0.034	0.147	14.44	74.78	2.664	0.239	0.227	0.304582
sync_0260	imidazoleglycerol-phosphate dehydratase (EC:4.2.1.19 )	0.064	0.01	0.155	52.48	100	4.642	0.058	0.094	0.0364053
sync_0261	Retinal pigment epithelial membrane protein	0.052	0.012	0.228	63.04	77.23	5.248	0.064	0.053	0.0577905
sync_0262	hypothetical protein	NaN	0	0	0	51.61	0.903	NaN	NaN	0
sync_0263	two component sensor histidine kinase, putative	NaN	0	0	0	3.96	0.04	NaN	NaN	NaN
sync_0264	probable transcriptional regulator, AraC family, putative	NaN	0	0	0	39.75	0.784	NaN	NaN	NaN
sync_0265	two-component response regulator	NaN	0	0	0	23.84	0.238	NaN	NaN	NaN
sync_0266	hypothetical protein	NaN	0	0	0	75.56	1.393	NaN	NaN	0.0461409
sync_0267	possible transporter, MFS family protein	0.147	0.019	0.13	90.77	100	7.225	0.142	0.143	0.10645
sync_0268	Glycine betaine transporter	0.085	0.013	0.155	44.74	100	4.81	0.1	0.085	0.19933
sync_0269	putative sarcosine oxidase	0.056	0.007	0.123	81.04	100	6.169	0.051	0.056	0.0601226
sync_0270	possible leucine dehydrogenase (EC:1.4.1.9 )	0.07	0.009	0.127	39.72	96.24	3.921	0.068	0.07	0.191872
sync_0271	hypothetical protein	0.074	0.011	0.152	30.21	94.6	4.792	0.066	0.074	0.163172
sync_0272	non-canonical purine NTP pyrophosphatase	0	0	0.067	3.7	66.02	1.435	0	0	1.49437
sync_0273	Phosphoglucomutase/phosphomannomutase family protein (EC:5.4.2.8 )	0.054	0.009	0.159	9.36	83.13	2.307	0.033	0.054	0.302365
sync_0274	hypothetical protein	0.135	0.018	0.135	41.65	95.41	3.939	0.132	0.135	0.124531
sync_0275	Glycine cleavage T-protein (aminomethyl transferase) superfamily protein	0.232	0.016	0.071	65.26	100	5.585	0.229	0.232	0.338737
sync_0276	orotate phosphoribosyltransferase (EC:2.4.2.10 )	0.189	0.011	0.057	23.68	100	3.73	0.24	0.189	0.442496
sync_0277	possible Occludin/ELL family protein	0.048	0.007	0.14	45.5	100	4.633	0.057	0.048	0.298336
sync_0279	Conserved membrane protein containing two CBS domains	0.061	0.008	0.132	32.16	95.38	3.627	0.064	0.072	0.0232142
sync_0280	Predicted dehydrogenase (EC:1.1.1.- )	0.016	0.003	0.153	73.83	100	5.63	0.031	0.016	0.0924037
sync_0281	phosphorylase kinase alpha chain (EC:2.7.11.19 )	0.096	0.012	0.128	24.56	97.63	2.972	0.099	0.095	0.261656
sync_0282	Glycosyl transferase WecB/TagA/CpsF family protein (EC:2.4.1.- )	0.147	0.011	0.076	18.2	100	3.238	0.184	0.147	0.319258
sync_0283	photosystem II reaction center protein PsbK	NaN	0	0	38.19	100	3.278	NaN	NaN	NaN
sync_0284	queuine tRNA-ribosyltransferase (EC:2.4.2.29 )	0.065	0.007	0.105	77.48	100	7.422	0.062	0.069	0.12147
sync_0285	cobalamin 5'-phosphate synthase (EC:2.7.8.26 )	0.13	0.016	0.122	47.71	100	4.468	0.157	0.13	0.316235
sync_0286	two-component sensor histidine kinase	0.106	0.021	0.193	62.35	92.75	6.004	0.124	0.106	0.348098
sync_0287	hypothetical protein	0.158	0.003	0.021	60.18	100	5.284	0.241	0.158	0.120445
sync_0288	Predicted esterase (EC:3.1.2.- )	0.174	0.028	0.163	80.77	100	10.569	0.175	0.211	0.820281
sync_0289	bifunctional purine biosynthesis protein PurH (EC:2.1.2.3,EC:3.5.4.10 )	0.097	0.012	0.124	73.02	100	7.786	0.095	0.097	0.120277
sync_0290	hypothetical protein	0.028	0.003	0.115	89.03	97.47	9.127	0.026	0.031	0.012722
sync_0291	hypothetical protein	0.053	0.011	0.213	86.92	100	8.943	0.048	0.055	0.554995
sync_0292	4-hydroxy-3-methylbut-2-enyl diphosphate reductase (EC:1.17.1.2 )	0.052	0.009	0.17	100	100	12.03	0.057	0.067	0.112297
sync_0293	ammonium transporter	0.097	0.018	0.185	60.15	100	5.863	0.084	0.102	0.209245
sync_0294	sugar fermentation stimulation protein	0.085	0.016	0.188	79.95	92.83	7.572	0.088	0.089	0.181764
sync_0295	integral membrane protein MviN	0.11	0.012	0.11	97.2	100	9.225	0.122	0.11	0.161134
sync_0296	possible Cytochrome c oxidase subunit Va	0	0	0.155	93.19	100	7.036	0	0	0.444964
sync_0297	hypothetical protein	0.054	0.007	0.124	100	100	9.704	0.045	0.054	0.549943
sync_0298	Uncharacterized membrane protein	0.035	0.003	0.094	52.16	100	4.984	0.035	0.108	0.0791506
sync_0300	serine hydroxymethyltransferase (EC:2.1.2.1 )	0.045	0.007	0.166	99.84	100	12.333	0.041	0.048	0.02978
sync_0301	glycosyl transferase, group 4 family protein (EC:2.7.8.- )	0.073	0.015	0.207	100	100	10.091	0.069	0.074	0.0938835
sync_0302	CinA-like protein	0.148	0.023	0.158	77.28	100	7.121	0.135	0.148	0.174284
sync_0303	3-isopropylmalate dehydratase, large subunit (EC:4.2.1.33 )	0.05	0.009	0.189	99.93	100	11.64	0.051	0.05	0.041007
sync_0304	3-isopropylmalate dehydratase, small subunit (EC:4.2.1.33 )	0.122	0.02	0.163	100	100	16.033	0.109	0.14	0.105169
sync_0305	Pentapeptide repeats	0.129	0.025	0.192	99.37	99.37	13.08	0.124	0.123	0.11869
sync_0306	hypothetical protein	0.057	0.009	0.157	3.3	57.38	1.292	0.054	0.056	0.234966
sync_0307	photosystem II reaction center I protein	0	0	0.086	100	100	5.792	0	0	1.86122
sync_0308	Glycoside hydrolase family 38 (EC:3.2.1.24 )	0.17	0.028	0.167	86.19	100	7.576	0.167	0.169	0.192152
sync_0309	photosystem II reaction center protein PsbN	0	0	0.097	100	100	8.043	0	0	NaN
sync_0310	photosystem II reaction center protein PsbH	0	0	0.148	78.74	100	6.638	0	0	0
sync_0311	twin-arginine translocation protein TatA	0.164	0.052	0.316	100	100	11.892	0.165	0.164	0.129291
sync_0312	peptidyl-tRNA hydrolase (EC:3.1.1.29 )	0.078	0.014	0.18	93.91	100	7.462	0.069	0.078	0.0896879
sync_0313	hypothetical protein	0.026	0.004	0.162	87.21	100	8.248	0.021	0.026	0.0637179
sync_0314	hypothetical protein	0.251	0.022	0.088	69.09	100	4.896	0.22	0.251	0.963844
sync_0315	hypothetical protein	0.085	0.015	0.172	83.62	100	8.238	0.079	0.077	0.265879
sync_0316	nitrogen-responsive regulatory protein	0.008	0.001	0.142	58.23	100	5.675	0.008	0.008	0.0595062
sync_0317	ribonuclease PH (EC:2.7.7.56 )	0.121	0.017	0.142	100	100	9.86	0.102	0.121	0.126258
sync_0318	putative cob(I)alamin adenosyltransferase	0.08	0.016	0.203	93.92	100	7.834	0.073	0.08	0.12453
sync_0319	deoxycytidine triphosphate deaminase (EC:3.5.4.13 )	0.045	0.011	0.235	64.65	100	8.788	0.038	0.03	0.0616136
sync_0320	thymidylate synthase, flavin-dependent (EC:2.1.1.148 )	0.018	0.003	0.186	56.06	100	6.528	0.017	0.018	0.14711
sync_0321	thioredoxin	0.094	0.013	0.142	90.96	100	6.805	0.099	0.094	0.772102
sync_0322	hypothetical protein	0.025	0.002	0.08	47.22	100	4.067	0.022	0.025	0.055969
sync_0323	transglycosylase, SLT family protein	0.223	0.028	0.123	37.43	99.37	4.282	0.238	0.223	0.270053
sync_0324	hypothetical protein	2.225	0.04	0.018	30.21	100	3.752	2.309	2.225	2.64944
sync_0325	Phosphotransferase superclass (EC:5.4.2.3 )	0.091	0.009	0.095	59.36	100	4.884	0.119	0.091	0.0870984
sync_0326	BadF/BadG/BcrA/BcrD ATPase family superfamily	0.331	0.025	0.075	86.4	100	7.698	0.287	0.332	0.432267
sync_0327	putative inorganic carbon transporter/0-antigen polymerase (ICT/OAP) family protein	0.185	0.015	0.08	74.55	100	5.752	0.161	0.185	0.448004
sync_0328	tRNA (guanine-N(7)-)-methyltransferase (EC:2.1.1.33 )	0.232	0.019	0.082	87.82	100	7.903	0.226	0.232	0.248452
sync_0329	hypothetical protein	0.083	0.012	0.143	81.27	100	8.151	0.087	0.082	0.178824
sync_0330	hypothetical protein	0.073	0.012	0.17	100	100	11.359	0.084	0.073	0.0733366
sync_0331	hypothetical protein	0.131	0.015	0.116	48.4	74.68	3.734	0.192	0.131	0.0904421
sync_0332	hypothetical protein	NaN	0	0	0	0	0	NaN	NaN	NaN
sync_0333	isoleucyl-tRNA synthetase (EC:6.1.1.5 )	0.094	0.013	0.135	95.18	99.93	9.946	0.095	0.103	0.0917392
sync_0334	hypothetical protein	0.172	0.026	0.149	61.81	88.71	6.5	0.166	0.169	1.57951
sync_0336	beta-carotene hydroxylase	0.061	0.019	0.31	65.69	99.02	5.697	0.06	0.071	0.0824922
sync_0337	glutamyl-tRNA(Gln) amidotransferase, C subunit (EC:6.3.5.- )	0.066	0.011	0.169	100	100	9.153	0.072	0.066	1.63321
sync_0338	creatininase (EC:3.5.2.10 )	0.061	0.014	0.223	100	100	16.641	0.053	0.061	0.501926
sync_0339	hypothetical protein	0.032	0.006	0.2	100	100	18.069	0.031	0.032	0.562576
sync_0340	Transporter	0.06	0.016	0.271	100	100	15.712	0.066	0.06	0.284375
sync_0341	hypothetical protein	0.272	0.017	0.064	93.03	100	9.363	0.184	0.364	0.0279115
sync_0342	possible Methylpurine-DNA glycosylase	0.226	0.065	0.286	89.83	100	20.056	0.231	0.226	0.149825
sync_0343	aspartate carbamoyltransferase (EC:2.1.3.2 )	0.107	0.03	0.279	100	100	21.129	0.112	0.111	0.0576572
sync_0344	NADH dehydrogenase (EC:1.6.99.3 )	0.069	0.015	0.21	99.87	100	14.584	0.067	0.069	0.0892541
sync_0345	Uncharacterized secreted or membrane protein	0.087	0.019	0.224	100	100	16.082	0.082	0.087	0.471997
sync_0346	hypothetical protein	0.017	0.005	0.275	100	100	15.045	0.024	0.017	0
sync_0347	hypothetical protein	0.257	0.043	0.167	100	100	7.925	0.181	0.268	0.806077
sync_0348	hypothetical protein	0.137	0.02	0.145	72.85	91.75	4.68	0.14	0.136	0.129789
sync_0349	beta-lactamase, putative	NaN	0	0	0	0	0	NaN	NaN	NaN
sync_0351	hypothetical protein	0.131	0.028	0.213	91.77	100	10.368	0.118	0.131	0.144453
sync_0352	phosphopantothenoylcysteine decarboxylase/phosphopantothenate--cysteine ligase (EC:4.1.1.36,EC:6.3.2.5 )	0.1	0.018	0.18	84.67	100	6.217	0.105	0.108	0.121198
sync_0353	photosystem II manganese-stabilizing protein	0.057	0.011	0.195	100	100	13.675	0.056	0.082	0.0244227
sync_0354	sulfate adenylyltransferase (EC:2.7.7.4 )	0.038	0.006	0.155	93.76	100	9.317	0.036	0.037	0.0556011
sync_0355	cell division protein FtsH (EC:3.4.24.- )	0.012	0.002	0.163	90.67	100	8.945	0.016	0.011	0.0159944
sync_0356	2-dehydro-3-deoxyphosphogluconate aldolase/4-hydroxy-2-oxoglutarate aldolase (EC:4.1.2.14,EC:4.1.3.16 )	0.186	0.02	0.105	90.63	100	6.536	0.178	0.172	0.104512
sync_0357	Predicted protein family PM-3	0.056	0.006	0.1	53.04	100	4.783	0.073	0.072	0.166582
sync_0358	chorismate synthase (EC:4.2.3.5 )	0.047	0.007	0.151	91.64	100	10.552	0.04	0.047	0.0405508
sync_0359	Cupin superfamily (DUF985) superfamily	0.156	0.014	0.092	53.46	100	5.658	0.221	0.156	0.0717951
sync_0360	possible Vng0271c	0.054	0.005	0.089	85.75	100	7.333	0.053	0.063	0.184892
sync_0361	Glycosidase (EC:2.4.1.7 )	0.145	0.016	0.112	98.74	100	8.126	0.149	0.145	0.159049
sync_0362	mannosyl-3-phosphoglycerate phosphatase homolog (EC:3.1.3.- )	0.21	0.029	0.136	85.04	100	9.534	0.196	0.21	0.232433
sync_0363	Predicted redox protein	0.152	0.025	0.165	100	100	8.229	0.149	0.177	0.212728
sync_0364	PyrF/pyrE bifunctional enzyme (EC:4.1.1.23,EC:2.4.2.10 )	0	0	0.036	2.27	50.58	0.999	0	0	0.801993
sync_0365	hypothetical protein	NaN	0	0	0	0	0	NaN	NaN	NaN
sync_0366	hypothetical protein	NaN	0	0	0	0	0	NaN	NaN	NaN
sync_0367	hypothetical protein	NaN	0	0	0	0	0	NaN	NaN	NaN
sync_0368	photosystem II protein D1	0.084	0.037	0.444	87.31	100	15.643	0.086	0.113	0.0961864
sync_0369	radical SAM domain protein	0.062	0.014	0.223	89.22	99.38	8.12	0.058	0.062	0.0499162
sync_0370	CAAX amino terminal protease family protein	NaN	0	0	0	7.82	0.078	NaN	NaN	NaN
sync_0371	ATP-dependent Clp protease adaptor protein ClpS	0	0	0.087	44.87	100	4.183	0.042	0.026	0
sync_0372	aminotransferase, classes I and II (EC:2.6.1.- )	0.063	0.005	0.076	77.9	100	6.147	0.055	0.063	0.255401
sync_0373	radical SAM domain protein	0.1	0.012	0.12	93.98	100	9.688	0.098	0.1	0.104845
sync_0374	ribonuclease, Rne/Rng family protein	0.046	0.006	0.136	70.76	97.75	6.053	0.047	0.046	0.0331758
sync_0375	ribonuclease HII (EC:3.1.26.4 )	0.176	0.024	0.137	88.89	100	9.933	0.155	0.176	0.15896
sync_0376	hypothetical protein	0.201	0.013	0.064	89.58	100	6.495	0.225	0.201	0.238236
sync_0377	prephenate dehydratase (EC:4.2.1.51 )	0.033	0.004	0.114	30	98.21	3.861	0.033	0.033	0.0872524
sync_0378	cyclopropane-fatty-acyl-phospholipid synthase family protein	0.057	0.007	0.125	73.97	100	7.171	0.064	0.062	0.596733
sync_0379	ATP-dependent protease La (EC:3.4.21.53 )	0.065	0.005	0.083	90.05	100	9.097	0.05	0.065	0.250484
sync_0380	ribosomal protein S10	0.046	0.012	0.263	77.57	100	8.592	0.048	0.046	1.36656
sync_0381	translation elongation factor Tu	0.047	0.006	0.135	100	100	9.012	0.054	0.067	0.0385766
sync_0382	translation elongation factor G	0.025	0.004	0.143	54.14	100	5.806	0.029	0.026	0.0197352
sync_0383	ribosomal protein S7	0	0	0.091	35.03	100	3.786	0	0	0
sync_0384	ribosomal protein S12	0	0	0.129	99.73	100	7.149	0	0	0
sync_0385	Uncharacterized HesB family conserved protein	0	0	0.111	25.69	100	3.043	0	0	1.14952
sync_0386	hypothetical protein	0.16	0.02	0.128	29.54	99.81	3.86	0.159	0.16	0.214183
sync_0387	Ferredoxin-dependent glutamate synthase, Fd-GOGAT (EC:1.4.7.1 )	0.078	0.011	0.143	75.98	100	6.361	0.08	0.08	0.0853374
sync_0388	uncharacterized ycii family conserved protein	0.109	0.015	0.14	84.47	100	5.816	0.105	0.11	0.148827
sync_0389	lipoic acid synthetase (EC:2.8.1.- )	0.048	0.006	0.13	75.54	100	5.721	0.04	0.048	0.104787
sync_0391	cbiG protein/precorrin-3B C17-methyltransferase (EC:2.1.1.131 )	0.203	0.028	0.136	92.96	100	9.564	0.218	0.205	0.289884
sync_0392	Proline-rich region	0.178	0.023	0.127	46.75	82.78	4.533	0.184	0.174	0.251075
sync_0393	photosystem I core protein PsaA	0.03	0.002	0.078	89.76	100	7.993	0.036	0.031	0.0368214
sync_0394	photosystem I core protein PsaB	0.048	0.004	0.09	56.65	88.95	5.081	0.047	0.048	0.0269105
sync_0395	hypothetical protein	0.139	0.02	0.147	47.69	99.16	4.616	0.132	0.139	0.156477
sync_0396	possible fatty acid desaturase	0.133	0.029	0.216	83.58	100	8.801	0.13	0.134	0.27731
sync_0397	transporter, hydrophobe/amphiphile efflux-1 (HAE1) family protein	0.09	0.015	0.171	92.8	100	8.721	0.086	0.09	0.119605
sync_0398	photosystem I reaction center subunit XI	0.017	0.001	0.075	72.76	100	6.862	0.015	0.017	0.352246
sync_0399	photosystem I reaction center subunit VIII	0.179	0.004	0.022	100	100	5.504	0.12	0.179	2.85557
sync_0400	hypothetical protein	0.168	0.018	0.104	58.12	100	5.404	0.256	0.177	0.289213
sync_0401	Glycosyl transferase, family 2 (EC:2.- )	0.045	0.007	0.149	97.11	100	9.078	0.042	0.045	0.249788
sync_0402	Cell wall-associated hydrolase	0.188	0.031	0.166	100	100	12.648	0.172	0.188	0.184706
sync_0403	Beta-lactamase superfamily protein	0.212	0.029	0.135	83.89	100	8.269	0.194	0.218	0.127802
sync_0404	hypothetical protein	NaN	0	0	0	84.38	2.229	NaN	NaN	NaN
sync_0406	alanine racemase (EC:5.1.1.1 )	0.112	0.018	0.157	100	100	12.996	0.107	0.112	0.302225
sync_0407	HNH endonuclease family protein (EC:3.1.21.- )	0.024	0.005	0.225	100	100	16.747	0.024	0.024	0.0134471
sync_0408	peptide chain release factor 1	0.035	0.004	0.111	96.8	100	7.92	0.039	0.035	0.135677
sync_0409	ribosomal protein L31	0.068	0.014	0.211	94.01	100	6.109	0.07	0.068	0.15924
sync_0410	ribosomal protein S9	0	0	0.067	21.08	100	2.765	0	0	0
sync_0411	ribosomal protein L13	0.038	0.004	0.105	50.77	100	5.49	0.038	0.038	0.184108
sync_0412	tRNA pseudouridine synthase A (EC:4.2.1.70 )	0.07	0.007	0.103	93.56	100	7.29	0.072	0.072	0.142975
sync_0413	ribosomal protein L17	0	0	0.125	49.57	100	5.877	0	0	0
sync_0414	DNA-directed RNA polymerase, alpha subunit (EC:2.7.7.6 )	0.009	0.001	0.167	67.94	100	6.578	0.013	0.009	0.343886
sync_0415	ribosomal protein S11	0.068	0.008	0.116	92.88	100	7.753	0.062	0.073	0.647087
sync_0416	ribosomal protein S13	0.066	0.007	0.1	78.14	100	6.23	0.063	0.066	0.638999
sync_0417	ribosomal protein L36	0	0	0.056	100	100	7.877	0	0	1.79721
sync_0418	adenylate kinase (EC:2.7.4.3 )	0.054	0.007	0.128	86.05	100	6.08	0.045	0.054	0.283036
sync_0419	preprotein translocase, SecY subunit	0.007	0.001	0.177	81.21	100	7.208	0.01	0.024	0.00193566
sync_0420	ribosomal protein L15	0.037	0.005	0.125	89.18	100	5.916	0.037	0.037	0.394115
sync_0421	ribosomal protein S5	0.202	0.023	0.116	95.67	100	7.753	0.194	0.207	0.182166
sync_0422	ribosomal protein L18	0.076	0.003	0.033	100	100	10.127	0.067	0.076	0.75219
sync_0423	ribosomal protein L6	0.055	0.005	0.094	99.81	100	8.369	0.063	0.055	0.128985
sync_0424	ribosomal protein S8	0.037	0.001	0.031	100	100	8.351	0.036	0.037	1.11133
sync_0425	ribosomal protein L5	0.013	0.002	0.13	100	100	12.269	0.019	0.013	0.115723
sync_0426	ribosomal protein L24	0.053	0.006	0.113	100	100	15.096	0.051	0.053	0.459616
sync_0427	ribosomal protein L14	0.017	0.002	0.143	100	100	6.577	0.017	0.017	0.0436508
sync_0428	ribosomal protein S17	0.123	0.017	0.138	100	100	9.873	0.123	0.123	0.155169
sync_0429	ribosomal protein L29	0.17	0.005	0.031	85.24	100	6.414	0.17	0.17	2.82467
sync_0430	ribosomal protein L16	0.035	0.003	0.083	67.74	100	4.784	0.033	0.03	0.00731585
sync_0431	ribosomal protein S3	0.019	0.002	0.103	95.77	100	8.617	0.018	0.044	0.078587
sync_0432	ribosomal protein L22	0.048	0.003	0.066	80.05	100	7.391	0.045	0.048	0.995875
sync_0433	ribosomal protein S19	0.025	0.002	0.065	100	100	7.355	0.025	0.025	1.84751
sync_0434	ribosomal protein L2	0.055	0.005	0.092	85.65	100	7.402	0.046	0.055	0.0119139
sync_0435	ribosomal protein L23	0.066	0.002	0.025	92.08	100	7.964	0.067	0.066	1.91164
sync_0436	ribosomal protein L4	0.061	0.006	0.101	82.7	100	8.327	0.062	0.061	0.086322
sync_0437	ribosomal protein L3	0.078	0.009	0.109	98.93	100	7.367	0.069	0.078	0.507893
sync_0438	hypothetical protein	0.132	0.007	0.051	15.37	93.07	2.775	0.132	0.132	0.198367
sync_0439	Fe-S cluster containing protein	0.122	0.017	0.138	75.05	100	6.703	0.117	0.131	0.144223
sync_0440	R3H domain protein	0.048	0.006	0.134	40.07	100	4.75	0.045	0.048	0.084044
sync_0442	HAD hydrolase homolog	0.14	0.013	0.096	55.03	95.03	4.72	0.155	0.14	0.166458
sync_0443	recA protein	0.025	0.003	0.131	49.61	100	4.446	0.034	0.049	0.0633903
sync_0444	hypothetical protein	0.218	0.033	0.15	51	100	5.439	0.212	0.218	0.87393
sync_0445	hypothetical protein	0.192	0.036	0.185	50.83	100	4.375	0.198	0.192	NaN
sync_0446	hypothetical protein	0.104	0.011	0.109	57.11	100	5.003	0.103	0.106	0.245154
sync_0447	prephenate dehydrogenase (EC:1.3.1.12 )	0.112	0.017	0.154	77.93	100	7.102	0.108	0.112	0.158251
sync_0448	C-3',4' desaturase CrtD (EC:1.- )	0.198	0.025	0.125	98.43	100	10.377	0.2	0.205	0.310832
sync_0449	fructosamine kinase family protein	0.233	0.046	0.198	100	100	9.005	0.238	0.233	0.437933
sync_0450	Predicted membrane protein	0.015	0.003	0.199	100	100	9.196	0.011	0.015	0.359056
sync_0451	hypothetical protein	0.307	0.039	0.127	100	100	8.234	0.357	0.307	0.291684
sync_0452	putative molybdopterin biosynthesis protein MoeB	0.128	0.021	0.167	99.48	100	8.294	0.132	0.157	0.162408
sync_0453	cob(I)alamin adenosyltransferase (EC:2.5.1.17 )	0.031	0.009	0.277	94.97	100	10.436	0.029	0.049	0.0288635
sync_0454	PP-loop family protein	0.109	0.022	0.198	62.56	100	5.582	0.109	0.109	0.0638716
sync_0455	glutamate decarboxylase (EC:4.1.1.15 )	0.059	0.014	0.243	76.43	98.87	8.483	0.056	0.059	0.0644846
sync_0456	DUF206	0.11	0.018	0.166	84.16	100	7.455	0.107	0.11	0.107627
sync_0457	DNA replication and repair protein RecF	0.077	0.014	0.183	88.05	100	6.833	0.077	0.077	0.494565
sync_0459	GNAT family acetyltransferase	0.166	0.013	0.076	48.48	100	4.859	0.165	0.166	0.527364
sync_0460	phosphoenolpyruvate carboxylase (EC:4.1.1.31 )	0.026	0.004	0.17	54.86	93.58	5.425	0.027	0.026	0.0239038
sync_0461	putative glutamate--cysteine ligase	0.109	0.014	0.127	58.12	100	6.704	0.109	0.12	0.200661
sync_0462	putative anthranilate synthase component I	0.042	0.005	0.107	66.34	98.17	6.127	0.042	0.042	0.0304592
sync_0463	photosystem I reaction center subunit II	0	0	0.054	59.49	100	5.394	0	0	0
sync_0464	sensor histidine kinase	0.116	0.015	0.133	50.14	100	4.868	0.134	0.116	0.135487
sync_0465	putative rod shape-determining protein RodA	0.103	0.013	0.126	98.98	100	9.027	0.089	0.103	0.119463
sync_0466	MRP protein homolog	0.082	0.012	0.141	71.4	100	6.299	0.089	0.082	0.0763909
sync_0467	coproporphyrinogen III oxidase, aerobic (EC:1.3.3.3 )	0.078	0.01	0.123	83.67	100	7.934	0.071	0.078	0.126435
sync_0468	possible N-acetylmuramoyl-L-alanine amidase	0.182	0.034	0.189	75.67	100	6.707	0.208	0.185	0.173264
sync_0469	hypothetical protein	0.051	0.005	0.094	90.63	100	8.429	0.046	0.051	0.0628321
sync_0470	possible Pex protein	0.051	0.004	0.07	66.67	100	6.557	0.05	0.051	0.534472
sync_0471	3'-5' exonuclease family protein	0.129	0.017	0.134	97.52	100	8.659	0.129	0.129	0.0836648
sync_0472	hypothetical protein	0.172	0.016	0.093	97.78	100	7.348	0.229	0.172	0.7507
sync_0473	hypothetical protein	0.174	0.031	0.178	100	100	14.972	0.172	0.174	0.712392
sync_0475	hypothetical protein	0.365	0.039	0.107	21.19	89.92	2.705	0.447	0.867	NaN
sync_0476	cation transporter, voltage-gated ion channel (VIC) family protein	0.144	0.021	0.149	95.9	100	11.492	0.127	0.144	0.0868935
sync_0477	hypothetical protein	0.311	0.062	0.199	100	100	13.266	0.303	0.32	0.25688
sync_0478	hypothetical protein	0.382	0.053	0.138	100	100	23.109	0.363	0.382	1.58171
sync_0479	Predicted oxidoreductase	0.184	0.047	0.255	100	100	25.052	0.172	0.184	0.149686
sync_0480	possible Hpt domain	0.041	0.009	0.218	100	100	19.89	0.059	0.041	0.173512
sync_0481	phosphoribosylformylglycinamidine cyclo-ligase (EC:6.3.3.1 )	0.188	0.031	0.164	100	100	19.734	0.179	0.188	0.211895
sync_0482	possible rare lipoprotein A	0.134	0.018	0.132	79.02	100	9.194	0.111	0.134	0.0743956
sync_0483	pantoate--beta-alanine ligase/cytidylate kinase (EC:6.3.2.1,EC:2.7.4.14 )	0.178	0.025	0.14	100	100	15.643	0.193	0.18	0.275584
sync_0484	low molecular weight phosphotyrosine protein phosphatase family protein	0.12	0.015	0.123	100	100	19.2	0.135	0.242	0.373508
sync_0485	phycocyanin alpha subunit phycocyanobilin lyase, CpcF subunit (EC:4.- )	0.189	0.037	0.196	100	100	22.959	0.183	0.194	0.344531
sync_0486	phycocyanin alpha subunit phycocyanobilin lyase, CpcE subunit (EC:4.- )	0.236	0.048	0.202	100	100	20.477	0.245	0.237	0.340671
sync_0487	Protein of unknown function (DUF1001) superfamily protein	0.147	0.042	0.285	100	100	20.497	0.157	0.148	0.122097
sync_0488	phycocyanin, alpha subunit	0.061	0.011	0.186	100	100	29.264	0.062	0.06	0.0605324
sync_0489	phycocyanin, beta subunit	0.051	0.007	0.14	100	100	30.218	0.047	0.05	0.12049
sync_0490	Phycoerythrobilin:ferredoxin oxidoreductase (EC:1.3.7.3 )	0.13	0.031	0.241	100	100	41.137	0.137	0.13	0.162807
sync_0491	15,16-dihydrobiliverdin:ferredoxin oxidoreductase (EC:1.3.7.2 )	0.092	0.025	0.266	100	100	50.127	0.112	0.092	0.0519277
sync_0492	hypothetical protein	0.111	0.031	0.275	100	100	55.41	0.106	0.111	0.212733
sync_0493	hypothetical protein	0.205	0.036	0.176	100	100	39.062	0.193	0.205	0.33059
sync_0494	hypothetical protein	0.983	0.054	0.055	100	100	37.131	0.889	1.115	1.02906
sync_0495	C-phycoerythrin class I beta chain	0.078	0.013	0.161	100	100	41.458	0.072	0.076	0.0160722
sync_0496	C-phycoerythrin class I alpha chain	0.039	0.011	0.285	100	100	30.438	0.034	0.039	0.0570602
sync_0497	Bilin biosynthesis protein mpeV	0.193	0.047	0.244	98.79	100	22.51	0.186	0.193	0.0793176
sync_0498	hypothetical protein	0.216	0.05	0.231	100	100	25.778	0.224	0.216	0.102601
sync_0499	Bilin biosynthesis protein cpeY	0.261	0.058	0.222	100	100	19.226	0.273	0.264	0.179811
sync_0500	Bilin biosynthesis protein cpeZ	0.183	0.045	0.247	100	100	30.064	0.202	0.189	0.073013
sync_0501	Bilin biosynthesis protein mpeU	0.189	0.05	0.262	100	100	31.758	0.194	0.214	0.309403
sync_0502	Phycoerythrin class II gamma chain, linker polypeptide	0.096	0.023	0.241	51.17	85.05	14.705	0.098	0.11	0.0504087
sync_0503	hypothetical protein	0.109	0.011	0.098	100	100	14	0.115	0.176	NaN
sync_0504	C-phycoerythrin class II alpha chain	0.064	0.02	0.31	100	100	46.376	0.066	0.067	0.0624471
sync_0505	C-phycoerythrin class II beta chain	0.084	0.021	0.253	100	100	44.384	0.084	0.084	0.130705
sync_0506	CpeY protein	0.166	0.045	0.269	100	100	44.085	0.169	0.167	0.18869
sync_0507	hypothetical protein	0.145	0.035	0.241	100	100	35.866	0.166	0.145	0.0924739
sync_0508	hypothetical protein	0.356	0.081	0.228	100	100	45.417	0.38	0.356	0.211839
sync_0509	hypothetical protein	0.23	0.059	0.257	100	100	35.08	0.226	0.23	0.0947699
sync_0510	phycoerythrin linker protein CpeS	0.123	0.035	0.284	100	100	38.7	0.124	0.128	0.0672258
sync_0511	possible phycobilisome linker polypeptide	0.127	0.035	0.274	91.29	100	26.74	0.135	0.127	0.0488916
sync_0512	phycobilisome linker polypeptide	0.061	0.019	0.305	100	100	46.777	0.063	0.061	0.191103
sync_0513	phycobilisome linker polypeptide	0.06	0.018	0.296	100	100	45.645	0.073	0.064	0.0640518
sync_0514	pentapeptide repeat family protein	0.235	0.054	0.228	98.99	100	22.148	0.251	0.233	0.0896001
sync_0515	possible phycobilisome rod-core linker polypeptide (L-RC 28.5)	0.115	0.041	0.358	100	100	25.523	0.117	0.114	0.169972
sync_0516	Possible phycobilisome linker polypeptide	0.111	0.044	0.399	100	100	32.132	0.105	0.117	0.111669
sync_0517	possible Phycobilisome polypeptide	0.265	0.072	0.27	76.69	87.67	17.056	0.296	0.277	0.146313
sync_0518	hypothetical protein	NaN	0	0	0	61.81	0.872	NaN	Inf	NaN
sync_0519	hypothetical protein	0.208	0.031	0.149	49.42	71.33	4.527	0.147	0.258	0.24983
sync_0520	hypothetical protein	0.35	0.075	0.214	90.83	100	16.202	0.334	0.355	0.390274
sync_0521	hypothetical protein	0.255	0.053	0.209	45.93	80.19	5.4	0.212	0.272	0.334007
sync_0522	hypothetical protein	NaN	0	0	0	0	0	NaN	NaN	NaN
sync_0523	hypothetical protein	2.066	0.09	0.043	83.87	100	8.231	1.555	1.416	2.26562
sync_0525	hypothetical protein	0.242	0.054	0.225	62.86	80.79	5.143	0.233	0.251	1.03695
sync_0526	hypothetical protein	0.167	0.015	0.093	100	100	13.604	0.191	0.167	0.425026
sync_0527	hypothetical protein	0.063	0.009	0.135	100	100	17.149	0.064	0.063	2.97778
sync_0528	Carbohydrate kinase, FGGY family protein	0.191	0.028	0.148	100	100	13.547	0.198	0.208	0.318458
sync_0529	S-adenosylmethionine synthetase (EC:2.5.1.6 )	0.054	0.007	0.137	100	100	10.652	0.056	0.054	0.0154882
sync_0530	Haloacid dehalogenase/epoxide hydrolase family protein	0.231	0.03	0.13	96.09	100	10.14	0.212	0.231	0.381937
sync_0531	ribosomal protein S1	0.013	0.002	0.154	100	100	11.552	0.015	0.013	0.202127
sync_0532	transcriptional regulator, NrdR family protein	0.033	0.006	0.175	83.02	100	7.828	0.06	0.033	0.00455424
sync_0533	Photosystem II reaction centre T protein superfamily protein	0	0	0.015	100	100	9.552	0	0	NaN
sync_0534	photosystem II P680 chlorophyll A apoprotein	0.021	0.003	0.13	87.91	100	9.022	0.026	0.02	0.216714
sync_0535	possible ferredoxin (2Fe-2S)	0.198	0.018	0.09	66.84	100	7.246	0.244	0.198	0.242678
sync_0536	photosystem II reaction center protein PsbM	Inf	0.01	0	43.24	100	4.432	Inf	Inf	NaN
sync_0537	universal stress protein family protein	0.017	0.002	0.115	56.42	100	5.122	0.033	0.017	0.0234015
sync_0538	Predicted thioesterase	0.171	0.035	0.205	75.78	100	5.116	0.165	0.171	0.101939
sync_0539	putative DNA protecting protein DprA	0.263	0.039	0.148	99.28	100	12.072	0.235	0.263	0.225728
sync_0540	methyltransferase, HemK family protein	0.19	0.033	0.175	100	100	8.888	0.201	0.19	0.273673
sync_0541	yrdC domain, putative	0.193	0.022	0.113	84.3	100	9.372	0.192	0.193	0.370574
sync_0543	possible transcriptional regulator, luxR family protein	0.236	0.041	0.175	100	100	11.885	0.215	0.236	0.15034
sync_0544	cell division topological specificity factor MinE	0.109	0.013	0.123	83.16	100	8.425	0.102	0.084	0.0146206
sync_0545	septum site-determining protein MinD	0.022	0.003	0.126	63.36	100	6.038	0.021	0.022	0.00273536
sync_0546	septum site-determining protein MinC	0.172	0.025	0.148	52.38	100	4.465	0.155	0.172	0.428618
sync_0547	HD domain protein	0.058	0.008	0.135	72	100	6.456	0.065	0.058	0.0529856
sync_0548	carboxyl-terminal processing proteinase (EC:3.4.21.102 )	0.066	0.007	0.113	86.99	100	8.32	0.072	0.086	0.176059
sync_0549	cytochrome b6 (EC:1.10.99.1 )	0.006	0.001	0.129	94.52	100	7.154	0.005	0.022	0.00450392
sync_0550	cytochrome b6-f complex, subunit IV	0	0	0.016	20.29	100	3.592	0	0	0
sync_0551	neutral invertase like protein	0.078	0.007	0.088	44.83	100	4.429	0.07	0.078	0.161266
sync_0552	hypothetical protein	1.934	0.079	0.041	43.64	100	4.206	1.934	2.345	NaN
sync_0558	hypothetical protein	0.295	0.072	0.245	53.7	68.98	7.236	0.304	0.352	0.626168
sync_0559	Sulfate permease	NaN	0	0	0	0	0	NaN	NaN	NaN
sync_0560	hypothetical protein	NaN	0	0	0	12.7	0.127	NaN	NaN	NaN
sync_0561	formamidopyrimidine-DNA glycosylase (EC:3.2.2.23 )	0.12	0.028	0.237	80.76	100	9.094	0.12	0.12	0.126891
sync_0562	photosystem I reaction center subunit IV	0.083	0.004	0.054	100	100	9.424	0.082	0.083	0.662864
sync_0563	hypothetical protein	0.046	0.006	0.135	72.16	100	5.71	0.035	0.046	0.0214403
sync_0564	ATP-dependent DNA helicase RecQ (EC:3.6.1.- )	0.107	0.021	0.197	57.14	97.99	5.197	0.101	0.133	0.0983628
sync_0565	possible LysM domain	0.216	0.031	0.145	72.39	100	7.819	0.22	0.283	0.232918
sync_0566	NAD-dependent aldehyde dehydrogenase (EC:1.2.1.3 )	0.14	0.024	0.171	89.86	100	6.862	0.144	0.14	0.157668
sync_0567	trehalose synthase (EC:5.4.99.16 )	0.033	0.005	0.142	84.9	100	7.527	0.038	0.033	0.0184154
sync_0568	glycerol dehydrogenase homolog (EC:1.1.99.5 )	0.161	0.02	0.123	97.78	100	10.999	0.156	0.161	0.280196
sync_0569	Glycerol kinase (EC:2.7.1.30 )	0.123	0.021	0.169	100	100	13.593	0.115	0.123	0.152403
sync_0570	Glycoside hydrolase family protein (EC:3.2.1.135 )	0.154	0.041	0.264	94.79	100	12.121	0.162	0.154	0.213373
sync_0571	hypothetical protein	0.188	0.045	0.238	100	100	14.633	0.2	0.254	0.370198
sync_0572	hypothetical protein	0.344	0.1	0.291	92.41	100	15.851	0.324	0.364	0.878891
sync_0573	two-component hybrid sensor and regulator alr4878, putative	0.179	0.067	0.374	100	100	29.924	0.183	0.179	0.173647
sync_0574	Two-component response regulator, CheY-like receiver and wHTH DNA-binding domains	0.227	0.062	0.274	100	100	30.646	0.218	0.236	0.328362
sync_0575	hypothetical protein	0.71	0.158	0.222	34.65	100	5.184	0.911	0.89	NaN
sync_0578	3-dehydroquinate dehydratase (EC:4.2.1.10 )	0.201	0.048	0.238	100	100	30.234	0.189	0.201	0.175005
sync_0579	tRNA-(ms[2]io[6]A)-hydroxylase (EC:1.- )	0.098	0.031	0.318	100	100	36.022	0.108	0.105	0.0340089
sync_0580	hypothetical protein	NaN	0	0	0	23.75	0.238	NaN	NaN	NaN
sync_0581	hypothetical protein	NaN	0	0	0	0	0	NaN	NaN	NaN
sync_0582	hypothetical protein	NaN	0	0	0	0	0	NaN	NaN	NaN
sync_0583	hypothetical protein	NaN	0	0	0	88.33	1.561	NaN	NaN	NaN
sync_0584	hypothetical protein	NaN	0	0	0	0	0	NaN	NaN	NaN
sync_0585	hypothetical protein	2.752	0.131	0.048	27.78	48.02	3.996	1.174	1.708	NaN
sync_0586	possible DNA-binding response regulator	0.176	0.058	0.332	100	100	26.872	0.162	0.175	0.0750361
sync_0587	hypothetical protein	NaN	0	0	0	0	0	NaN	NaN	NaN
sync_0588	hypothetical protein	1.774	0.058	0.033	100	100	7.771	1.398	1.3	NaN
sync_0589	ARD/ARD' family protein	0.364	0.083	0.227	100	100	14.688	0.356	0.364	0.395752
sync_0590	precorrin-2 C20-methyltransferase (EC:2.1.1.130 )	0.138	0.026	0.185	100	100	15.186	0.169	0.138	0.10987
sync_0591	hypothetical protein	0.133	0.023	0.174	95.35	100	13.972	0.119	0.137	0.292756
sync_0592	Putative glycosyltransferase	0.162	0.024	0.151	100	100	11.371	0.168	0.162	0.213953
sync_0593	dihydrouridine synthase family protein	0.153	0.018	0.116	93.88	100	7.895	0.159	0.153	0.136149
sync_0594	hypothetical protein	0.099	0.015	0.149	95.27	100	10.4	0.09	0.105	0.0322087
sync_0595	ErfK/YbiS/YcfS/YnhG superfamily protein	0.049	0.006	0.113	65.89	100	6.219	0.013	0.049	0.0273683
sync_0596	GTP-binding protein EngA	0.033	0.005	0.151	87.57	100	7.556	0.032	0.033	0.0674191
sync_0597	possible cobalt transport protein	0.08	0.01	0.12	66.78	100	6.059	0.072	0.08	0.101784
sync_0598	hypothetical protein	0.016	0.002	0.118	91.39	100	6.816	0.016	0.016	0.0598737
sync_0599	conserved hypothetical protein TIGR00044	0.155	0.02	0.127	62.07	100	5.542	0.148	0.155	0.296286
sync_0600	hypothetical protein	0.012	0.003	0.22	60.07	100	5.146	0.011	0.012	0.0275747
sync_0601	pyrroline-5-carboxylate reductase (EC:1.5.1.2 )	0.102	0.017	0.171	74.46	100	6.082	0.094	0.102	0.167985
sync_0602	Glycosyl transferases group 1	0.094	0.013	0.135	49.17	99.42	4.734	0.102	0.094	0.144571
sync_0603	transporter, major facilitator family protein	0.064	0.006	0.1	31.57	100	4.249	0.057	0.064	0.0750395
sync_0604	DNA repair protein RecO	0.106	0.017	0.159	46.81	96.69	4.918	0.094	0.106	0.333253
sync_0605	deoxyribose-phosphate aldolase (EC:4.1.2.4 )	0.135	0.007	0.052	10.57	100	3.043	0.127	0.135	0
sync_0606	ribosomal subunit interface protein	0	0	0.117	51.22	100	4.682	0	0	0
sync_0607	lipoate-protein ligase B	0.214	0.022	0.101	51.54	100	4.515	0.192	0.214	0.400852
sync_0608	Long-chain acyl-CoA synthetase (EC:6.2.1.3 )	0.052	0.006	0.109	4.27	71.99	1.797	0.052	0.052	0.068876
sync_0609	hypothetical protein	NaN	0	0	0	53.3	0.554	NaN	NaN	NaN
sync_0610	hypothetical protein	NaN	0	0	0	0	0	NaN	NaN	NaN
sync_0611	hypothetical protein	NaN	0	0	0	0	0	NaN	NaN	NaN
sync_0612	hypothetical protein	NaN	0	0	0	0	0	NaN	NaN	NaN
sync_0613	hypothetical protein	NaN	0	0	0	0	0	NaN	NaN	NaN
sync_0614	hypothetical protein	NaN	0	0	0	29.48	0.295	NaN	NaN	NaN
sync_0615	hypothetical protein	NaN	0	0	0	0	0	NaN	NaN	NaN
sync_0616	hypothetical protein	NaN	0	0	0	93.02	2.732	NaN	NaN	0.0112929
sync_0617	2-oxo acid dehydrogenases acyltransferase (catalytic domain) protein	0.061	0.015	0.244	63.49	97.27	6.187	0.058	0.068	0.15206
sync_0618	Amino acid permease	0.143	0.016	0.11	45.55	93.5	4.181	0.127	0.143	0.11347
sync_0619	S-adenosylmethionine:tRNA ribosyltransferase-isomerase(Queuosine biosynthesis protein queA) (EC:5.- )	0.093	0.012	0.13	84.41	100	6.968	0.097	0.093	0.0644434
sync_0620	cysteine synthase A (EC:2.5.1.47 )	0.052	0.006	0.122	97.87	100	9.189	0.052	0.069	0.0483508
sync_0621	hypothetical protein	NaN	0	0	2.38	80.95	1.734	NaN	0	0.855263
sync_0622	possible cystathionine gamma-synthase (EC:2.5.1.48 )	0.179	0.036	0.202	93.71	100	11.554	0.182	0.18	0.235309
sync_0623	Cystathionine beta-lyase/cystathionine gamma-synthase (EC:2.5.1.48 )	0.102	0.022	0.215	99.14	100	12.887	0.104	0.104	0.157573
sync_0624	hypothetical protein	0.076	0.029	0.386	100	100	22.477	0.082	0.089	0.0636338
sync_0625	hypothetical protein	0.249	0.079	0.318	100	100	26.92	0.261	0.249	0.223801
sync_0626	hypothetical protein	0.238	0.057	0.238	100	100	25.923	0.233	0.248	0.112263
sync_0627	hypothetical protein	0.15	0.038	0.254	100	100	22.405	0.154	0.167	0.108811
sync_0628	hypothetical protein	0.126	0.032	0.25	100	100	25.746	0.118	0.127	0.0689635
sync_0629	ribosomal protein S4	0.052	0.012	0.223	100	100	30.867	0.046	0.052	0.575164
sync_0630	conserved hypothetical protein TIGR00278	0.119	0.037	0.314	100	100	25.869	0.143	0.119	0.214779
sync_0631	ribonucleotide reductase (Class II)	0.327	0.069	0.212	100	100	17.874	0.292	0.333	0.489807
sync_0632	UDP-N-acetylmuramoylalanyl-D-glutamate--2, 6-diaminopimelate ligase (EC:6.3.2.13 )	0.166	0.054	0.323	100	100	23.358	0.166	0.167	0.149382
sync_0633	calcium/proton exchanger	0.137	0.056	0.407	100	100	25.487	0.136	0.153	0.117393
sync_0634	hydrophobic amino acid ABC transporter (HAAT) family, periplasmic amino acid-binding protein	0.173	0.042	0.242	82.24	100	8.494	0.168	0.174	0.129929
sync_0635	hypothetical protein	0.089	0.019	0.213	60.13	100	6.853	0.087	0.126	0.0683697
sync_0636	L-cysteine/cystine lyase homolog	0.214	0.064	0.297	99.51	100	23.14	0.2	0.209	0.233877
sync_0637	hypothetical protein	Inf	0.333	0	0.49	39.46	0.551	Inf	Inf	0.803279
sync_0638	hypothetical protein	NaN	0	0	0	0.79	0.016	NaN	NaN	NaN
sync_0639	possible Early Protein (E6)	0.151	0.045	0.298	91.71	97.24	19.808	0.153	0.159	0.08708
sync_0640	hypothetical protein	NaN	0	0	0	0	0	NaN	NaN	NaN
sync_0641	hypothetical protein	0	0	0.182	22.47	100	4.105	0.044	0	0.529183
sync_0642	hypothetical protein	0.14	0.044	0.312	100	100	22.563	0.132	0.14	0.151746
sync_0643	lipase/esterase family protein (EC:3.1.1.- )	0.571	0.041	0.072	36.88	100	4.976	0.54	0.571	0.239856
sync_0644	hypothetical protein	0.123	0.032	0.259	100	100	21.569	0.136	0.123	0.533894
sync_0645	hypothetical protein	1.219	0.116	0.095	81.16	100	9.051	1.172	1.219	NaN
sync_0646	hypothetical protein	NaN	0	0	0	62.46	1.28	NaN	NaN	1.13934
sync_0647	NifU domain protein	0	0	0.325	100	100	20.797	0.006	0	0
sync_0648	malate:quinone-oxidoreductase (EC:1.1.99.16 )	0.098	0.025	0.256	100	100	21.988	0.098	0.098	0.0783455
sync_0649	Glycerol dehydrogenase (GLDH) (EC:1.1.1.6 )	0.19	0.027	0.143	100	100	24.124	0.18	0.193	0.263356
sync_0650	hypothetical protein	0.39	0.084	0.215	100	100	23.306	0.376	0.435	1.1494
sync_0651	possible drug resistance protein	0.201	0.042	0.211	100	100	15.276	0.206	0.224	0.394267
sync_0652	GTP-binding protein LepA	0.033	0.014	0.433	99.78	100	32.047	0.036	0.033	0.0197174
sync_0653	hypothetical protein	0.354	0.021	0.059	4.56	68.52	1.455	0.345	0.354	0.239815
sync_0654	hypothetical protein	NaN	0	0	0	98.45	2.206	NaN	NaN	0.12766
sync_0655	hypothetical protein	NaN	0	0	0	100	1.385	NaN	NaN	3.18394
sync_0656	hypothetical protein	0.072	0.01	0.138	13.46	44.42	1.419	0.097	0.072	0.0955866
sync_0657	possible pilin	0.433	0.067	0.154	18.1	100	2.53	0.548	0.345	NaN
sync_0658	hypothetical protein	NaN	0	0	0	0	0	NaN	NaN	NaN
sync_0659	possible pilin	NaN	0	0	0	0	0	NaN	NaN	NaN
sync_0660	hypothetical protein	NaN	0	0	0	0	0	NaN	NaN	NaN
sync_0661	hypothetical protein	NaN	0	0	0	23.21	0.286	NaN	NaN	NaN
sync_0662	hypothetical protein	NaN	0	0	0	35.97	0.36	NaN	NaN	NaN
sync_0663	hypothetical protein	NaN	0	0	0	5	0.05	NaN	NaN	NaN
sync_0664	hypothetical protein	NaN	0	0	0	55.37	0.554	NaN	NaN	NaN
sync_0665	hypothetical protein	NaN	0	0	0	32.1	0.321	NaN	NaN	NaN
sync_0666	prepilin-type N-terminal cleavage/methylation domain protein	NaN	0	0	0	0	0	NaN	NaN	NaN
sync_0667	possible pilin	NaN	0	0	0	31.17	0.703	NaN	0.086	0
sync_0668	two component sensor histidine kinase, putative	NaN	0	0	0	44.55	0.562	NaN	NaN	NaN
sync_0669	two-component response regulator	NaN	0	0	0	47.97	0.48	NaN	NaN	NaN
sync_0670	hypothetical protein	0.273	0.047	0.173	27.21	81.63	2.469	0.275	0.273	0.402787
sync_0671	hypothetical protein	NaN	0	0	0	43.59	0.923	NaN	0.544	0.975089
sync_0672	hypothetical protein	0.266	0.053	0.2	41.37	100	5.181	0.22	0.222	0.197474
sync_0673	hypothetical protein	0.281	0.094	0.333	100	100	22.146	0.298	0.278	0.299326
sync_0674	hypothetical protein	0.032	0.006	0.182	100	100	10.923	0.048	0.023	0.0360478
sync_0675	sensor histidine kinase	0.241	0.043	0.179	96.67	100	21.47	0.262	0.234	0.377527
sync_0676	ABC-type peptide transporter permease component	0.056	0.009	0.157	100	100	18.811	0.057	0.056	0.0694194
sync_0677	hypothetical protein	0.015	0.004	0.245	96.17	100	16.751	0.071	0.015	0.025556
sync_0678	possible porin	0.101	0.014	0.137	89.22	97.07	17.028	0.112	0.132	0.0331871
sync_0679	TM2 domain family protein	0.092	0.02	0.216	100	100	24.184	0.082	0.106	0.0595692
sync_0680	Ferritin	0.05	0.007	0.134	100	100	17.901	0.042	0.123	0.126784
sync_0681	ferrous iron transport protein B	0.064	0.01	0.154	100	100	21.891	0.06	0.064	0.0555078
sync_0682	ferrous iron transport protein A	0.093	0.007	0.079	100	100	21.531	0.109	0.174	0.354509
sync_0683	hypothetical protein	0.175	0.041	0.232	100	100	20.768	0.194	0.334	0.0976168
sync_0684	hypothetical protein	0.147	0.029	0.2	100	100	21.129	0.149	0.147	0.371154
sync_0685	hypothetical protein	0.15	0.045	0.297	100	100	30.07	0.144	0.159	0.267964
sync_0686	cation efflux system protein	0.215	0.052	0.241	97.47	100	14.649	0.209	0.227	0.226758
sync_0687	ferritin	0.06	0.009	0.148	53.57	73.47	11.143	0.055	0.265	0.0351973
sync_0688	hypothetical protein	NaN	0	0	0	100	2	NaN	NaN	NaN
sync_0689	peroxiredoxin 2 family protein	0.134	0.043	0.325	83.42	100	14.057	0.134	0.142	0.0705118
sync_0690	tRNA/rRNA methyltransferase (EC:2.1.1.34 )	0.106	0.025	0.239	98.12	100	10.872	0.105	0.11	0.136923
sync_0691	putative surface antigen	0.212	0.05	0.236	100	100	12.133	0.227	0.256	0.403598
sync_0692	hypothetical protein	0.249	0.039	0.156	100	100	10.333	0.241	0.249	0.562252
sync_0693	putative methylated-DNA-[protein]-cysteine S-methyltransferase	0.192	0.038	0.197	100	100	17.415	0.195	0.198	0.131528
sync_0694	sun protein (EC:2.1.1.- )	0.1	0.019	0.195	99.19	100	14.074	0.1	0.1	0.0903872
sync_0695	Membrane carboxypeptidase (penicillin-binding protein)	0.069	0.012	0.177	96.64	100	12.062	0.07	0.072	0.199651
sync_0696	chlorophyll synthase, ChlG	0.041	0.007	0.169	100	100	14.509	0.042	0.041	0.111121
sync_0697	hypothetical protein	0.077	0.006	0.083	100	100	13.932	0.146	0.077	0.122855
sync_0698	imidazoleglycerol phosphate synthase, cyclase subunit	0.054	0.01	0.179	100	100	14.423	0.062	0.054	0.0446439
sync_0699	hypothetical protein	0.067	0.01	0.156	100	100	19.951	0.067	0.067	0.370567
sync_0700	ubiquinone/menaquinone biosynthesis methyltransferase UbiE (EC:2.1.1.- )	0.125	0.025	0.203	100	100	21.218	0.12	0.122	0.10507
sync_0701	hypothetical protein	0.105	0.021	0.202	100	100	24.766	0.129	0.148	0.148222
sync_0702	hypothetical protein	0.221	0.066	0.296	100	100	18.951	0.239	0.226	0.300535
sync_0703	hypothetical protein	0.922	0.039	0.043	34.78	49.28	2.894	0.98	1.196	NaN
sync_0704	hypothetical protein	NaN	0	0	0	98.79	0.988	NaN	NaN	NaN
sync_0705	hypothetical protein	NaN	0	0	0	13.86	0.139	NaN	NaN	NaN
sync_0706	sensor histidine kinase (EC:2.7.3.- )	0.134	0.012	0.093	56.4	92.49	5.95	0.135	0.134	0.234271
sync_0707	DNA-binding response regulator	0.169	0.015	0.087	22.41	71.65	4.026	0.141	0.169	0.097973
sync_0708	hypothetical protein	1.008	0.084	0.083	71.07	98.74	8.27	1.05	1.008	1.38037
sync_0709	type I secretion target GGXGXDXXX repeat protein (EC:3.1.- )	0.515	0.06	0.116	100	100	14.066	0.541	0.652	0.650547
sync_0710	hypothetical protein	0.469	0.215	0.46	100	100	21.796	0.482	0.524	0.294427
sync_0711	hypothetical protein	0.725	0.101	0.14	20.33	51.81	3.274	0.771	0.926	0.879413
sync_0712	hypothetical protein	NaN	0	0	0	89.86	2.536	NaN	0.469	NaN
sync_0713	possible Carbamoyl-phosphate synthase L chain	NaN	0	0	0	67.66	0.677	NaN	NaN	NaN
sync_0714	lipoprotein, putative	NaN	0	0	0	100	2.716	NaN	NaN	0.286319
sync_0715	hypothetical protein	NaN	0	0	0	0	0	NaN	NaN	NaN
sync_0716	hypothetical protein	NaN	0	0	0	19.36	0.194	NaN	NaN	NaN
sync_0717	glycyl-tRNA synthetase, alpha subunit (EC:6.1.1.14 )	0.03	0.007	0.235	93.46	97.06	21.694	0.035	0.029	0.0133502
sync_0718	DNA internalization competence protein, ComEC/Rec2 family protein	0.269	0.062	0.232	100	100	25.936	0.277	0.279	0.295601
sync_0720	hypothetical protein	NaN	0	0	0	39.29	0.516	NaN	NaN	NaN
sync_0721	hypothetical protein	NaN	0	0	0	97.67	1.89	NaN	NaN	0.163437
sync_0722	hypothetical protein	0.12	0.034	0.283	100	100	23.783	0.103	0.12	1.78552
sync_0723	galactosyl-1-phosphate transferase (EC:2.7.8.6 )	0.084	0.022	0.264	100	100	14.963	0.077	0.084	0.0548823
sync_0724	cobalamin biosynthesis protein CobD (EC:6.3.1.10 )	0.195	0.037	0.191	100	100	12.257	0.181	0.195	0.271239
sync_0725	ketol-acid reductoisomerase (EC:1.1.1.86 )	0.03	0.008	0.284	100	100	12.102	0.03	0.03	0.0336272
sync_0726	putative ATP-dependent Clp protease, proteolytic subunit ClpP	0.02	0.004	0.182	81.92	100	6.619	0.019	0.02	0.027946
sync_0727	ATP-dependent Clp protease, proteolytic subunit ClpP (EC:3.4.21.92 )	0.024	0.004	0.155	90.86	100	6.149	0.022	0.042	0.0295935
sync_0728	PIN/TRAM domain protein	0.094	0.011	0.119	62.23	98.87	6.46	0.085	0.094	0.151154
sync_0729	putative oxygen-independent coproporphyrinogen III oxidase	0.178	0.023	0.128	65.21	100	5.274	0.157	0.178	0.125629
sync_0730	3-methyl-2-oxobutanoate hydroxymethyltransferase (EC:2.1.2.11 )	0.143	0.019	0.135	58.27	92.93	4.947	0.129	0.16	0.198219
sync_0731	cell division protein FtsZ	0.058	0.014	0.236	55.1	100	5.628	0.063	0.058	0.181557
sync_0732	hypothetical protein	0.127	0.023	0.183	48.16	100	4.518	0.123	0.127	0.325001
sync_0733	Uncharacterized secreted or membrane protein	0.047	0.008	0.172	42.09	100	5.085	0.045	0.047	0.034316
sync_0734	D-alanine--D-alanine ligase (EC:6.3.2.4 )	0.09	0.017	0.187	33.43	79.57	3.214	0.096	0.09	0.192099
sync_0735	tRNA-i(6)A37 thiotransferase enzyme MiaB	0.122	0.016	0.133	28.15	80.24	3.131	0.115	0.122	0.388972
sync_0736	muconate cycloisomerase (EC:5.5.- )	0.134	0.022	0.165	41.01	95.12	4.364	0.141	0.134	0.196414
sync_0737	hypothetical protein	0.216	0.02	0.094	47.56	100	4.307	0.201	0.216	0.185279
sync_0739	hypothetical protein	0.138	0.014	0.099	97.29	100	9.008	0.136	0.138	0.108057
sync_0740	amidohydrolase family protein (EC:3.5.4.1 )	0.135	0.022	0.161	52.57	100	5.412	0.129	0.133	0.175522
sync_0741	FAD linked oxidase, N-terminal	0.127	0.007	0.058	18.97	98.2	3.248	0.097	0.127	0.064943
sync_0742	hypothetical protein	0	0	0.112	43.46	96.16	4.131	0	0	0
sync_0743	putative folylpolyglutamate synthase	0.139	0.027	0.193	12.37	83.78	2.336	0.138	0.139	0.0927795
sync_0744	Acetylornithine aminotransferase (ACOAT) (EC:2.6.1.11 )	0.093	0.009	0.092	73.19	100	6.301	0.105	0.102	0.591226
sync_0746	UDP-N-acetylglucosamine 1-carboxyvinyltransferase (EC:2.5.1.7 )	0.074	0.008	0.114	33.56	100	3.632	0.1	0.074	0.050531
sync_0748	possible 4Fe-4S iron sulfur cluster binding pr	0.16	0.013	0.078	58.63	100	4.337	0.189	0.344	0.109931
sync_0749	RNA methyltransferase, TrmH family protein	0.188	0.023	0.123	46.96	100	4.592	0.211	0.188	0.095707
sync_0750	dihydrolipoamide dehydrogenase (EC:1.8.1.4 )	0.009	0.001	0.141	25.71	96.88	3.174	0.008	0.009	0.0741108
sync_0751	indole-3-glycerol phosphate synthase (EC:4.1.1.48 )	0.084	0.012	0.141	92.54	100	7.098	0.092	0.084	0.18045
sync_0752	hypothetical protein	0.754	0.054	0.071	100	100	9.739	0.779	0.754	0
sync_0753	Hydrogenase accessory protein or high-affinity nickel-transport protein homolog, membrane protein	0.068	0.01	0.153	76.94	100	6.907	0.061	0.069	0.0237182
sync_0754	nickel-type superoxide dismutase maturation protease (EC:3.4.21.- )	0.367	0.056	0.153	97.67	100	11.92	0.352	0.367	0.648799
sync_0755	superoxide dismutase, Ni (EC:1.15.1.1 )	0.059	0.011	0.189	78.21	100	8.613	0.051	0.059	0.00469511
sync_0756	FKBP-type peptidyl-prolyl cis-trans isomerase (EC:5.2.1.8 )	0.113	0.022	0.19	49.14	100	5.512	0.121	0.113	0.243029
sync_0757	hypothetical protein	0.162	0.011	0.069	25.76	100	3.879	0.162	0.162	1.80042
sync_0758	Apolipoprotein N-acyltransferase (EC:2.3.1.- )	0.193	0.023	0.118	77.46	100	6.569	0.2	0.193	0.20987
sync_0759	tRNA (5-methylaminomethyl-2-thiouridylate)-methyltransferase (EC:2.1.1.61 )	0.053	0.007	0.129	80.95	100	8.521	0.05	0.053	0.2601
sync_0760	carbohydrate kinase family protein	0.179	0.027	0.151	99.74	100	11.758	0.194	0.179	0.201341
sync_0761	Type II alternative RNA polymerase sigma factor, sigma-70 family protein	0.029	0.007	0.236	100	100	18.562	0.026	0.029	0.0455739
sync_0762	hypothetical protein	NaN	0	0	0	0	0	NaN	NaN	NaN
sync_0763	histone deacetylase family protein	0.076	0.016	0.207	84.92	96.5	13.207	0.085	0.092	0.0921691
sync_0764	Pyruvate dehydrogenase E1 alpha subunit (EC:1.2.4.1 )	0.036	0.007	0.195	100	100	10.535	0.048	0.035	0.00967708
sync_0765	DnaJ domain protein	0.119	0.025	0.209	63.94	98.64	6.304	0.12	0.116	0.115031
sync_0766	signal recognition particle protein	0.055	0.007	0.128	91.36	100	8.89	0.05	0.061	0.0304387
sync_0767	ribosomal protein S16	0.128	0.019	0.152	100	100	12.68	0.104	0.128	0.0746083
sync_0768	PhoH family protein	0.042	0.006	0.15	95.98	100	10.544	0.049	0.067	0.0449815
sync_0769	hypothetical protein	0	0	0.062	10.53	87.58	2.108	0	0.019	0
sync_0770	unnamed protein product; glcP gene product	NaN	0	0	3.48	65.9	1.235	NaN	NaN	0.126582
sync_0771	hypothetical protein	0.122	0.017	0.141	95.61	100	8.223	0.111	0.169	0.467563
sync_0772	alpha-acetolactate decarboxylase (EC:4.1.1.5 )	0.148	0.03	0.201	87.71	100	7.685	0.154	0.167	0.137716
sync_0773	GTP-binding protein Era	0.065	0.009	0.138	96.75	100	8.956	0.066	0.065	0.0907436
sync_0774	hypothetical protein	0.108	0.014	0.133	98.95	100	9.132	0.104	0.108	0.273943
sync_0775	tRNA (guanine-N1)-methyltransferase (EC:2.1.1.31 )	0.119	0.021	0.173	100	100	15.551	0.127	0.119	0.114489
sync_0776	hypothetical protein	0.804	0.094	0.117	100	100	24.356	0.69	0.753	0.208512
sync_0777	hypothetical protein	0.995	0.046	0.046	100	100	9.462	0.935	0.59	0.417755
sync_0778	hypothetical protein	NaN	0	0	20.26	77.12	2.745	NaN	0.962	0.934272
sync_0779	hypothetical protein	NaN	0	0	0	0	0	NaN	NaN	NaN
sync_0780	hypothetical protein	Inf	0.036	0	31.71	100	3.797	Inf	Inf	NaN
sync_0781	2C-methyl-D-erythritol 2,4-cyclodiphosphate synthase (EC:4.6.1.12 )	0.041	0.008	0.203	100	100	9.12	0.045	0.041	0.0142854
sync_0782	hypothetical protein	0.159	0.051	0.319	100	100	15.66	0.171	0.159	0.251735
sync_0783	putative circadian phase modifier CpmA homolog	0.121	0.031	0.253	93.84	100	8.431	0.116	0.121	0.141984
sync_0784	hypothetical protein	0.257	0.074	0.287	100	100	13.446	0.237	0.257	0.104294
sync_0785	hypothetical protein	0.053	0.013	0.248	95.47	100	11.444	0.06	0.053	0.0655877
sync_0786	thiamine biosynthesis protein ThiS	0.339	0.018	0.053	50.48	97.14	5.114	0.558	0.234	0.138095
sync_0787	hypothetical protein	NaN	0	0	0	92.95	0.929	NaN	NaN	NaN
sync_0788	hypothetical protein	NaN	0	0	0	77.98	1.893	NaN	NaN	0.105801
sync_0789	hypothetical protein	NaN	0	0	0	0	0	NaN	NaN	NaN
sync_0790	hypothetical protein	NaN	0	0	0	0	0	NaN	NaN	NaN
sync_0791	thiamine-phosphate pyrophosphorylase (EC:2.5.1.3 )	0.125	0.023	0.181	96.77	100	11.953	0.129	0.125	0.327568
sync_0792	hypothetical protein	0.067	0.016	0.233	100	100	13.508	0.105	0.067	0
sync_0793	riboflavin biosynthesis protein RibF (EC:2.7.1.26,EC:2.7.7.2 )	0.1	0.016	0.165	76.45	100	6.453	0.107	0.105	0.256057
sync_0794	Uncharacterized membrane protein	0.046	0.009	0.203	88.77	100	10.071	0.052	0.046	0.0243044
sync_0795	acid phosphatase SurE (EC:3.1.3.2 )	0.062	0.012	0.197	93.86	100	15.221	0.061	0.064	0.196995
sync_0796	phenylalanyl-tRNA synthetase, alpha subunit (EC:6.1.1.20 )	0.042	0.009	0.217	100	100	17.844	0.039	0.042	0.0230092
sync_0797	hypothetical protein	0.125	0.029	0.235	99.05	100	14.082	0.126	0.125	0.0885065
sync_0798	hypothetical protein	NaN	0	0	0	20.83	0.391	NaN	NaN	NaN
sync_0799	hypothetical protein	0.268	0.046	0.17	97.62	100	15.973	0.265	0.268	0.335851
sync_0800	hypothetical protein	5.509	0.065	0.012	100	100	12.648	2.981	5.509	NaN
sync_0801	hypothetical protein	NaN	0	0	0	0	0	NaN	NaN	NaN
sync_0802	hypothetical protein	NaN	0	0	0	0	0	NaN	NaN	NaN
sync_0803	hypothetical protein	NaN	0	0	0	20.48	0.205	NaN	NaN	NaN
sync_0804	ABC1 family protein	0.062	0.005	0.082	89.72	100	7.921	0.067	0.062	0.0725035
sync_0805	zeta-carotene desaturase	0.204	0.022	0.11	91.59	100	9.672	0.214	0.204	0.194138
sync_0806	ATP-NAD kinase (EC:2.7.1.23 )	0.075	0.007	0.092	96.15	100	7.899	0.065	0.075	0.0775124
sync_0807	possible two-component response regulator	0.326	0.029	0.088	100	100	12.468	0.329	0.326	0.503509
sync_0808	hypothetical protein	0.094	0.019	0.202	82.65	100	12.217	0.096	0.128	0.168473
sync_0809	hypothetical protein	0.06	0.004	0.065	95.24	100	9.563	0.061	0.052	0.0965131
sync_0810	precorrin-6y C5,15-methyltransferase (decarboxylating), CbiE/T subunits (EC:2.1.1.132 )	0.145	0.013	0.088	98.42	100	11.246	0.12	0.149	0.156763
sync_0811	Possible AraC-type regulatory protein, putative	0.11	0.018	0.164	57.23	84.56	5.552	0.124	0.121	0.157732
sync_0812	hypothetical protein	0.236	0.025	0.105	94.4	100	9.157	0.226	0.236	0.195898
sync_0813	hypothetical protein	0.114	0.018	0.158	80.25	98.41	6.987	0.109	0.113	0.130511
sync_0814	hypothetical protein	0.049	0.004	0.083	22.36	100	3.196	0.039	0.049	0.0978065
sync_0815	hypothetical protein	0.117	0.011	0.098	98.5	100	7.123	0.085	0.117	0.351171
sync_0816	transporter, major facilitator family protein	0.092	0.007	0.081	87.72	99.74	6.776	0.089	0.092	0.0795458
sync_0817	hypothetical protein	NaN	0	0	0	100	2.508	NaN	NaN	0.654289
sync_0818	hypothetical protein	0.039	0.006	0.147	85.13	100	8.487	0.038	0.065	0.0332987
sync_0819	hypothetical protein	NaN	0	0	0	0	0	NaN	NaN	NaN
sync_0820	hypothetical protein	0.129	0.049	0.383	93.4	100	22.915	0.134	0.129	0.107919
sync_0821	riboflavin biosynthesis protein RibD (EC:3.5.4.26,EC:1.1.1.193 )	0.18	0.071	0.392	100	100	21.865	0.18	0.18	0.156724
sync_0822	alcohol dehydrogenase (EC:1.1.1.- )	0.158	0.034	0.214	100	100	10.041	0.153	0.158	0.245918
sync_0823	Potassium channel	0.158	0.034	0.214	100	100	15.474	0.148	0.158	0.271972
sync_0824	hypothetical protein	NaN	0	0	0	16.67	0.431	NaN	1.167	NaN
sync_0825	cell division protein FtsH3 (EC:3.4.24.- )	0.029	0.011	0.386	100	100	16.219	0.028	0.03	0.00852852
sync_0826	ornithine carbamoyltransferase (EC:2.1.3.3 )	0.046	0.009	0.186	100	100	14.059	0.049	0.045	0.0300705
sync_0827	carboxylesterase (EC:3.1.1.1 )	0.175	0.03	0.171	100	100	15.718	0.162	0.175	0.143224
sync_0828	hypothetical protein	0.182	0.06	0.332	100	100	16.795	0.184	0.182	0.176058
sync_0829	hypothetical protein	0.135	0.044	0.323	100	100	17.621	0.125	0.135	0.0866676
sync_0830	hypothetical protein	0.268	0.075	0.281	100	100	21.759	0.271	0.268	0.322889
sync_0831	LexA repressor (EC:3.4.21.88 )	0.065	0.018	0.278	100	100	24.679	0.069	0.065	0.0247921
sync_0833	hypothetical protein	NaN	0	0	0	21.35	0.214	NaN	NaN	NaN
sync_0834	hypothetical protein	NaN	0	0	0	12.93	0.129	NaN	NaN	NaN
sync_0835	hypothetical protein	0.243	0.122	0.502	100	100	15.251	0.243	0.299	0.157881
sync_0836	hypothetical protein	0.259	0.018	0.069	11.68	92.94	2.55	0.257	0.342	NaN
sync_0837	hypothetical protein	0.211	0.052	0.248	28.8	92.88	3	0.307	0.211	0.081727
sync_0838	hypothetical protein	Inf	0.067	0	3.03	79.46	0.98	Inf	Inf	NaN
sync_0839	hypothetical protein	0.49	0.19	0.389	65.8	100	20.85	0.472	0.531	0.475482
sync_0840	hypothetical protein	0.909	0.147	0.162	100	100	14.059	1	1.033	0.81716
sync_0841	hypothetical protein	0.336	0.016	0.048	100	100	18.976	0.336	0.463	0.798164
sync_0842	hypothetical protein	NaN	0	0	0	5.49	0.055	NaN	NaN	NaN
sync_0843	hypothetical protein	NaN	0	0	0	97.67	1.2	NaN	NaN	NaN
sync_0844	hypothetical protein	NaN	0	0	0	72.22	0.821	NaN	NaN	NaN
sync_0845	hypothetical protein	NaN	0	0	0	42.17	0.433	NaN	NaN	NaN
sync_0846	hypothetical protein	0.104	0.02	0.195	43.23	65.89	3.057	0.103	0.127	0.224002
sync_0847	hypothetical protein	NaN	0	0	0	100	1	NaN	NaN	NaN
sync_0848	axoneme-associated protein gasp-180	NaN	0	0	24.37	86.74	2.38	NaN	NaN	1.933
sync_0849	hypothetical protein	0.322	0.071	0.22	49.55	97.15	5.959	0.339	0.455	1.28898
sync_0850	hypothetical protein	NaN	0	0	0	81.48	0.815	NaN	NaN	NaN
sync_0851	hypothetical protein	NaN	0	0	0	0	0	NaN	NaN	NaN
sync_0852	hypothetical protein	NaN	0	0	0	22.67	0.227	NaN	NaN	NaN
sync_0853	bacterial metallothionein-related protein	NaN	0	0	0	89.37	0.894	NaN	NaN	NaN
sync_0854	ferritin	0.133	0.025	0.186	57.82	64.97	5.372	0.122	0.111	0.183573
sync_0855	hypothetical protein	0.304	0.008	0.026	96.26	100	12.606	0.302	0.304	0.147682
sync_0856	gluconolactonase precursor (EC:3.1.1.17 )	NaN	0	0	5.72	93.95	1.669	NaN	NaN	NaN
sync_0857	hypothetical protein	NaN	0	0	0	0	0	NaN	NaN	NaN
sync_0858	hypothetical protein	NaN	0	0	0	33.76	0.338	NaN	NaN	NaN
sync_0859	lipase/esterase (EC:3.1.1.- )	NaN	0	0	0	74.32	1.175	NaN	NaN	NaN
sync_0860	3-oxoacyl-(acyl-carrier protein) reductase BH0932 (EC:1.1.1.100 )	NaN	0	0	0	27.16	0.375	NaN	NaN	NaN
sync_0861	Mandelate racemase / muconate lactonizing enzyme, N-terminal domain protein	NaN	0	0	9.65	40.64	0.939	NaN	NaN	NaN
sync_0862	hypothetical protein	0.167	0.05	0.3	100	100	38.017	0.163	0.17	0.175376
sync_0863	hypothetical protein	0.158	0.038	0.238	100	100	36.979	0.15	0.171	0.528202
sync_0864	hypothetical protein	1.273	0.22	0.173	37.66	86.15	7.195	1.574	1.366	0.432288
sync_0865	hypothetical protein	0.1	0.042	0.421	100	100	41.581	0.093	0.115	0.694746
sync_0866	hypothetical protein	0.204	0.071	0.347	100	100	65.656	0.199	0.205	0.20083
sync_0867	hypothetical protein	0.021	0.007	0.333	100	100	26.833	0.034	0.018	0
sync_0868	hypothetical protein	0.457	0.099	0.217	86.11	100	21.426	0.498	0.47	0.379493
sync_0869	hypothetical protein	0.134	0.055	0.413	100	100	45.01	0.14	0.154	0.277031
sync_0870	possible SAP domain	0.081	0.033	0.4	100	100	68.699	0.084	0.111	0.0603824
sync_0871	GrpE	0.111	0.056	0.506	100	100	65.373	0.11	0.121	0.0737849
sync_0872	glyceraldehyde-3-phosphate dehydrogenase, type I (EC:1.2.1.- )	0.046	0.022	0.484	100	100	52.89	0.049	0.047	0.0379819
sync_0873	hypothetical protein	0.266	0.111	0.418	100	100	40.917	0.281	0.268	0.294889
sync_0874	Photosystem I reaction center subunit psaK (Photosystem I subunit X)	0.127	0.053	0.417	100	100	41.504	0.134	0.136	0.0581049
sync_0875	hypothetical protein	0.686	0.098	0.143	79.08	100	9.915	0.746	0.712	1.1296
sync_0876	hypothetical protein	0.096	0.015	0.156	33.33	93.39	3.753	0.09	0.079	0.421888
sync_0877	hypothetical protein	0.167	0.047	0.284	100	100	22.901	0.152	0.167	0.355655
sync_0878	proline/betaine transporter	0.099	0.026	0.262	100	100	19.961	0.112	0.117	0.190163
sync_0879	hypothetical protein	0.141	0.025	0.179	100	100	15.497	0.165	0.141	0.140268
sync_0880	hypothetical protein	0.113	0.018	0.155	100	100	12.053	0.14	0.113	1.04248
sync_0881	hypothetical protein	0.165	0.031	0.188	73.48	84.24	9.058	0.146	0.25	0.227751
sync_0882	hypothetical protein	NaN	0	0	0	0	0	NaN	NaN	NaN
sync_0883	hypothetical protein	NaN	0	0	0	0	0	NaN	NaN	NaN
sync_0884	hypothetical protein	NaN	0	0	0	69.23	0.692	NaN	NaN	NaN
sync_0885	hypothetical protein	NaN	0	0	0	0	0	NaN	NaN	NaN
sync_0886	hypothetical protein	NaN	0	0	0	0	0	NaN	NaN	NaN
sync_0887	hypothetical protein	NaN	0	0	0	11.48	0.115	NaN	NaN	NaN
sync_0888	hypothetical protein	NaN	0	0	0	18.88	0.189	NaN	NaN	NaN
sync_0889	hypothetical protein	Inf	0.024	0	25.85	100	3.68	Inf	Inf	NaN
sync_0890	hypothetical protein	0.142	0.029	0.202	100	100	10.494	0.151	0.142	0.254763
sync_0891	hypothetical protein	0.145	0.031	0.214	100	100	13.777	0.13	0.145	0.332767
sync_0892	Ferredoxin	0.18	0.043	0.241	100	100	18.02	0.227	0.18	0.0833333
sync_0893	cobyric acid synthase CobQ (EC:6.3.5.10 )	0.135	0.025	0.184	17.22	61.17	2.974	0.139	0.126	0.265527
sync_0894	hypothetical protein	0.127	0.022	0.176	65.34	99.21	6.093	0.148	0.127	0.223912
sync_0895	septum formation protein MaF	0.294	0.047	0.161	82.09	98.01	6.406	0.287	0.294	0.618055
sync_0896	photosystem II 44 kDa subunit reaction center protein	0.021	0.002	0.096	61.55	100	5.598	0.025	0.072	0.401803
sync_0897	photosystem II protein D2	0.032	0.005	0.15	99.24	100	12.444	0.034	0.033	0.142046
sync_0898	photosystem I assembly protein Ycf4	0.041	0.006	0.15	50.93	100	4.541	0.056	0.039	0.0556195
sync_0899	peptidyl-prolyl cis-trans isomerase, cyclophilin-type (EC:5.2.1.8 )	0.057	0.011	0.199	97.2	100	7.175	0.063	0.055	0.109453
sync_0900	acetolactate synthase, small subunit (EC:2.2.1.6 )	0.058	0.007	0.12	87.38	100	6.239	0.055	0.077	0.122282
sync_0901	predicted alpha/beta hydrolase superfamily protein	0.101	0.011	0.108	50.95	99.9	4.663	0.133	0.101	0.207063
sync_0902	N2,N2-dimethylguanosine tRNA methyltransferase	0.145	0.02	0.139	68.9	100	5.99	0.15	0.145	0.142333
sync_0903	Cytochrome B6-F complex subunit VII-related protein	NaN	0	0	0	100	2.101	NaN	NaN	NaN
sync_0904	3-beta hydroxysteroid dehydrogenase/isomerase family protein	0.038	0.006	0.157	68.46	100	5.465	0.048	0.038	0.0200686
sync_0905	hypothetical protein	0	0	0.28	63.89	100	5.657	0.01	0	0
sync_0906	SAM (and some other nucleotide) binding motif:Generic methyltransferase	0.125	0.022	0.173	65.65	100	5.996	0.127	0.125	0.0938233
sync_0907	possible pseudouridine synthase (EC:4.2.1.70 )	0.208	0.038	0.183	98.96	100	8.164	0.236	0.208	0.944214
sync_0908	hypothetical protein	0.208	0.015	0.074	72.29	100	6.044	0.309	0.208	0.335585
sync_0909	translation initiation factor IF-1	0.03	0.002	0.077	75.56	100	6.081	0.025	0.028	0.0189702
sync_0910	thioredoxin-disulfide reductase (EC:1.8.1.9 )	0.056	0.01	0.176	85.13	100	7.515	0.073	0.059	0.0548833
sync_0911	hypothetical protein	0.093	0.016	0.168	100	100	9.876	0.083	0.093	0
sync_0912	Helicase C-terminal domain	0.035	0.006	0.168	70.5	100	8.47	0.039	0.035	0.0746479
sync_0913	hypothetical protein	0.907	0.03	0.033	100	100	8.034	0.992	0.907	2.34111
sync_0914	hypothetical protein	0	0	0.097	19.63	85.45	2.719	0	0	0.0451613
sync_0915	NAD/NADP transhydrogenase alpha subunit (EC:1.6.1.1 )	0.075	0.013	0.177	52.67	97.81	4.18	0.072	0.074	0.068899
sync_0916	NAD/NADP transhydrogenase alpha subunit (EC:1.6.1.1 )	0.05	0.003	0.06	50.81	100	3.841	0.038	0.039	0.15376
sync_0917	NAD/NADP transhydrogenase beta subunit (EC:1.6.1.2 )	0.013	0.001	0.111	67.58	97.75	6.493	0.021	0.059	0.0142744
sync_0918	Alpha/beta superfamily hydrolase	0.13	0.026	0.196	66.39	99.09	5.845	0.143	0.13	0.199341
sync_0919	Ferredoxin	0.05	0.006	0.111	98.81	100	6.768	0.074	0.087	0.718707
sync_0920	1-deoxy-D-xylulose 5-phosphate reductoisomerase (EC:1.1.1.267 )	0.046	0.007	0.145	100	100	9.233	0.052	0.046	0.0458687
sync_0921	Na+-dependent transporter of the SNF family protein	0.077	0.018	0.238	100	100	11.552	0.084	0.076	0.0759692
sync_0922	possible HAMP domain	0.152	0.039	0.258	100	100	15.033	0.142	0.152	1.07296
sync_0923	hypothetical protein	0.242	0.045	0.186	100	100	17.459	0.255	0.242	0.736651
sync_0924	cysteinyl-tRNA synthetase (EC:6.1.1.16 )	0.134	0.025	0.19	100	100	15.908	0.152	0.134	0.132641
sync_0925	hypothetical protein	Inf	0.118	0	6.35	100	2.989	Inf	2.306	NaN
sync_0926	hypothetical protein	0.918	0.041	0.044	22.33	80.58	3.061	0.484	0.918	NaN
sync_0927	multidrug transporter, putative	0.125	0.03	0.238	59.2	72.13	6.526	0.138	0.125	0.0847395
sync_0928	DNA polymerase I (EC:2.7.7.7 )	0.087	0.018	0.21	94	100	14.153	0.086	0.088	0.0819301
sync_0929	possible membrane fusion protein	0.15	0.033	0.219	100	100	14.099	0.146	0.147	0.22532
sync_0930	GTP-binding protein YchF	0.042	0.01	0.23	100	100	16.313	0.043	0.041	0.0374277
sync_0931	hypothetical protein	NaN	0	0	0	0	0	NaN	NaN	NaN
sync_0932	sensor kinase CpxA, putative	0.159	0.04	0.254	95.29	100	9.535	0.167	0.159	0.272989
sync_0933	hypothetical protein	NaN	0	0	0	76.92	1.085	NaN	NaN	NaN
sync_0934	hypothetical protein	0.208	0.055	0.262	98.89	100	15.528	0.183	0.208	0.438463
sync_0935	hypothetical protein	0.081	0.021	0.257	100	100	17.814	0.088	0.081	0.549472
sync_0936	transporter, major facilitator family protein	0.117	0.024	0.204	93.32	100	9.698	0.119	0.117	0.108024
sync_0937	hypothetical protein	0.156	0.031	0.199	94.34	100	11.177	0.16	0.155	0.166282
sync_0938	ABC-type oligopeptide transport system permease	0.057	0.013	0.228	99.31	100	11.467	0.059	0.057	0.0396673
sync_0939	ABC transporter, substrate binding protein, possibly oligopeptides	0.148	0.031	0.211	90.13	100	10.004	0.141	0.148	0.109866
sync_0940	hypothetical protein	0.15	0.033	0.223	100	100	17.492	0.142	0.15	0.339123
sync_0941	homoserine dehydrogenase (EC:1.1.1.3 )	0.042	0.011	0.26	100	100	14.718	0.041	0.042	0.0454728
sync_0942	Fe-S metabolism protein, SufE family protein	0.099	0.03	0.302	100	100	17.667	0.105	0.099	0.116119
sync_0943	hypothetical protein	0.26	0.072	0.276	100	100	18.13	0.262	0.26	0.395331
sync_0944	5-formyltetrahydrofolate cyclo-ligase family protein	0.287	0.072	0.25	100	100	16.628	0.271	0.283	0.435146
sync_0945	hypothetical protein	0.977	0.083	0.085	99.45	100	6.945	0.787	0.96	0.910695
sync_0946	hypothetical protein	0.897	0.132	0.147	100	100	12.075	0.939	0.897	NaN
sync_0947	hypothetical protein	0.746	0.098	0.132	88.33	99.17	10.517	0.707	0.927	NaN
sync_0948	carbonic anhydrase (EC:4.2.1.1 )	0.153	0.041	0.267	100	100	24.224	0.139	0.157	0.286897
sync_0949	hypothetical protein	0.166	0.041	0.25	100	100	31.907	0.165	0.166	0.330298
sync_0950	hypothetical protein	0.023	0.005	0.217	100	100	38.051	0.022	0.023	0.0770244
sync_0951	hypothetical protein	1.046	0.097	0.093	100	100	21.69	1.056	1.046	0.324367
sync_0952	hypothetical protein	0.63	0.071	0.113	64.29	100	8.852	0.777	0.63	NaN
sync_0953	hypothetical protein	0.589	0.104	0.176	100	100	18.921	0.547	0.642	0
sync_0954	hypothetical protein	0.12	0.035	0.291	100	100	28.401	0.129	0.124	0.040476
sync_0955	hypothetical protein	0.28	0.041	0.146	77.02	100	6.783	0.257	0.329	0.170218
sync_0956	conserved hypotheical protein	0.207	0.073	0.356	98.56	100	43.924	0.207	0.213	0.149566
sync_0957	hypothetical protein	0.108	0.047	0.436	100	100	26.661	0.108	0.135	0.0306775
sync_0958	hypothetical protein	0.163	0.059	0.36	100	100	28.552	0.167	0.166	0.310782
sync_0959	hypothetical protein	0.09	0.024	0.261	100	100	17.817	0.114	0.105	0
sync_0960	hypothetical protein	NaN	0	0	0	40.85	0.408	NaN	NaN	NaN
sync_0961	Crossover junction endodeoxyribonuclease ruvC (Hollidayjunction nuclease ruvC) (Holliday juction resolvase ruvC) (EC:3.1.22.4 )	0.03	0.007	0.236	94.62	97.1	12.694	0.031	0.048	0.556419
sync_0962	magnesium chelatase, ATPase subunit I (EC:6.6.1.1 )	0.07	0.011	0.164	85.03	100	9.331	0.064	0.07	0.0409164
sync_0963	hypothetical protein	0.177	0.032	0.181	68.84	100	5.94	0.159	0.177	0.464682
sync_0964	carboxylesterase, beta-lactamase family protein	0.06	0.009	0.152	91.71	100	7.343	0.056	0.061	0.209634
sync_0965	RNA methyltransferase, TrmH family, group 1	0.105	0.018	0.168	80.33	100	7.167	0.107	0.105	0.20741
sync_0966	cytochrome cM	0.094	0.015	0.156	73.33	100	6.215	0.109	0.094	0.0521731
sync_0967	cytochrome b6-f complex, subunit V	0	0	0.119	78.07	100	5.816	0	0	NaN
sync_0968	putative methyltransferase	0.182	0.026	0.143	83.98	100	6.002	0.174	0.182	0.405382
sync_0969	imidazole glycerol phosphate synthase, glutamine amidotransferase subunit (EC:2.4.2.- )	0.12	0.023	0.194	80.8	100	8.255	0.123	0.12	0.175614
sync_0970	thioredoxin	NaN	0	0	5.25	100	2.605	NaN	NaN	2.25282
sync_0971	IMP dehydrogenase family protein	0.052	0.006	0.107	64.09	99.74	5.405	0.038	0.052	0.0314263
sync_0972	Proline-rich region	0.097	0.016	0.17	32.85	71.47	3.104	0.102	0.097	0.460627
sync_0973	DNA gyrase, A subunit (EC:5.99.1.3 )	0.038	0.008	0.204	56.36	96.79	5.574	0.036	0.051	0.0302745
sync_0974	lycopene beta cyclase (EC:1.14.- )	0.149	0.012	0.081	58.76	100	5.73	0.157	0.148	0.0632849
sync_0975	hypothetical protein	0.088	0.029	0.327	89.65	100	10.143	0.088	0.088	0.171093
sync_0976	2-isopropylmalate synthase (EC:2.3.3.13 )	0.021	0.004	0.203	100	100	10.937	0.03	0.029	0.019028
sync_0977	putative sn-glycerol-3-phosphate ABC transporter, permease protein	0.073	0.016	0.214	91.52	100	11.072	0.071	0.111	0.177692
sync_0978	hypothetical protein	0.322	0.055	0.17	92	100	7.365	0.326	0.322	0.790279
sync_0979	hypothetical protein	0.084	0.021	0.245	90.24	100	9.28	0.102	0.084	0.0858575
sync_0980	Ferredoxin	0.057	0.013	0.222	88.3	100	6.596	0.082	0.057	0.00497674
sync_0981	hypothetical protein	0.117	0.012	0.104	55.56	100	4.353	0.094	0.117	1.8846
sync_0982	hypothetical protein	0.172	0.053	0.308	30.19	83.44	3.329	0.189	0.212	0.0309338
sync_0983	hypothetical protein	0.178	0.023	0.129	11.99	100	2.956	0.146	0.178	0.237213
sync_0984	conserved hypothetical protein TIGR00106	0.105	0.024	0.232	90.43	100	8.307	0.139	0.132	0.136068
sync_0985	hypothetical protein	0.222	0.038	0.17	78.92	100	6.849	0.222	0.282	0.165082
sync_0986	hypothetical protein	0.021	0.003	0.144	100	100	8.401	0.031	0.021	0.00648437
sync_0987	possible Hepatitis C virus core protein	0.023	0.003	0.126	83.09	100	8.326	0.031	0.023	0.0149428
sync_0988	pseudouridine synthase RluA PA3246 (EC:4.2.1.70 )	0.255	0.056	0.222	93.36	100	8.106	0.275	0.264	0.333469
sync_0989	HDIG domain protein	0.063	0.011	0.178	83.76	100	7.773	0.058	0.063	0.160368
sync_0990	putative FolD bifunctional protein	0.112	0.011	0.1	79.93	100	7.108	0.115	0.165	0.101355
sync_0991	geranylgeranyl diphosphate synthase	0.062	0.008	0.127	93.72	100	8.34	0.058	0.062	0.084605
sync_0992	hypothetical protein	0.047	0.01	0.207	91.81	100	14.029	0.052	0.047	0.026631
sync_0993	hypothetical protein (EC:3.1.11.5 )	0.037	0.008	0.209	97.64	100	10.333	0.043	0.037	0.047675
sync_0994	hypothetical protein	0.272	0.006	0.02	97.58	100	9.473	0.281	0.381	NaN
sync_0995	hypothetical protein	0.265	0.058	0.219	100	100	17.662	0.316	0.265	0.111488
sync_0996	hypothetical protein	0.226	0.057	0.254	95.73	100	14.692	0.212	0.213	0.151897
sync_0997	hypothetical protein	0.1	0.028	0.284	100	100	17.729	0.111	0.101	0.183467
sync_0998	EntD (EC:3.1.3.- )	0.181	0.041	0.229	100	100	19.052	0.169	0.18	0.298839
sync_0999	acylphosphatase	0.044	0.008	0.176	87.55	100	7.183	0.055	0.041	1.68373
sync_1000	cobyrinic acid a,c-diamide synthase (EC:6.3.1.- )	0.128	0.021	0.163	84.09	100	8.906	0.124	0.128	0.235922
sync_1001	Possible glucose 6-phosphate dehydrogenase effector OpcA	0.119	0.02	0.169	94.87	100	7.639	0.108	0.119	0.453287
sync_1002	glucose-6-phosphate 1-dehydrogenase (EC:1.1.1.49 )	0.02	0.003	0.166	81.1	100	6.891	0.024	0.02	0.116757
sync_1003	ferredoxin--NADP reductase (EC:1.18.1.2 )	0.064	0.012	0.193	100	100	9.016	0.061	0.064	0.0671201
sync_1004	cyclase/dehydrase family protein	0.04	0.008	0.203	22.36	100	4.018	0.055	0.04	0.104375
sync_1006	adaptive-response sensory histidine kinase SasA (EC:2.7.- )	0.035	0.006	0.174	98.26	100	8.919	0.033	0.051	0.0271268
sync_1007	hypothetical protein	0.045	0.011	0.239	100	100	7.634	0.078	0.045	0.055215
sync_1008	possible cAMP phosphodiesterases class-II	0.13	0.021	0.161	100	100	12.079	0.134	0.13	0.187425
sync_1009	aminopeptidase N (EC:3.4.11.2 )	0.112	0.026	0.233	99.89	100	13.673	0.112	0.112	0.109867
sync_1010	hypothetical protein	0.11	0.031	0.28	100	100	18.156	0.109	0.112	0.089674
sync_1011	ribose-phosphate pyrophosphokinase (EC:2.7.6.1 )	0.024	0.005	0.222	100	100	16.103	0.023	0.025	0.152206
sync_1012	hypothetical protein	0.249	0.041	0.166	94.07	100	13.478	0.261	0.249	0.324554
sync_1013	possible LytR-membrane bound transcriptional regulator	0.16	0.041	0.256	100	100	20.861	0.161	0.156	0.327292
sync_1014	hypothetical protein	0.163	0.043	0.261	100	100	18.423	0.16	0.17	0.140712
sync_1015	4-alpha-glucanotransferase (EC:2.4.1.25 )	0.099	0.022	0.225	100	100	16.462	0.097	0.109	0.123843
sync_1016	Helix-turn-helix motif	0.167	0.05	0.3	100	100	23.219	0.18	0.167	0.512646
sync_1017	16S rRNA pseudouridylate synthase (EC:4.2.1.70 )	0.177	0.036	0.203	100	100	15.026	0.18	0.177	0.254707
sync_1018	Type II alternative RNA polymerase sigma factor, sigma-70 family protein	0.034	0.011	0.312	100	100	24.939	0.041	0.037	0.0215551
sync_1019	hypothetical protein	0.037	0.014	0.363	100	100	26.131	0.041	0.037	0.211888
sync_1020	ABC1 domain protein	0.056	0.021	0.38	100	100	30.037	0.055	0.056	0.0531098
sync_1021	hypothetical protein	Inf	0.062	0	6.55	35.71	1.119	Inf	Inf	NaN
sync_1022	Orn/Lys/Arg decarboxylases family 1 (EC:4.1.1.18 )	0.187	0.043	0.23	99.86	100	16.932	0.181	0.194	0.200221
sync_1023	phosphatidate cytidylyltransferase (EC:2.7.7.41 )	0.082	0.02	0.243	100	100	13.312	0.086	0.082	0.136272
sync_1024	hypothetical protein	0.119	0.028	0.238	100	100	15.415	0.122	0.125	0.238515
sync_1025	hydrolase, alpha/beta fold family protein	0.113	0.03	0.263	100	100	16.574	0.109	0.113	0.187199
sync_1026	Glycerol dehydrogenase family enzyme (EC:1.1.1.6 )	0.168	0.048	0.289	100	100	16.439	0.166	0.168	0.279926
sync_1027	putative Clp protease, ATP-binding subunit ClpC	0.044	0.011	0.256	95.39	100	8.601	0.042	0.05	0.053841
sync_1028	ribosomal-protein-alanine acetyltransferase (EC:2.3.1.128 )	NaN	0	0	0	92.47	1.284	NaN	NaN	NaN
sync_1029	diaminopimelate decarboxylase (EC:4.1.1.20 )	0.032	0.007	0.23	56.39	100	5.483	0.037	0.032	0.036564
sync_1030	conserved hypothetical protein TIGR00159	0.034	0.006	0.189	98.32	100	7.698	0.037	0.034	0.0261464
sync_1031	undecaprenyl diphosphate synthase (EC:2.5.1.31 )	0.074	0.012	0.169	96.38	100	8.571	0.069	0.074	0.116627
sync_1032	biotin synthase (EC:2.8.1.6 )	0.017	0.003	0.152	91.74	97.01	9.649	0.02	0.016	0.0107433
sync_1033	hypothetical protein	NaN	0	0	0	3.24	0.06	NaN	NaN	NaN
sync_1034	rhodanese domain protein	0.113	0.023	0.201	98.51	100	10.771	0.114	0.126	0.146826
sync_1035	Glutathione S-transferase domain protein	0.153	0.031	0.2	100	100	10.074	0.172	0.153	0.112045
sync_1036	hypothetical protein	0.068	0.015	0.216	95.44	100	11.117	0.07	0.068	0.0737116
sync_1037	lipoic acid synthetase (EC:2.8.1.- )	0.093	0.022	0.233	100	100	14.349	0.089	0.093	0.38674
sync_1038	recombination protein RecR	0.043	0.011	0.267	100	100	12.107	0.045	0.043	0.207146
sync_1039	PsbP	0	0	0.173	100	100	13.344	0	0	0
sync_1040	hypothetical protein	0.098	0.022	0.227	100	100	18.935	0.099	0.098	0.101579
sync_1041	putative RND family outer membrane efflux protein	0.164	0.048	0.292	100	100	21.783	0.172	0.164	0.187481
sync_1042	hypothetical protein	0.096	0.02	0.213	19.35	94.46	3.044	0.116	0.096	0.118723
sync_1043	hypothetical protein	0.215	0.016	0.076	17.49	86.34	2.004	0.22	0.215	0.253459
sync_1044	putative cell envelope-related function transcriptional attenuator	0.164	0.063	0.384	92.85	100	19.57	0.17	0.164	0.197436
sync_1045	transporter, monovalent cation:proton antiporter-2 (CPA2) family protein	0.09	0.025	0.283	100	100	19.005	0.092	0.09	0.173951
sync_1046	ABC transporter, multidrug efflux family protein	0.094	0.022	0.234	100	100	12.448	0.096	0.093	0.0935357
sync_1047	hypothetical protein	1.8	0.101	0.056	63.16	100	6.68	1.232	1.8	NaN
sync_1048	putative RNA-binding protein	0.026	0.002	0.067	66.67	100	7.396	0.026	0.026	1.00664
sync_1049	hypothetical protein	1.468	0.13	0.089	67.9	100	8.066	1.188	1.346	0.964787
sync_1050	hypothetical protein	0.171	0.038	0.224	80.95	100	9.078	0.221	0.157	0.399227
sync_1051	Superfamily II DNA/RNA helicase	0.039	0.008	0.21	90.86	100	9.821	0.04	0.039	0.0296628
sync_1052	Mannose-6-phosphate isomerase (EC:5.3.1.8 )	0.115	0.025	0.217	100	100	9.514	0.13	0.115	0.170567
sync_1053	exodeoxyribonuclease V, alpha subunit (EC:3.1.11.5 )	0.216	0.03	0.139	87.56	100	6.938	0.199	0.216	0.227048
sync_1054	exodeoxyribonuclease V, beta subunit (EC:3.1.11.5 )	0.154	0.023	0.15	74.99	100	7.076	0.168	0.154	0.143866
sync_1055	possible exodeoxyribonuclease V gamma chain (EC:3.1.11.5 )	0.164	0.028	0.174	99.36	100	13.047	0.157	0.164	0.22944
sync_1056	Serine/threonine specific protein phosphatase (EC:3.6.1.41 )	0.236	0.066	0.278	100	100	20.465	0.251	0.25	0.334859
sync_1057	hypothetical protein	0.102	0.029	0.283	53.66	82.52	5.402	0.088	0.102	0.147288
sync_1058	Antibiotic biosynthesis monooxygenase domain protein	0.192	0.054	0.28	100	100	30.19	0.182	0.198	0.58661
sync_1059	transporter, bile acid/Na+ symporter family protein	0.16	0.03	0.186	100	100	30.085	0.178	0.163	0.21621
sync_1060	hypothetical protein	0.29	0.044	0.152	100	100	38.503	0.289	0.296	0.325133
sync_1061	hypothetical protein	0.225	0.059	0.263	100	100	38.279	0.235	0.242	4.03018
sync_1062	hypothetical protein	NaN	0	0	0	33.33	0.333	NaN	NaN	NaN
sync_1063	hypothetical protein	NaN	0	0	0	0	0	NaN	0.565	NaN
sync_1064	hypothetical protein	NaN	0	0	0	79.17	1.354	NaN	0.327	NaN
sync_1065	hypothetical protein	0.088	0.029	0.328	100	100	18.604	0.072	0.091	1.15905
sync_1066	hypothetical protein	0.072	0.029	0.404	100	100	28.992	0.091	0.068	0.253675
sync_1067	hypothetical protein	NaN	0	0	0	0	0	NaN	NaN	NaN
sync_1068	hypothetical protein	NaN	0	0	0	78.03	0.78	NaN	NaN	NaN
sync_1069	hypothetical protein	NaN	0	0	0	67.73	1.499	NaN	NaN	0.0679136
sync_1070	Predicted intracellular protease/amidase, ThiJ/PfpL family protein	NaN	0	0	0	84.56	1.206	NaN	NaN	NaN
sync_1071	hypothetical protein	NaN	0	0	0	58.48	1.134	NaN	NaN	NaN
sync_1072	hypothetical protein	NaN	0	0	0	0	0	NaN	NaN	NaN
sync_1073	lipoprotein, putative	NaN	0	0	0	0	0	NaN	NaN	NaN
sync_1074	hypothetical protein	NaN	0	0	0	0	0	NaN	NaN	NaN
sync_1075	hypothetical protein	NaN	0	0	0	46.21	0.462	NaN	NaN	NaN
sync_1076	hypothetical protein	0.932	0.135	0.145	100	100	10.243	0.952	0.854	NaN
sync_1077	ferritin	0.13	0.015	0.114	100	100	20.272	0.128	0.142	0.154822
sync_1078	isochorismatase family protein	NaN	0	0	0	71.82	0.718	NaN	NaN	NaN
sync_1079	sensory box histidine kinase/response regulator	NaN	0	0	0	29.98	0.451	NaN	NaN	NaN
sync_1080	hypothetical protein	NaN	0	0	0	1.47	0.015	NaN	NaN	NaN
sync_1081	bacterial metallothionein-related protein	NaN	0	0	0	0.56	0.006	NaN	NaN	NaN
sync_1082	hypothetical protein	NaN	0	0	0	0	0	NaN	NaN	NaN
sync_1083	hypothetical protein	NaN	0	0	0	0	0	NaN	NaN	NaN
sync_1084	hypothetical protein	NaN	0	0	0	1.01	0.01	NaN	NaN	NaN
sync_1085	hypothetical protein	3.428	0.159	0.047	42.48	100	4.497	2.368	1.769	NaN
sync_1086	possible high light inducible protein	0.53	0.104	0.196	100	100	19.358	0.526	0.537	0.729431
sync_1087	hypothetical protein	NaN	0	0	0	59.04	1.102	NaN	NaN	0.0886859
sync_1088	hypothetical protein	NaN	0	0	0	0	0	NaN	NaN	NaN
sync_1089	methyltransferase, putative	NaN	0	0	0	44.72	0.696	NaN	NaN	NaN
sync_1090	hypothetical protein	NaN	0	0	0	100	1.431	NaN	NaN	NaN
sync_1091	hypothetical protein	NaN	0	0	0	29.39	0.294	NaN	NaN	NaN
sync_1092	FAD-dependent monooxygenase	NaN	0	0	0	65.32	0.945	NaN	NaN	NaN
sync_1093	hypothetical protein	NaN	0	0	0	73.52	0.735	NaN	NaN	NaN
sync_1094	hypothetical protein	NaN	0	0	0	0	0	NaN	NaN	NaN
sync_1095	hypothetical protein	0.303	0.045	0.148	79.81	100	8.09	0.315	0.303	0.784986
sync_1096	putative nuclease	NaN	0	0	0	82.16	0.822	NaN	NaN	NaN
sync_1097	hypothetical protein	0.255	0.051	0.201	99.09	100	7.322	0.249	0.257	0.121659
sync_1098	hypothetical protein	NaN	0	0	0	21.11	0.211	NaN	NaN	NaN
sync_1099	hypothetical protein	NaN	0	0	0	100	2.883	NaN	NaN	NaN
sync_1100	hypothetical protein	NaN	0	0	0	100	1	NaN	NaN	NaN
sync_1101	hypothetical protein	NaN	0	0	0	100	1	NaN	NaN	NaN
sync_1102	hypothetical protein	0.157	0.037	0.234	18.23	75.14	2.716	0.227	0.157	0.0795365
sync_1103	hypothetical protein	NaN	0	0	0	0	0	NaN	NaN	NaN
sync_1104	hypothetical protein	NaN	0	0	0	100	1	NaN	NaN	NaN
sync_1105	hypothetical protein	0.275	0.152	0.554	85.56	97.29	33.077	0.279	0.328	0.242516
sync_1106	hypothetical protein	0.179	0.07	0.39	61.66	89.19	7.207	0.195	0.18	0.20506
sync_1107	hypothetical protein	NaN	0	0	0	10.42	0.104	NaN	NaN	NaN
sync_1108	hypothetical protein	NaN	0	0	0	78.47	0.785	NaN	NaN	NaN
sync_1109	hypothetical protein	NaN	0	0	0	11.71	0.117	NaN	NaN	1.05347
sync_1110	ParA family chromosome partitioning protein	NaN	0	0	0	33.91	0.339	NaN	NaN	NaN
sync_1111	hypothetical protein	NaN	0	0	0	0	0	NaN	NaN	NaN
sync_1112	hypothetical protein	0.261	0.081	0.31	94.94	99.58	20.11	0.264	0.274	0.187203
sync_1113	hypothetical protein	NaN	0	0	0	0	0	NaN	NaN	NaN
sync_1114	cupin domain protein	NaN	0	0	0	70.37	0.998	NaN	NaN	NaN
sync_1115	lipoprotein, putative	NaN	0	0	0	26.09	0.261	NaN	NaN	NaN
sync_1116	DNA-binding response regulator	0.143	0.04	0.277	79.29	100	7.03	0.164	0.145	0.129128
sync_1117	hypothetical protein	NaN	0	0	0	44.14	0.441	NaN	NaN	NaN
sync_1118	hypothetical protein	NaN	0	0	0	0	0	NaN	NaN	NaN
sync_1119	hypothetical protein	NaN	0	0	0	0	0	NaN	NaN	NaN
sync_1120	hypothetical protein	NaN	0	0	0	0	0	NaN	NaN	NaN
sync_1121	hypothetical protein	NaN	0	0	0	99.32	0.993	NaN	NaN	NaN
sync_1122	hypothetical protein	NaN	0	0	0	21.77	0.218	NaN	NaN	10.9014
sync_1123	hypothetical protein	0.319	0.109	0.343	100	100	10.895	0.342	0.293	0.155333
sync_1124	periplasmic serine proteinase	NaN	0	0	0	53.08	1.114	NaN	NaN	0.0947094
sync_1125	choloylglycine hydrolase (EC:3.5.1.24 )	NaN	0	0	0	37.37	0.6	NaN	NaN	NaN
sync_1126	possible MFS family transporter, putative	NaN	0	0	0	70.98	0.755	NaN	NaN	NaN
sync_1127	hypothetical protein	0.419	0.071	0.169	60.53	100	6.132	0.41	0.486	0.963501
sync_1128	hypothetical protein	1.161	0.479	0.413	37.88	37.88	17.553	1.158	0.947	0.981101
sync_1129	type I secretion target GGXGXDXXX repeat protein (EC:3.1.- )	0.409	0.057	0.139	8.29	37.52	1.257	0.391	0.443	0.580728
sync_1130	hypothetical protein	0.483	0.133	0.276	90.11	100	16.586	0.498	0.541	0.258843
sync_1132	hypothetical protein	0.1	0.028	0.277	100	100	26.281	0.095	0.1	0.09994
sync_1133	histidine protein kinase; sensor protein (EC:2.7.3.- )	0.257	0.065	0.252	99.9	100	15.971	0.248	0.257	0.153135
sync_1134	Response regulator receiver domain	0.14	0.039	0.282	100	100	12.257	0.141	0.14	0.26596
sync_1136	transferase hexapaptide repeat protein	0.214	0.038	0.177	100	100	18.699	0.219	0.214	0.301286
sync_1137	Photosystem II protein Y-related protein	0.125	0.018	0.142	100	100	19.141	0.117	0.125	0.153965
sync_1138	gid protein	0.061	0.017	0.274	100	100	16.807	0.058	0.061	0.0669968
sync_1139	putative cation efflux transporter (CDF family)	0.219	0.022	0.102	100	100	13.847	0.24	0.219	0.128997
sync_1140	carotenoid isomerase (EC:5.- )	0.074	0.017	0.234	99.48	100	19.089	0.074	0.073	0.0696767
sync_1141	hypothetical protein	0.901	0.131	0.146	68.21	100	5.903	0.997	0.936	NaN
sync_1142	hypothetical protein	0.211	0.065	0.307	100	100	22.656	0.215	0.217	0.117925
sync_1143	hypothetical protein	0.143	0.042	0.297	100	100	23.821	0.14	0.143	0.123496
sync_1144	hypothetical protein	0.791	0.174	0.22	100	100	16.659	0.867	0.874	NaN
sync_1145	two-component response regulator	0.028	0.006	0.226	100	100	18.027	0.027	0.028	0.166867
sync_1146	hypothetical protein	0.019	0.005	0.265	100	100	23.066	0.033	0.019	0.0613136
sync_1147	glutaredoxin homolog	0.052	0.015	0.289	100	100	21.315	0.08	0.052	0.278505
sync_1148	BolA family protein	0.106	0.019	0.181	100	100	22.971	0.105	0.106	1.0671
sync_1149	Uncharacterized membrane protein	0.055	0.015	0.269	100	100	17.715	0.055	0.055	0.372948
sync_1150	Phospholipid and glycerol acyltransferase	0.062	0.017	0.276	100	100	19.549	0.062	0.062	0.237771
sync_1151	pyridoxal phosphate biosynthetic protein PdxJ	0.09	0.016	0.176	100	100	25.2	0.089	0.09	0.124985
sync_1152	hypothetical protein	0.104	0.021	0.207	100	100	23.76	0.124	0.105	0.0718155
sync_1153	hypothetical protein	NaN	0	0	0	0	0	NaN	NaN	NaN
sync_1154	hypothetical protein	0.178	0.061	0.342	100	100	15.841	0.18	0.202	0.129133
sync_1155	hypothetical protein	1.021	0.111	0.108	100	100	25.794	1.172	0.904	0.595821
sync_1156	hypothetical protein	0.155	0.05	0.321	100	100	27.558	0.153	0.176	0.0808118
sync_1157	hypothetical protein	0.816	0.173	0.212	55.32	90.07	4.603	0.667	1.037	NaN
sync_1158	possible phosphoribosyltransferase family protein (EC:2.4.2.22 )	0.277	0.114	0.412	100	100	40.538	0.268	0.277	0.359264
sync_1159	Nucleoside 2-deoxyribosyltransferase	0.147	0.055	0.374	100	100	34.71	0.157	0.16	0.0799708
sync_1160	hypothetical protein	0.278	0.092	0.329	100	100	34.417	0.292	0.278	0.948933
sync_1161	glutathione S-transferase (EC:2.5.1.18 )	0.166	0.069	0.414	100	100	32.51	0.173	0.169	0.213136
sync_1162	possible light-dependent protochlorophyllide oxido-reductase (EC:1.3.1.33 )	0.235	0.062	0.264	100	100	21.888	0.246	0.245	0.307744
sync_1163	hypothetical protein	0.237	0.039	0.165	100	100	17.517	0.194	0.267	0.767481
sync_1164	hypothetical protein	0.975	0.051	0.052	81.67	100	6.933	1.181	0.878	NaN
sync_1165	hypothetical protein	0.204	0.057	0.277	77.21	93.88	11.881	0.219	0.204	0.090361
sync_1166	hypothetical protein	0.031	0.008	0.265	100	100	33.667	0.03	0.031	1.85826
sync_1167	transcriptional regulator, Fur family protein	0.071	0.021	0.292	100	100	25.016	0.072	0.071	0.0834942
sync_1168	hypothetical protein	0.17	0.047	0.277	100	100	22.728	0.195	0.17	0.182369
sync_1169	hypothetical protein	0.113	0.022	0.195	100	100	22.123	0.11	0.113	0.1865
sync_1170	possible L-Asparaginase II	0.195	0.067	0.344	100	100	25.378	0.193	0.196	0.168625
sync_1171	glucosylglycerol 3-phosphatase (EC:3.1.3.69 )	0.145	0.047	0.327	100	100	29.207	0.139	0.15	0.19061
sync_1172	glutathione S-transferase gst (EC:2.5.1.18 )	0.233	0.057	0.245	91.92	100	11.491	0.227	0.233	0.165406
sync_1173	hypothetical protein	0.027	0.009	0.332	100	100	30.476	0.031	0.027	0.0117108
sync_1174	RecF/RecN/SMC N terminal domain protein	0.232	0.06	0.258	100	100	26.659	0.245	0.232	0.316948
sync_1175	DNA repair exonuclease (EC:3.1.- )	0.161	0.039	0.241	100	100	18.342	0.168	0.161	0.355353
sync_1176	hypothetical protein	0.169	0.037	0.218	100	100	20.387	0.163	0.169	0.109698
sync_1177	hypothetical protein	0.254	0.063	0.249	100	100	17.325	0.246	0.254	0.238711
sync_1178	possible Transglycosylase SLT domain	0.129	0.017	0.136	100	100	11.068	0.147	0.129	0.185616
sync_1179	hypothetical protein	0.101	0.02	0.198	100	100	18.298	0.092	0.101	0.18387
sync_1180	O-acetylhomoserine sulfhydrylase (EC:2.5.1.49 )	0.031	0.006	0.201	99.17	100	15.087	0.032	0.04	0.010005
sync_1181	homoserine O-succinyltransferase (EC:2.3.1.46 )	0.037	0.007	0.178	100	100	10.839	0.041	0.037	0.0148872
sync_1182	hypothetical protein	0.197	0.033	0.167	96.4	100	7.141	0.189	0.197	0.146651
sync_1183	possible alkylated DNA repair protein	0.185	0.035	0.188	100	100	14.607	0.163	0.185	0.217213
sync_1184	transporter, auxin efflux carrier (AEC) family protein	0.2	0.05	0.25	100	100	17.688	0.202	0.204	0.233078
sync_1185	hypothetical protein	0.262	0.047	0.177	93.45	93.45	13.379	0.278	0.233	0.667733
sync_1186	polar amino amino acid ABC transporter (PAAT) family, ATP-binding protein	0.115	0.02	0.172	100	100	15.146	0.117	0.15	0.154134
sync_1187	polar amino amino acid ABC transporter (PAAT) family, permease protein	0.139	0.031	0.227	100	100	19.124	0.144	0.139	0.405764
sync_1188	hypothetical protein	0.106	0.021	0.199	100	100	25.582	0.12	0.103	0.165237
sync_1189	polar amino amino acid ABC transporter (PAAT) family, permease protein	0.105	0.026	0.245	100	100	22.087	0.105	0.14	0.184728
sync_1190	polar amino amino acid ABC transporter (PAAT) family, periplasmic amino acid-binding protein	0.126	0.04	0.314	100	100	30.763	0.133	0.144	0.12293
sync_1191	Sulfate permease	0.067	0.022	0.332	100	100	26.297	0.062	0.073	0.0753113
sync_1192	hypothetical protein	0.208	0.065	0.31	100	100	16.876	0.218	0.215	0.584881
sync_1193	hypothetical protein	0.208	0.025	0.12	100	100	9.965	0.257	0.208	0.163614
sync_1194	possible oxidoreductase	0.313	0.088	0.28	100	100	15.685	0.306	0.313	0.356201
sync_1195	sirohydrochlorin cobaltochelatase (EC:4.99.1.3 )	0.104	0.024	0.232	100	100	18.096	0.106	0.105	0.127296
sync_1196	hypothetical protein	0.801	0.15	0.187	100	100	17.794	0.749	0.801	0.287881
sync_1197	hypothetical protein	0.14	0.046	0.329	100	100	18.239	0.132	0.14	0.146572
sync_1198	Glucose-methanol-choline (GMC) oxidoreductase:NAD binding site	0.157	0.04	0.252	100	100	14.14	0.16	0.157	0.228575
sync_1200	L-asparaginase, thermolabile (EC:3.5.1.1 )	0.046	0.012	0.264	100	100	17.972	0.054	0.046	0.185627
sync_1201	hypothetical protein	0.041	0.011	0.282	100	100	22.323	0.04	0.041	0.278702
sync_1202	hypothetical protein	0.043	0.012	0.287	100	100	16.222	0.047	0.043	0.352977
sync_1203	Uncharacterized membrane protein	0.015	0.004	0.234	100	100	16.138	0.021	0.015	0.0128804
sync_1204	carbamoyl-phosphate synthase, large subunit (EC:6.3.5.5 )	0.067	0.016	0.237	99.94	100	18.491	0.071	0.067	0.0515472
sync_1205	hypothetical protein	0.074	0.015	0.208	66.37	74.52	12.444	0.08	0.074	0.0842735
sync_1206	Sodium:alanine symporter family protein	NaN	0	0	0	28.76	0.417	NaN	NaN	NaN
sync_1207	hypothetical protein	0.077	0.016	0.205	91.16	100	12.876	0.102	0.071	0.573916
sync_1208	ABC transporter, permease/ATP-binding protein	0.068	0.019	0.271	100	100	21.36	0.073	0.091	0.0788405
sync_1209	S4 domain protein	0.243	0.053	0.22	100	100	32.84	0.239	0.264	0.199956
sync_1210	triosephosphate isomerase (EC:5.3.1.1 )	0.031	0.007	0.244	100	100	22.781	0.033	0.031	0.155779
sync_1211	dihydropteroate synthase (EC:2.5.1.15 )	0.095	0.024	0.248	39.57	45.92	7.745	0.123	0.095	0.0556879
sync_1212	hypothetical protein	NaN	0	0	0	78.11	1.371	NaN	NaN	0.0639609
sync_1213	hypothetical protein	NaN	0	0	0	82.05	1.335	NaN	NaN	0.0707269
sync_1214	ABC transporter RzcB, putative	NaN	0	0	0	21.93	0.329	NaN	NaN	NaN
sync_1215	ABC transporter, ATP-binding protein domain protein	NaN	0	0	0	27.45	0.295	NaN	NaN	NaN
sync_1216	HlyD family secretion protein domain protein	NaN	0	0	0	15.89	0.159	NaN	NaN	NaN
sync_1217	structural toxin protein RtxA	NaN	0	0	0	7.87	0.117	NaN	NaN	NaN
sync_1218	hypothetical protein	NaN	0	0	0	0	0	NaN	NaN	NaN
sync_1219	two-component response regulator	NaN	0	0	0	0	0	NaN	NaN	NaN
sync_1220	magnesium chelatase, H subunit (EC:6.6.1.1 )	0.042	0.013	0.3	99.75	100	27.966	0.044	0.044	0.0463382
sync_1221	dihydrodipicolinate reductase (EC:1.3.1.26 )	0.081	0.021	0.257	100	100	19.442	0.085	0.081	0.079568
sync_1222	hypothetical protein	0.079	0.025	0.317	100	100	27.813	0.087	0.079	0.0724123
sync_1223	CAB/ELIP/HLIP family protein	0.03	0.009	0.306	100	100	28.361	0.036	0.03	0.0111686
sync_1224	putative 2-octaprenyl-6-methoxyphenol hydroxylase	0.209	0.066	0.315	100	100	20.489	0.204	0.209	0.116315
sync_1225	hypothetical protein	0.048	0.019	0.393	100	100	15.059	0.086	0.048	0.249683
sync_1226	adenine phosphoribosyltransferase (EC:2.4.2.7 )	0.131	0.039	0.297	100	100	20.792	0.136	0.13	0.417066
sync_1227	hypothetical protein	0.082	0.022	0.269	100	100	31.909	0.092	0.082	0.0929935
sync_1228	Uncharacterized membrane protein	0.129	0.038	0.296	100	100	26.56	0.141	0.129	0.087426
sync_1229	hypothetical protein	0.074	0.015	0.202	100	100	18.837	0.072	0.074	0.0122903
sync_1230	hypothetical protein	0.252	0.065	0.256	100	100	18.124	0.249	0.249	0.264763
sync_1231	EF hand domain protein	0.168	0.045	0.266	100	100	27.277	0.174	0.168	0.33264
sync_1232	two-component response regulator	0.067	0.017	0.251	100	100	28.203	0.065	0.074	0.141154
sync_1233	two-component sensor histidine kinase (EC:2.7.3.- )	0.076	0.025	0.331	100	100	32.284	0.079	0.076	0.0739599
sync_1234	PvdS (EC:2.- )	0.111	0.043	0.386	100	100	44.36	0.113	0.115	0.081263
sync_1235	hypothetical protein	0.785	0.102	0.13	37.36	79.6	3.675	1.034	0.397	0.0790096
sync_1236	hypothetical protein	0.188	0.045	0.241	21.57	100	2.745	0.133	0.188	0.129063
sync_1237	hypothetical protein	0.39	0.156	0.4	100	100	31.12	0.377	0.401	0.775735
sync_1238	Ferrochelatase (EC:4.99.1.1 )	0.397	0.128	0.322	100	100	28.877	0.379	0.396	0.494034
sync_1239	hypothetical protein	NaN	0	0	0	0	0	NaN	NaN	NaN
sync_1240	hypothetical protein	NaN	0	0	0	100	3	NaN	NaN	NaN
sync_1241	hypothetical protein	NaN	0	0	0	27.23	0.272	NaN	NaN	NaN
sync_1242	hypothetical protein	NaN	0	0	0	28.46	0.285	NaN	NaN	NaN
sync_1243	hypothetical protein	0.163	0.045	0.274	100	100	19.157	0.136	0.164	0.0909881
sync_1244	oxidoreductase, short-chain dehydrogenase/reductase family protein (EC:1.- )	0.179	0.025	0.139	100	100	26.814	0.168	0.199	0.138009
sync_1245	possible Carbamoyl-phosphate synthase L chain	0.288	0.204	0.707	64.84	75.04	33.462	0.284	0.312	0.139934
sync_1246	hypothetical protein	NaN	0	0	0	0	0	NaN	NaN	NaN
sync_1247	hypothetical protein	NaN	0	0	0	34.29	0.343	NaN	NaN	NaN
sync_1248	hypothetical protein	0.102	0.012	0.116	100	100	18.955	0.105	0.075	0
sync_1249	possible phycobilisome rod-core linker polypeptide (L-RC 28.5)	0.148	0.039	0.264	85.11	100	25.837	0.161	0.173	0.0633467
sync_1250	Predicted membrane protein-related protein	0.013	0.004	0.323	100	100	10.892	0.026	0.013	NaN
sync_1251	hypothetical protein	0	0	0.26	100	100	35.908	0.007	0	0.645903
sync_1252	Staphylococcal nuclease homologue	0.33	0.098	0.299	100	100	38.877	0.31	0.332	0.348787
sync_1253	glutamine synthetase (EC:6.3.1.2 )	0.055	0.02	0.359	100	100	33.76	0.057	0.055	0.0942878
sync_1254	SAM-dependent methyltransferase	0.192	0.072	0.372	100	100	22.602	0.198	0.196	0.145462
sync_1255	hypothetical protein	0.734	0.096	0.13	52.78	58.33	5.628	1.651	0.697	NaN
sync_1256	hypothetical protein	0.539	0.102	0.189	90.48	100	10.886	0.702	0.539	NaN
sync_1257	hypothetical protein	0.16	0.062	0.39	100	100	34.675	0.129	0.169	0.414599
sync_1258	putative nuclease	0.298	0.036	0.119	100	100	22.313	0.311	0.315	0.271405
sync_1259	hypothetical protein	0.14	0.034	0.241	100	100	26.623	0.149	0.142	0.0882005
sync_1260	type I secretion target GGXGXDXXX repeat protein	NaN	0	0	0	12.69	0.127	NaN	NaN	NaN
sync_1261	hypothetical protein	NaN	0	0	0	0	0	NaN	NaN	NaN
sync_1262	hypothetical protein	0.575	0.026	0.045	62.16	100	4.685	0.575	0.785	NaN
sync_1263	Type II alternative RNA polymerase sigma factor, sigma-70 family protein	0.163	0.052	0.32	99.41	100	25.214	0.164	0.166	0.132236
sync_1265	ribonucleotide reductase (Class II) (EC:1.17.4.2 )	0.06	0.025	0.421	100	100	26.161	0.06	0.061	0.0507269
sync_1266	hypothetical protein	NaN	0	0	1.59	59.79	1.593	NaN	NaN	0.11654
sync_1267	hypothetical protein	NaN	0	0	0	49.86	0.624	NaN	NaN	NaN
sync_1268	SAM-dependent methyltransferase	0.299	0.088	0.295	56.81	94.2	6.488	0.302	0.299	0.20817
sync_1269	peptide chain release factor 3	0.051	0.019	0.369	100	100	23.953	0.051	0.051	0.049957
sync_1270	hypothetical protein	0.119	0.022	0.184	88.19	100	7.895	0.128	0.135	0.0663931
sync_1271	cyanobacteria-specific chaperone containing dnaj domain fused to a membrane domain	0.111	0.041	0.374	100	100	16.758	0.114	0.111	0.0935722
sync_1272	33 kDa chaperonin (Heat shock protein 33 homolog) (HSP33)	0.073	0.022	0.307	100	100	16.955	0.076	0.079	0.0617278
sync_1273	ABC transporter, ATP-binding protein	0.117	0.024	0.204	100	100	15.103	0.105	0.116	0.0827798
sync_1274	hypothetical protein	0.048	0.011	0.226	100	100	12.951	0.048	0.048	0.0723592
sync_1275	ribosomal protein S2	0.039	0.008	0.196	100	100	12.699	0.037	0.039	0.0142419
sync_1276	translation elongation factor Ts	0.029	0.006	0.226	96.35	100	12.802	0.031	0.029	0.0154997
sync_1277	hypothetical protein	0.235	0.047	0.198	100	100	11.913	0.227	0.235	0.289601
sync_1278	ATP-dependent DNA helicase RecG (EC:3.6.1.- )	0.071	0.016	0.221	99.57	100	13.328	0.07	0.07	0.0746132
sync_1279	D-ala-D-ala dipeptidase (EC:3.4.13.- )	0.226	0.061	0.27	100	100	15.778	0.235	0.226	0.391712
sync_1280	Ferredoxin-sulfite reductase (EC:1.8.7.1 )	0.065	0.019	0.292	100	100	12.463	0.066	0.066	0.0823277
sync_1281	glycyl-tRNA synthetase, beta subunit (EC:6.1.1.14 )	0.146	0.028	0.189	100	100	12.312	0.144	0.148	0.176384
sync_1282	geranylgeranyl reductase	0.06	0.012	0.197	100	100	15.873	0.051	0.06	0.0932449
sync_1283	D-alanyl-D-alanine carboxypeptidase	0.093	0.014	0.154	100	100	10.701	0.088	0.093	0.130379
sync_1284	collagenase (EC:3.4.- )	0.145	0.03	0.208	98.79	100	13.188	0.144	0.148	0.10297
sync_1285	GTP-binding protein TypA	0.045	0.019	0.422	100	100	28.982	0.044	0.045	0.0202572
sync_1286	hypothetical protein	0.169	0.068	0.402	100	100	33.428	0.161	0.169	0.166506
sync_1287	hypothetical protein	0.243	0.088	0.362	100	100	37.469	0.22	0.243	0.354342
sync_1288	possible ABC transporter, ATP binding component	0.06	0.029	0.483	100	100	45.697	0.061	0.059	0.0357304
sync_1289	putative membrane protein, YjgP/YjgQ family protein	0.076	0.036	0.473	100	100	38.901	0.083	0.08	0.0561322
sync_1290	cytochrome c assembly protein	0.052	0.024	0.453	100	100	47.812	0.056	0.054	0.0345648
sync_1291	hypothetical protein	0.095	0.059	0.624	100	100	61.943	0.098	0.143	0.0229646
sync_1292	hypothetical protein	0.376	0.129	0.344	100	100	28.775	0.347	0.375	0.242967
sync_1293	chaperone protein dnaK2 (Heat shock protein 70-2) (Heat shock 70 kDaprotein 2) (HSP70-2)	0.119	0.04	0.332	100	100	28.259	0.114	0.131	0.12553
sync_1294	hypothetical protein	0.248	0.088	0.353	97.03	100	19.331	0.256	0.324	0.293281
sync_1295	membrane protein, TerC family protein	0.16	0.08	0.499	100	100	36.55	0.153	0.159	0.123481
sync_1296	hypothetical protein	0.186	0.077	0.414	100	100	26.099	0.21	0.186	0.114411
sync_1297	hypothetical protein	0.373	0.115	0.308	70.98	98.82	9.753	0.369	0.365	0.529472
sync_1298	hypothetical protein	NaN	0	0	0	8.94	0.22	NaN	Inf	NaN
sync_1299	hypothetical protein	0.211	0.079	0.377	92.96	100	18.066	0.23	0.198	0.185066
sync_1300	DNA and RNA helicase	0.04	0.012	0.31	100	100	23.994	0.046	0.042	0.0376589
sync_1301	methionyl-tRNA formyltransferase (EC:2.1.2.9 )	0.14	0.04	0.286	100	100	17.242	0.156	0.145	0.194703
sync_1302	tldD/pmbA family protein	0.07	0.019	0.267	100	100	14.237	0.067	0.083	0.121601
sync_1303	TldD protein	0.055	0.015	0.268	97.16	100	12.102	0.061	0.055	0.0517792
sync_1304	magnesium-protoporphyrin IX monomethyl ester aerobic oxidative cyclase	0.044	0.011	0.259	84.86	100	12.583	0.034	0.044	0.0272971
sync_1305	hypothetical protein	0.06	0.013	0.217	100	100	10.398	0.06	0.06	0
sync_1306	hypothetical protein	3.678	0.1	0.027	100	100	11.4	5.884	3.129	NaN
sync_1307	hypothetical protein	0.399	0.07	0.176	100	100	10.061	0.352	0.397	0.438153
sync_1308	decarboxylase, polyprenyl P-hydroxybenzoate/phenylacrylic acid family protein	0.038	0.007	0.181	100	100	8.208	0.042	0.041	0.0810505
sync_1309	acetazolamide conferring resistance protein Zam	0.123	0.026	0.215	98.28	100	9.179	0.125	0.123	0.0874406
sync_1310	hypothetical protein	0.051	0.009	0.184	100	100	7.376	0.054	0.059	1.4644
sync_1311	hypothetical protein	0.035	0.006	0.165	100	100	12.582	0.046	0.035	1.14907
sync_1312	Fe-S cluster protein	0.228	0.025	0.108	89.87	100	8.672	0.232	0.218	0.155876
sync_1313	Protein of unknown function (DUF888) family protein	0	0	0.032	73.81	100	5.798	0	0	NaN
sync_1314	possible chloride channel	0.122	0.022	0.179	86.39	100	7.014	0.119	0.122	0.210514
sync_1315	single-stranded-DNA-specific exonuclease RecJ (EC:3.1.- )	0.084	0.016	0.197	64.08	100	6.171	0.084	0.084	0.198094
sync_1316	Predicted phosphatase/phosphohexomutase of HAD family protein	0.202	0.03	0.147	93.73	100	9.201	0.183	0.202	0.185583
sync_1317	Uncharacterized secreted or membrane protein	0.16	0.042	0.264	86.01	100	7.223	0.205	0.16	0.228435
sync_1318	Phosphoribulokinase/uridine kinase family enzyme	0.244	0.049	0.203	100	100	12.378	0.223	0.244	0.310516
sync_1319	ribosomal protein L32	0.034	0.005	0.161	100	100	17.515	0.034	0.034	0.874078
sync_1320	cell division protein FtsH4 (EC:3.4.24.- )	0.061	0.018	0.289	100	100	17.458	0.068	0.061	0.0583122
sync_1321	hypothetical protein	0.143	0.051	0.357	99.54	100	20.738	0.137	0.143	0.136611
sync_1322	thioredoxin peroxidase	0.026	0.007	0.274	100	100	27.423	0.024	0.025	0.0976446
sync_1323	hypothetical protein	0.08	0.029	0.365	100	100	24.204	0.088	0.08	0.0176468
sync_1325	peptidase, M23 family protein	0.096	0.028	0.292	98.5	100	17.692	0.096	0.104	0.316779
sync_1326	Predicted rRNA methylase (EC:2.1.1.- )	0.111	0.04	0.358	90.4	100	18.896	0.112	0.163	0.213293
sync_1327	Adenosyl cobinamide kinase/adenosyl cobinamide phosphate guanylyltransferase (EC:2.7.7.- )	0.255	0.061	0.241	99.82	100	11.59	0.248	0.285	0.25037
sync_1328	CemA family protein	0.041	0.015	0.365	100	100	34.532	0.047	0.041	0.0393248
sync_1329	hypothetical protein	0.132	0.034	0.257	86.58	100	10.783	0.147	0.132	0.375938
sync_1330	hypothetical protein	0.117	0.026	0.22	100	100	24.87	0.109	0.117	0.171234
sync_1331	hypothetical protein	0.142	0.035	0.245	93.61	100	16.857	0.152	0.144	0.167294
sync_1332	hypothetical protein	0.251	0.062	0.245	78.78	96.76	10.381	0.25	0.261	0.254681
sync_1333	methionyl-tRNA synthetase (EC:6.1.1.10 )	0.098	0.03	0.308	100	100	19.153	0.102	0.098	0.131958
sync_1334	Mo-dependent nitrogenase C-terminus family protein	0.306	0.025	0.082	53.28	100	5.092	0.311	0.305	0.153141
sync_1335	hypothetical protein	0.213	0.044	0.205	89.49	100	10.418	0.218	0.219	0.203681
sync_1336	exoribonuclease, VacB/RNB family protein	0.119	0.026	0.215	88.13	100	9.257	0.135	0.119	0.110906
sync_1337	ribosomal protein S18	0.018	0.004	0.236	100	100	14.045	0.018	0.018	0
sync_1338	ribosomal protein L33	0	0	0.051	100	100	6.328	0	0	0
sync_1339	phenylalanyl-tRNA synthetase, beta subunit (EC:6.1.1.20 )	0.073	0.014	0.187	63.57	100	6.529	0.079	0.073	0.0688899
sync_1340	23S rRNA (uracil-5-)-methyltransferase RumA (EC:2.1.1.- )	0.116	0.016	0.138	85.09	98.78	7.376	0.117	0.119	0.267842
sync_1341	allophycocyanin alpha, B subunit	0.031	0.007	0.227	93.13	100	9.261	0.038	0.031	0.0198027
sync_1342	possible DnaJ domain	0.173	0.037	0.215	79.05	99.07	7.695	0.193	0.177	0.184277
sync_1343	hypothetical protein	0.116	0.033	0.283	100	100	12.565	0.114	0.121	0.23857
sync_1344	hypothetical protein	0.233	0.041	0.177	100	100	19.052	0.216	0.233	0.846504
sync_1345	Possible type 3 alternative RNA polymerase sigma factor	0.235	0.065	0.275	86.45	100	12.82	0.247	0.235	0.504262
sync_1346	possible ATP adenylyltransferase (EC:2.7.7.53 )	0.238	0.046	0.194	97.07	100	14.374	0.254	0.247	0.204386
sync_1347	SpoIID/LytB domain protein	0.201	0.047	0.233	100	100	12.282	0.205	0.21	0.479993
sync_1348	hypothetical protein	2.199	0.09	0.041	100	100	11.826	1.753	2.199	NaN
sync_1349	possible CsgA C-factor signaling protein	0.125	0.033	0.267	100	100	13.18	0.131	0.127	0.0821437
sync_1350	hypothetical protein	0.103	0.014	0.138	99.78	100	8.72	0.094	0.103	0.664864
sync_1351	hypothetical protein	0.105	0.004	0.039	93.51	100	8.307	0.103	0.105	0
sync_1352	hypothetical protein	0.138	0.024	0.175	100	100	13.115	0.163	0.138	0.00998105
sync_1353	methionine synthase (EC:2.1.1.13 )	0.05	0.009	0.183	83.15	100	8.638	0.048	0.054	0.0491911
sync_1354	branched-chain amino acid aminotransferase (EC:2.6.1.42 )	0.041	0.004	0.106	70.37	100	6.095	0.042	0.041	0.156283
sync_1355	cobaltochelatase, CobN subunit (EC:6.6.1.2 )	0.146	0.024	0.163	68.45	100	5.963	0.136	0.146	0.180354
sync_1356	hypothetical protein	0.119	0.022	0.188	48.3	100	7.554	0.12	0.118	0.0534975
sync_1357	PHP domain protein	0.056	0.01	0.183	41.86	83.71	7.196	0.084	0.074	0.412195
sync_1358	hypothetical protein	0.091	0.013	0.142	98.15	100	8.746	0.08	0.091	0.0282986
sync_1359	deoxyribodipyrimidine photolyase family protein	0.054	0.011	0.195	42.15	92.96	3.967	0.057	0.054	0.350792
sync_1360	hypothetical protein	0.076	0.003	0.045	44.76	100	4.46	0.055	0.213	0.759652
sync_1361	excinuclease ABC, C subunit	0.053	0.01	0.18	70.19	100	6.057	0.057	0.055	0.0607494
sync_1362	pantetheine-phosphate adenylyltransferase (EC:2.7.7.3 )	0.056	0.009	0.158	96.69	100	10.453	0.046	0.056	0.0200073
sync_1363	hypothetical protein	0.031	0.007	0.224	97.37	100	7.807	0.039	0.03	0.0826968
sync_1364	D-alanyl-D-alanine carboxypeptidase (EC:3.4.16.4 )	0.074	0.017	0.224	91.39	100	8.019	0.077	0.074	0.0811327
sync_1365	hypothetical protein	0.181	0.033	0.184	71.51	100	6.452	0.189	0.181	0.272949
sync_1366	hypothetical protein	0.183	0.037	0.2	50.85	100	4.161	0.159	0.183	0.446221
sync_1367	possible cysteine desulfurase (class-V aminotransferase family) (EC:2.8.1.7 )	0.553	0.115	0.208	3.56	67.31	1.593	0.477	0.553	0.783366
sync_1368	diaminopimelate epimerase (EC:5.1.1.7 )	0.078	0.009	0.116	63.25	84.78	6.144	0.07	0.081	0.0527347
sync_1369	hypothetical protein	NaN	0	0	0	0	0	NaN	NaN	NaN
sync_1370	CD209 antigen	NaN	0	0	0	0	0	NaN	NaN	NaN
sync_1371	hypothetical protein	NaN	0	0	0	0	0	NaN	NaN	NaN
sync_1372	Phage integrase, putative	NaN	0	0	0	0	0	NaN	NaN	NaN
sync_1373	hypothetical protein	NaN	0	0	0	0	0	NaN	NaN	NaN
sync_1374	hypothetical protein	0.068	0.009	0.134	100	100	6.532	0.108	0.049	0.0441514
sync_1375	leucyl-tRNA synthetase (EC:6.1.1.4 )	0.118	0.023	0.192	95.01	100	9.237	0.11	0.118	0.11883
sync_1376	glucose-6-phosphate isomerase (EC:5.3.1.9 )	0.042	0.01	0.237	85.37	100	9.264	0.041	0.042	0.15857
sync_1377	possible DnaB-like helicase	0.106	0.023	0.218	74.65	99.87	10.229	0.113	0.11	0.189508
sync_1378	N-acetylmuramoyl-L-alanine amidase (family 2)	0.13	0.026	0.203	85.78	100	8.667	0.134	0.133	0.106594
sync_1379	PDZ domain	0.15	0.027	0.178	73.79	100	6.733	0.158	0.15	0.164724
sync_1380	hypothetical protein	0.232	0.033	0.142	87.63	100	6.554	0.223	0.232	0.604954
sync_1381	phosphoribosylglycinamide formyltransferase (EC:2.1.2.2 )	0.172	0.039	0.225	85.65	100	9.813	0.201	0.174	0.212135
sync_1382	N-acetyl-gamma-glutamyl-phosphate reductase (EC:1.2.1.38 )	0.076	0.017	0.228	93.15	100	8.89	0.083	0.087	0.205051
sync_1383	riboflavin biosynthesis protein RibA (EC:3.5.4.25 )	0.065	0.015	0.237	98.44	100	12.963	0.067	0.064	0.0292013
sync_1384	peptidylprolyl cis-trans isomerase, cyclophilin-type (EC:5.2.1.8 )	0.115	0.021	0.182	94.64	100	11.038	0.113	0.116	0.355431
sync_1385	methylthioadenosine phosphorylase (EC:2.4.2.28 )	0.105	0.016	0.154	100	100	11.041	0.097	0.105	0.0811851
sync_1386	glucokinase regulator homolog	0.088	0.023	0.266	89.32	100	9.121	0.074	0.083	0.166569
sync_1387	hypothetical protein	0.065	0.017	0.265	100	100	11.361	0.068	0.065	0.0317946
sync_1388	DnaJ2 protein	0.141	0.025	0.175	83.89	100	8.099	0.134	0.128	0.338097
sync_1389	chaperone protein DnaK	0.035	0.009	0.251	97.24	100	12.783	0.04	0.035	0.0630852
sync_1390	phosphate ABC transporter, permease protein PstC	0.035	0.009	0.245	68.88	100	7.649	0.031	0.035	0.0404695
sync_1391	phosphate ABC transporter, permease protein PtsA	0.219	0.014	0.065	7.09	87.38	1.908	0.227	0.425	0.0112703
sync_1392	phosphate ABC transporter, ATP-binding protein (EC:3.6.3.27 )	0.039	0.012	0.314	84.86	97.19	10.737	0.047	0.043	0.015254
sync_1394	ferredoxin, 2Fe-2S	0.085	0.026	0.309	100	100	15.762	0.073	0.089	0.145437
sync_1395	Inositol-1-monophosphatase (EC:3.1.3.25 )	0.105	0.032	0.308	100	100	15.834	0.1	0.105	0.158203
sync_1396	ATP phosphoribosyltransferase regulatory subunit	0.124	0.036	0.292	100	100	23.808	0.121	0.133	0.112134
sync_1397	iron-sulfur cluster-binding protein	0.154	0.041	0.265	100	100	24.218	0.148	0.153	0.0906213
sync_1398	chaperone protein HtpG	0.067	0.024	0.358	100	100	27.207	0.07	0.067	0.0791235
sync_1399	ribosomal protein L28	0.056	0.022	0.386	100	100	35.679	0.045	0.056	0.0223257
sync_1400	Alkyl hydroperoxide reductase/ Thiol specific antioxidant/ Mal allergens family protein	0.131	0.056	0.426	100	100	32.56	0.131	0.131	0.139355
sync_1401	glucosylglycerol-phosphate synthase (EC:2.4.1.213 )	0.048	0.018	0.386	100	100	32.764	0.049	0.056	0.0602312
sync_1402	ABC transporter for sugars, solute-binding protein	1.591	0.234	0.147	2.33	97.67	1.903	1.512	1.05	1.7503
sync_1403	ABC transporter for sugars, membrane component	0.024	0.004	0.171	12.67	76.03	2.027	0.021	0.147	0.0203748
sync_1404	ABC transporter component, likely for sugar transport	0.067	0.019	0.279	50.55	85.24	7.846	0.07	0.067	0.0437186
sync_1405	ABC transporter for sugars, ATP binding protein	0.133	0.05	0.374	100	100	17.894	0.152	0.133	0.0459012
sync_1406	hypothetical protein	0.187	0.035	0.188	78.52	99.35	13.201	0.196	0.199	0.458387
sync_1407	hypothetical protein	0.07	0.02	0.282	100	100	15.109	0.083	0.07	0.042162
sync_1408	hypothetical protein	0.124	0.02	0.162	100	100	14.391	0.108	0.124	0.125724
sync_1409	Photosystem I reaction center subunit psaK (Photosystem I subunit X)	0.15	0.011	0.074	58.51	75.18	10.582	0.151	0.15	0.309279
sync_1410	1-deoxy-D-xylulose-5-phosphate synthase (EC:2.2.1.7 )	0.034	0.009	0.268	94.24	100	11.538	0.034	0.058	0.0562079
sync_1411	threonine dehydratase (EC:4.3.1.19 )	0.044	0.01	0.232	93.06	100	10.429	0.045	0.044	0.0396483
sync_1412	segregation and condensation protein B	0.048	0.012	0.256	100	100	15.579	0.049	0.048	0.0322993
sync_1413	hypothetical protein	0.011	0.002	0.146	100	100	8.931	0	0.011	0.0260641
sync_1414	Predicted MazG family pyrophosphatase	0.155	0.024	0.151	99.16	100	8.648	0.151	0.168	0.271151
sync_1415	pyruvate kinase (EC:2.7.1.40 )	0.027	0.005	0.187	79.33	91.48	8.821	0.03	0.028	0.0112472
sync_1416	macrolide ABC transporter, permease protein	0.031	0.007	0.233	98.13	100	11.609	0.03	0.031	0.0228084
sync_1417	metalloprotease, ATP-dependent, FtsH family protein (EC:3.4.24.- )	0.032	0.011	0.335	100	100	15.175	0.034	0.059	0.0468313
sync_1418	ATP-dependent Clp protease, proteolytic subunit ClpP (EC:3.4.21.92 )	0.014	0.004	0.271	100	100	24.558	0.016	0.025	0.121504
sync_1419	hypothetical protein	0.116	0.019	0.16	99.47	100	14.233	0.123	0.116	0.179483
sync_1420	hypothetical protein	0.213	0.054	0.253	57.47	96.47	12.012	0.205	0.213	0.217066
sync_1421	hypothetical protein	0.103	0.009	0.091	100	100	21.967	0.105	0.103	0.0975499
sync_1422	Cytochrome b6-f complex subunit VIII (Cytochrome b6f complex subunitpetN)-related protein	0.027	0.005	0.169	100	100	21.696	0.025	0.027	NaN
sync_1423	ATP-dependent Clp protease adaptor protein ClpS	0.076	0.018	0.242	100	100	25.626	0.083	0.076	0.0263004
sync_1424	transporter, major facilitator family protein	0.079	0.026	0.322	100	100	27.784	0.081	0.079	0.0851344
sync_1425	hypothetical protein	0.149	0.05	0.335	100	100	37.236	0.196	0.149	0
sync_1426	hypothetical protein	0.083	0.02	0.238	67.02	100	16.505	0.068	0.083	0.0571835
sync_1428	phosphoribosylaminoimidazole carboxylase, ATPase subunit (EC:4.1.1.21 )	0.093	0.025	0.267	100	100	17.844	0.104	0.093	0.0820056
sync_1429	lactose transport system permease protein	0.054	0.014	0.26	100	100	21.541	0.059	0.054	0.145457
sync_1430	3-dehydroquinate synthase (EC:4.2.3.4 )	0.176	0.042	0.239	100	100	21.137	0.161	0.177	0.235739
sync_1431	hypothetical protein	0.281	0.052	0.185	100	100	16.381	0.292	0.281	0.439313
sync_1432	Uncharacterized membrane protein	0.038	0.01	0.255	79.26	100	9.612	0.031	0.041	0.0332202
sync_1433	possible endolysin (EC:3.2.1.17 )	0.087	0.03	0.349	100	100	23.559	0.083	0.096	0.194205
sync_1434	hypothetical protein	0.218	0.027	0.124	91.92	100	9.039	0.21	0.218	0.303252
sync_1435	Predicted phosphoesterase	0.105	0.032	0.309	100	100	17.662	0.102	0.105	0.0765915
sync_1436	quinolinate synthetase complex, A subunit	0.09	0.033	0.364	69.44	95.3	14.507	0.1	0.09	0.082181
sync_1437	predicted exonuclease involved in mRNA processing	0.188	0.055	0.29	85.23	95.93	15.876	0.181	0.192	0.233256
sync_1438	possible ATP-dependent DNA ligase (EC:6.5.1.1 )	0.143	0.034	0.238	34.28	42.87	5.807	0.146	0.196	0.193522
sync_1439	ATP-dependent helicase, DEAD/DEAH box family protein	0.182	0.048	0.264	74.91	90.98	15.255	0.185	0.191	0.169315
sync_1440	hypothetical protein	NaN	0	0	0	94.56	1.695	NaN	0.342	0
sync_1441	hypothetical protein	0.17	0.026	0.153	48.47	53.33	4.602	0.227	0.17	0.0480955
sync_1442	hypothetical protein	NaN	0	0	0	0	0	NaN	NaN	NaN
sync_1443	Acyltransferase family, putative	NaN	0	0	0	66.58	1.009	NaN	0.2	0.146995
sync_1444	hypothetical protein	NaN	0	0	0	34.88	0.426	NaN	NaN	NaN
sync_1445	hypothetical protein	NaN	0	0	0	37.72	0.377	NaN	NaN	NaN
sync_1446	tetratricopeptide repeat protein	NaN	0	0	0	51.55	0.516	NaN	NaN	NaN
sync_1447	hypothetical protein	NaN	0	0	0	61.49	0.685	NaN	0.649	NaN
sync_1448	SPFH domain / Band 7 family protein	0.053	0.019	0.359	88.03	99.74	18.327	0.058	0.06	0.137268
sync_1449	SPFH domain / Band 7 family protein	0.065	0.025	0.384	100	100	37.184	0.071	0.083	0.0423144
sync_1450	hypothetical protein	0.121	0.021	0.176	68.45	80.56	12.024	0.102	0.121	0.479366
sync_1451	hypothetical protein	0.229	0.062	0.27	59.22	85.98	10.899	0.245	0.243	0.109931
sync_1452	DnaJ domain-containing protein	0.224	0.044	0.197	73.06	88.07	14.538	0.224	0.207	0.540061
sync_1453	Protein of unknown function (DUF558) family protein	0.13	0.03	0.234	37.14	54.83	4.314	0.129	0.169	0.0722505
sync_1454	hypothetical protein	NaN	0	0	0	100	3.526	NaN	0.282	NaN
sync_1455	Short-chain dehydrogenase/reductase	0.169	0.038	0.223	100	100	14.965	0.171	0.167	0.188895
sync_1456	hypothetical protein	0.074	0.027	0.366	99.88	100	16.704	0.075	0.085	0.112698
sync_1457	cytochrome P450 family protein (EC:1.14.- )	0.204	0.034	0.166	97.88	99.92	12.267	0.198	0.208	0.179387
sync_1458	SAM (and some other nucleotide) binding motif	0.304	0.029	0.095	100	100	17.856	0.276	0.279	0.396961
sync_1459	NAD binding site	0.215	0.065	0.301	100	100	24.077	0.21	0.215	0.15925
sync_1460	Chalcone synthase (EC:2.3.1.74 )	0.217	0.064	0.293	100	100	24.384	0.22	0.221	0.270978
sync_1461	hypothetical protein	0.309	0.108	0.351	100	100	27.901	0.322	0.299	0.306113
sync_1462	putative esterase/lipase/thioesterase	0.218	0.033	0.152	100	100	16.871	0.218	0.218	0.579692
sync_1463	D-isomer specific 2-hydroxyacid dehydrogenase family protein (EC:1.- )	0.079	0.014	0.181	96.78	100	15.372	0.068	0.118	0.0617103
sync_1464	hypothetical protein	0.11	0.036	0.332	100	100	21.336	0.111	0.114	0.381132
sync_1465	glycosyl transferase, group 2 family protein domain protein	NaN	0	0	0	0	0	NaN	NaN	NaN
sync_1466	hypothetical protein	NaN	0	0	0	0	0	NaN	NaN	NaN
sync_1467	endoglucanase (EC:3.2.1.4 )	NaN	0	0	0	0	0	NaN	NaN	NaN
sync_1468	hypothetical protein	0.223	0.067	0.299	49.48	100	11.933	0.206	0.219	1.05342
sync_1469	hypothetical protein	0.115	0.035	0.305	100	100	33.824	0.102	0.115	0.139736
sync_1470	hypothetical protein	0.31	0.054	0.175	88.44	100	8.653	0.292	0.31	0.338775
sync_1471	feruloyl-CoA synthetase (EC:6.2.1.34 )	0.265	0.023	0.088	72.15	83.82	15.041	0.247	0.269	0.110614
sync_1472	possible transcriptional regulator protein	2.121	0.042	0.02	3.82	44.61	0.938	2.429	1.269	0.291763
sync_1473	Predicted calcineurin family phosphoesterase	0.2	0.072	0.361	98.93	100	18.893	0.216	0.21	0.145379
sync_1474	hypothetical protein	NaN	0	0	0	38.33	0.383	NaN	NaN	NaN
sync_1475	hypothetical protein	NaN	0	0	0	0	0	NaN	NaN	NaN
sync_1476	hypothetical protein	NaN	0	0	0	14.43	0.144	NaN	NaN	NaN
sync_1477	hypothetical protein	NaN	0	0	0	0	0	NaN	NaN	NaN
sync_1478	hypothetical protein	NaN	0	0	0	0	0	NaN	NaN	NaN
sync_1479	Predicted ATPase specific for cyanobacteria	NaN	0	0	0	100	4	NaN	NaN	NaN
sync_1480	Predicted ATPase specific for cyanobacteria	0.313	0.015	0.049	50.21	100	3.907	0.288	0.273	2.86552
sync_1481	hypothetical protein	1.043	0.13	0.125	6.01	54.1	0.978	0.72	0.938	NaN
sync_1482	Mechanosensitive ion channel family protein	0.186	0.044	0.237	91.44	98.71	19.397	0.176	0.184	0.220787
sync_1483	possible ABC transporter component, ATP binding protein	0.207	0.062	0.301	92.76	100	16.378	0.216	0.212	0.222227
sync_1484	hypothetical protein	0.255	0.044	0.171	50.38	100	6.356	0.25	0.255	0.249043
sync_1485	hypothetical protein	0.391	0.073	0.186	97.15	100	10.274	0.38	0.411	0.457537
sync_1486	hypothetical protein	NaN	0	0	0	51.16	0.876	NaN	NaN	NaN
sync_1487	hypothetical protein	NaN	0	0	0	76.74	0.767	NaN	NaN	NaN
sync_1488	hypothetical protein	NaN	0	0	0	0	0	NaN	NaN	NaN
sync_1489	multicopper oxidase	0.195	0.021	0.106	70.72	92.83	5.584	0.163	0.187	0.148994
sync_1490	4-methyl-5(B-hydroxyethyl)-thiazole monophosphate biosynthesis enzyme	Inf	0.002	0	29.33	87.11	2.868	Inf	Inf	NaN
sync_1491	indolepyruvate decarboxylase (EC:4.1.1.74 )	NaN	0	0	0	88.34	2.12	NaN	NaN	0.0574173
sync_1492	hypothetical protein	NaN	0	0	0	21.77	0.626	NaN	NaN	NaN
sync_1493	hypothetical protein	NaN	0	0	0	14.85	0.148	NaN	NaN	2.78411
sync_1494	RNA polymerase sigma-70 factor family protein	NaN	0	0	0	62.32	0.846	NaN	NaN	2.34846
sync_1495	biogenesis protein	NaN	0	0	0	18.37	0.184	NaN	NaN	NaN
sync_1496	thioredoxin-like protein	NaN	0	0	0	0	0	NaN	NaN	NaN
sync_1497	manganese/zinc/iron chelate ABC transporter (MZT) family, permease protein	0.095	0.034	0.358	98.21	98.57	35.912	0.104	0.095	0.0415244
sync_1498	manganese/zinc/iron chelate ABC ransporter (MZT) family, ATP-binding protein	0.086	0.019	0.218	100	100	20.632	0.092	0.088	0.109739
sync_1499	ABC transporter substrate-binding protein	0.128	0.031	0.242	54.36	62.15	12.991	0.161	0.153	0.141966
sync_1500	possible porin	0.105	0.005	0.046	65.65	91.56	5.27	0.113	0.137	0.120003
sync_1501	possible porin	0.16	0.026	0.166	71.19	95.72	8.326	0.156	0.163	0.182723
sync_1502	Iron-regulated protein A precursor, putative	NaN	0	0	0	25	0.25	NaN	NaN	NaN
sync_1503	thiol oxidoreductase	NaN	0	0	0	17.34	0.343	NaN	NaN	NaN
sync_1504	hypothetical protein	NaN	0	0	0	21.33	0.213	NaN	NaN	NaN
sync_1505	hypothetical protein	NaN	0	0	0	0	0	NaN	NaN	NaN
sync_1506	hypothetical protein	NaN	0	0	0.83	80.21	1.523	NaN	NaN	0.750093
sync_1507	hypothetical protein	NaN	0	0	0	39.39	0.394	NaN	NaN	NaN
sync_1508	possible CobW protein involved in cobalamin synthesis	NaN	0	0	0	2.13	0.021	NaN	NaN	NaN
sync_1509	hypothetical protein	NaN	0	0	0	23.87	0.239	NaN	NaN	NaN
sync_1510	cation efflux system protein czcA-1	NaN	0	0	0	7.44	0.074	NaN	NaN	NaN
sync_1511	hypothetical protein	0.104	0.021	0.206	34.11	89.41	3.385	0.136	0.104	0.145467
sync_1512	GGDEF/EAL domain protein	NaN	0	0	0	29.38	0.343	NaN	NaN	NaN
sync_1513	lipoprotein, putative	NaN	0	0	0	85.39	0.928	NaN	NaN	NaN
sync_1514	GGDEF domain protein	NaN	0	0	0	25.02	0.25	NaN	NaN	NaN
sync_1515	long-chain-fatty-acid-CoA ligase (EC:6.2.1.- )	0.297	0.02	0.068	100	100	24.689	0.295	0.276	0.193458
sync_1516	hydrolase CocE/NonD family protein subfamily	0.307	0.004	0.013	18.61	90.11	3.037	0.309	0.307	0.157349
sync_1517	hypothetical protein	0.683	0.062	0.091	75.49	100	6.157	0.618	0.683	NaN
sync_1518	hypothetical protein	0.448	0.058	0.129	30.69	100	4.261	0.361	0.449	0.85783
sync_1519	Breast cancer type 1 susceptibility protein homolog	1.152	0.1	0.086	40	100	4.363	1.193	1.437	1.91388
sync_1520	hypothetical protein	1.014	0.122	0.12	18.58	100	3.421	0.712	1.014	0.892738
sync_1521	hypothetical protein	NaN	0	0	0	100	3	NaN	NaN	NaN
sync_1522	oxidoreductase alpha (molybdopterin) subunit	0.165	0.018	0.109	36.24	90.56	3.526	0.165	0.157	0.165274
sync_1523	hypothetical protein	0.172	0.023	0.135	62.02	100	6.287	0.17	0.178	0.164172
sync_1524	hypothetical protein	0.042	0.007	0.161	36.64	100	4.427	0.042	0.042	0
sync_1525	signal peptidase I (EC:3.4.21.89 )	0.147	0.017	0.114	35.12	100	4.059	0.162	0.147	1.02038
sync_1526	2-succinyl-6-hydroxy-2, 4-cyclohexadiene-1-carboxylic acid synthase/2-oxoglutarate decarboxylase (EC:4.1.1.71 )	0.242	0.025	0.103	4.38	100	2.667	0.241	0.242	0.114489
sync_1527	naphthoate synthase (EC:4.1.3.36 )	0.111	0.017	0.153	32.37	100	3.906	0.109	0.111	0.0872316
sync_1528	Protein erfK/srfK precursor	0.153	0.025	0.163	85.91	100	7.639	0.188	0.153	0.174192
sync_1529	glycogen synthase (EC:2.4.1.21 )	0.067	0.008	0.127	77.26	100	7.024	0.065	0.067	0.075494
sync_1530	hypothetical protein	0.297	0.034	0.115	81.16	100	6.844	0.272	0.339	0.360943
sync_1531	UDP-N-acetylmuramoyl-tripeptide--D-alanyl-D- alanine ligase (EC:6.3.2.10 )	0.163	0.034	0.207	95.64	100	9.297	0.166	0.173	0.205069
sync_1532	hypothetical protein	0.104	0.018	0.172	74.87	100	5.144	0.112	0.061	2.32422
sync_1533	UDP-N-acetylglucosamine pyrophosphorylase, putative	0.06	0.012	0.192	98.46	99.71	12.447	0.055	0.061	0.0532326
sync_1534	hypothetical protein	NaN	0	0	0.59	84.67	1.714	NaN	NaN	NaN
sync_1535	hypothetical protein	0.168	0.034	0.201	100	100	11.218	0.19	0.184	0.521441
sync_1536	hypothetical protein	0.214	0.048	0.223	100	100	11.352	0.236	0.214	0.224957
sync_1537	3-phosphoshikimate 1-carboxyvinyltransferase (EC:2.5.1.19 )	0.102	0.026	0.253	94.47	100	13.52	0.095	0.103	0.139024
sync_1538	Predicted HTH of cAMP family transcriptional regulator, putative	0.242	0.046	0.189	100	100	9.175	0.215	0.225	0.20352
sync_1539	ferritin	0.065	0.022	0.347	100	100	15.942	0.072	0.065	0.0708333
sync_1540	Bacterial regulatory proteins, Crp family protein	0.024	0.007	0.3	100	100	20.534	0.022	0.024	0.28152
sync_1541	hypothetical protein	0.519	0.119	0.23	100	100	17.818	0.52	0.519	2.63548
sync_1542	possible porin	0.209	0.049	0.232	89.02	100	15.29	0.2	0.217	0.0835264
sync_1543	possible Peptidase family M20/M25/M40	0.151	0.046	0.301	85.66	100	9.841	0.172	0.162	0.273496
sync_1544	2OG-Fe(II) oxygenase superfamily enzyme	0.149	0.043	0.288	100	100	19.744	0.146	0.149	0.173592
sync_1545	ABC-type Fe3+ transport system periplasmic component	0.098	0.025	0.256	100	100	14.052	0.096	0.098	0.0902983
sync_1546	3-octaprenyl-4-hydroxybenzoate carboxy-lyase (EC:4.1.1.- )	0.021	0.005	0.236	97.05	100	8.921	0.023	0.023	0.0478454
sync_1547	2-phosphosulfolactate phosphatase (EC:3.1.3.71 )	0.096	0.015	0.155	76.65	100	7.314	0.134	0.096	0.0850862
sync_1548	Possible nitrilase	0.056	0.008	0.15	100	100	8.513	0.055	0.056	0.100235
sync_1549	Cell wall hydrolase/autolysin	0.052	0.007	0.135	55.43	100	4.755	0.06	0.052	0.0420213
sync_1550	glutamate racemase (EC:5.1.1.3 )	0.087	0.005	0.062	33.59	100	4.551	0.075	0.087	0.0570999
sync_1551	solanesyl diphosphate synthase (EC:2.5.1.11 )	0.025	0.005	0.182	63.99	100	5.792	0.026	0.025	0.0300791
sync_1552	HAD-superfamily hydrolase, subfamily IA, variant 3	0.12	0.012	0.096	53.57	92.86	4.248	0.123	0.12	0.50417
sync_1553	acetate--CoA ligase (EC:6.2.1.1 )	0.077	0.008	0.105	54.74	100	4.978	0.075	0.135	0.0769901
sync_1554	hypothetical protein	0.37	0.025	0.068	18.87	100	2.91	0.361	0.37	0.134364
sync_1555	hypothetical protein	0.055	0.014	0.258	59.54	100	5.683	0.057	0.055	0.132761
sync_1556	bacterioferritin comigratory protein	0.077	0.008	0.102	76.03	100	8.318	0.075	0.077	0.104794
sync_1557	possible DNA polymerase III, epsilon subunit (EC:2.7.7.7 )	0.134	0.02	0.146	95.33	100	8.381	0.138	0.134	0.275954
sync_1558	hypothetical protein	0.151	0.022	0.146	93.4	100	8.425	0.151	0.17	0.366323
sync_1559	hypothetical protein	0	0	0.049	50.88	90.35	3.627	0.101	0	NaN
sync_1560	BioY family protein	0	0	0.048	29.67	100	3.471	0	0	0.0421687
sync_1561	signal peptidase II (EC:3.4.23.36 )	0.072	0.004	0.052	52.35	100	4.681	0.066	0.072	0.578602
sync_1562	penicillin-binding protein (EC:2.4.2.- )	0.094	0.007	0.073	40.28	93.37	4.185	0.088	0.143	0.0624431
sync_1563	GTP-binding protein	0.069	0.007	0.107	72.24	100	6.363	0.075	0.069	0.0607577
sync_1564	Pyridoxal-dependent decarboxylase family protein (EC:4.1.1.29 )	0.152	0.022	0.142	82.25	100	6.369	0.156	0.151	0.172371
sync_1565	cytidine/deoxycytidylate deaminase family protein	0.065	0.005	0.08	100	100	10.176	0.063	0.065	0.0589269
sync_1566	serine:pyruvate/alanine:glyoxylate aminotransferase (EC:2.6.1.44 )	0.067	0.01	0.146	96.99	100	9.898	0.07	0.067	0.124674
sync_1567	allophycocyanin, beta subunit	0.049	0.009	0.177	96.95	100	12.587	0.062	0.047	0.00647379
sync_1568	hypothetical protein	0.727	0.076	0.105	100	100	20.028	0.961	0.727	NaN
sync_1569	glutamine synthetase, type I (EC:6.3.1.2 )	0.076	0.02	0.268	90.08	100	13.337	0.081	0.075	0.0550263
sync_1570	hypothetical protein	NaN	0	0	0	0	0	NaN	NaN	NaN
sync_1571	urea transporter, putative	NaN	0	0	0	24.12	0.451	NaN	NaN	0.863372
sync_1572	hypothetical protein	NaN	0	0	6.32	45.75	0.749	NaN	0	NaN
sync_1573	hypothetical protein	0.206	0.058	0.279	92.96	100	9.249	0.204	0.206	0.234635
sync_1574	possible SAP domain	NaN	0	0	0	0	0	NaN	NaN	NaN
sync_1575	hypothetical protein	0.344	0.067	0.195	91.59	100	14.039	0.357	0.344	1.8293
sync_1576	methyltransferase, UbiE/COQ5 family protein	0.067	0.02	0.292	100	100	13.98	0.066	0.066	0.040732
sync_1577	possible Copper binding proteins, plastocyanin	0.058	0.018	0.312	63.81	100	9.876	0.059	0.058	0.134224
sync_1578	hypothetical protein	0.22	0.01	0.047	94.04	100	5.232	0.226	0.22	0
sync_1579	hypothetical protein	0.187	0.009	0.046	85.1	100	5.071	0.129	0.187	0.185142
sync_1580	pmgA protein	0.104	0.014	0.132	73.96	100	5.951	0.114	0.104	0.221686
sync_1581	GUN4-like family protein	0.104	0.014	0.136	100	100	12.429	0.108	0.106	0.112699
sync_1582	Predicted ATPase	0.125	0.025	0.196	97.92	100	10.601	0.129	0.126	0.171212
sync_1583	photosystem II reaction center protein PsbW	0.029	0.006	0.2	100	100	13.682	0.033	0.029	0.0207605
sync_1584	hypothetical protein	0.087	0.014	0.163	99.26	100	8.558	0.097	0.091	0.123804
sync_1585	Domain of unknown function, putative	0.107	0.014	0.135	100	100	9.7	0.104	0.107	0.105833
sync_1586	Flavin reductase like domain, putative	0.072	0.012	0.165	100	100	11.414	0.069	0.072	0.307986
sync_1587	hypothetical protein	0.303	0.051	0.169	98.35	100	10.591	0.275	0.303	1.33792
sync_1588	protein-export membrane protein SecF	0.101	0.02	0.196	97.21	100	14.602	0.089	0.101	0.253319
sync_1589	protein-export membrane protein SecD	0.09	0.022	0.245	100	100	16.795	0.097	0.088	0.0406096
sync_1590	pyruvate dehydrogenase E1 beta subunit (EC:1.2.4.1 )	0.027	0.005	0.188	100	100	12.313	0.026	0.059	0.0463614
sync_1591	hypothetical protein	0.032	0.005	0.161	100	100	9.323	0.031	0.032	NaN
sync_1592	Uncharacterized membrane protein	0.3	0.07	0.233	98.11	100	9.563	0.319	0.308	0.20282
sync_1593	4-diphosphocytidyl-2C-methyl-D-erythritol kinase (EC:2.7.1.148 )	0.142	0.029	0.204	94	100	11.364	0.143	0.148	0.136183
sync_1594	dimethyladenosine transferase (EC:2.1.1.- )	0.121	0.031	0.255	100	100	15	0.131	0.121	0.157478
sync_1595	Possible phosphoribulokinase/uridine kinase family protein (EC:2.7.1.48 )	0.28	0.037	0.133	100	100	13.828	0.296	0.314	0.407902
sync_1596	Uncharacterised protein family protein	0.255	0.049	0.19	94.94	100	11.789	0.282	0.255	0.512439
sync_1597	hypothetical protein	0.225	0.038	0.168	100	100	13.08	0.229	0.225	0.182225
sync_1598	pentapeptide repeat protein	0.033	0.005	0.148	100	100	20.143	0.038	0.033	0.117215
sync_1599	hypothetical protein	0.149	0.045	0.304	100	100	17.847	0.151	0.152	0.235458
sync_1600	hypothetical protein	0.27	0.019	0.071	99.33	100	15.651	0.251	0.312	0.283321
sync_1601	hypothetical protein	0.206	0.039	0.188	99.42	100	18.645	0.206	0.204	0.219009
sync_1602	hypothetical protein	0.271	0.036	0.134	100	100	11.821	0.251	0.271	0.890799
sync_1603	hypothetical protein	Inf	0.063	0	15.9	38.97	1.333	Inf	Inf	NaN
sync_1604	GAF domain protein	0.049	0.012	0.242	60.98	84.39	9.504	0.074	0.049	0.0489638
sync_1605	hypothetical protein	NaN	0	0	0	0	0	NaN	NaN	NaN
sync_1606	UmuD protein (EC:3.4.21.- )	0.1	0.013	0.125	100	100	16.381	0.135	0.1	0.0670108
sync_1607	UmuC protein (EC:3.4.21.- )	0.119	0.015	0.125	100	100	18.999	0.122	0.119	0.0585224
sync_1608	FAD-dependent monooxygenase, putative	0.648	0.031	0.048	9.24	83.47	2.341	0.651	0.648	0.149308
sync_1609	Auxin Efflux Carrier superfamily protein	0.102	0.013	0.128	100	100	17.32	0.102	0.101	0.10094
sync_1610	hypothetical protein	0.092	0.022	0.238	100	100	17.683	0.085	0.099	0.418951
sync_1611	hypothetical protein	0.097	0.021	0.217	100	100	22.5	0.095	0.097	0.681232
sync_1612	hypothetical protein	NaN	0	0	0	12.96	0.13	NaN	NaN	NaN
sync_1613	DNA primase (EC:2.7.7.- )	0.045	0.01	0.211	100	100	13.882	0.047	0.047	0.0604189
sync_1614	Integral membrane protein, DUF6	0.122	0.016	0.127	98.83	100	9.508	0.111	0.129	0.157597
sync_1615	hypothetical protein	0.197	0.043	0.218	100	100	14	0.19	0.252	0.387201
sync_1616	hypothetical protein	NaN	0	0	0	0	0	NaN	NaN	NaN
sync_1617	hypothetical protein	NaN	0	0	0	72.55	1.402	NaN	NaN	NaN
sync_1618	hypothetical protein	0.938	0.021	0.022	100	100	10.178	0.997	0.521	NaN
sync_1619	hypothetical protein	NaN	0	0	0	50.38	0.504	NaN	NaN	1.45273
sync_1620	hypothetical protein	0.749	0.055	0.074	100	100	8.616	0.99	0.674	1.25468
sync_1621	hypothetical protein	0.6	0.091	0.152	32.7	100	2.836	0.708	0.6	NaN
sync_1622	hypothetical protein	0.595	0.05	0.085	100	100	9.232	0.538	0.603	0.689675
sync_1623	possible Kelch motif	0.228	0.045	0.197	100	100	11.596	0.214	0.249	2.07063
sync_1624	hypothetical protein	NaN	0	0	0	88.89	0.889	NaN	NaN	NaN
sync_1625	hypothetical protein	NaN	0	0	0	48.76	0.975	NaN	NaN	NaN
sync_1626	hypothetical protein	1.944	0.075	0.038	54.84	98.92	3.946	2.208	1.944	NaN
sync_1627	Holliday junction DNA helicase RuvA	0.064	0.015	0.234	100	100	13.142	0.068	0.064	0.140239
sync_1628	ribosomal protein S15	0.064	0.009	0.134	100	100	18.548	0.075	0.064	0.0186563
sync_1629	hypothetical protein	0.1	0.02	0.196	100	100	14.124	0.082	0.1	0.228771
sync_1630	DNA polymerase III, alpha subunit (EC:2.7.7.7 )	0.045	0.013	0.279	96.37	100	12.955	0.046	0.045	0.0365191
sync_1631	glutamyl-tRNA(Gln) amidotransferase, A subunit (EC:6.3.5.- )	0.042	0.007	0.167	96.65	100	9.828	0.037	0.042	0.0297148
sync_1632	hypothetical protein	0.026	0.004	0.148	100	100	15.199	0.024	0.026	0.236335
sync_1633	RNA methyltransferase, TrmH family, group 3	0.188	0.03	0.159	75.31	97.8	6.689	0.186	0.182	0.27963
sync_1634	putative RNase3 domain	0.088	0.013	0.145	100	100	9.103	0.096	0.09	0.0389654
sync_1635	STAS domain protein	0.122	0.021	0.176	100	100	8.827	0.122	0.161	1.65013
sync_1636	carbamoyl-phosphate synthase, small subunit (EC:6.3.5.5 )	0.088	0.014	0.162	82.54	100	7.974	0.087	0.088	0.0822936
sync_1637	anthranilate phosphoribosyltransferase (EC:2.4.2.18 )	0.104	0.024	0.231	99.62	100	10.796	0.104	0.104	0.0841124
sync_1638	heavy metal ABC transporter (HMT) family, permease/ATP-binding protein	0.063	0.016	0.254	98.97	100	9.918	0.071	0.063	0.07268
sync_1639	hypothetical protein	0.065	0.011	0.173	100	100	11.27	0.076	0.065	0.0775895
sync_1640	methionine-S-sulfoxide reductase (EC:1.8.4.6 )	0.087	0.02	0.234	100	100	13.519	0.087	0.086	0.062657
sync_1641	hypothetical protein	0.145	0.022	0.155	100	100	17.241	0.143	0.145	0.0495811
sync_1642	hypothetical protein	0.144	0.037	0.257	100	100	22.063	0.14	0.142	0.0580177
sync_1644	hypothetical protein	0.205	0.042	0.204	100	100	15	0.182	0.194	0.0324602
sync_1645	hypothetical protein	NaN	0	0	0	28.07	0.377	NaN	NaN	NaN
sync_1646	hypothetical protein	0.155	0.032	0.207	47.56	84.93	4.851	0.193	0.149	0.992675
sync_1647	hypothetical protein	1.296	0.113	0.087	33.33	100	3.574	0.789	0.837	NaN
sync_1648	hypothetical protein	1.159	0.103	0.089	100	100	11.036	1.367	1.159	NaN
sync_1649	hypothetical protein	NaN	0	0	0	0	0	NaN	NaN	NaN
sync_1650	peptidase M16B family, nonpeptidase homolog	0.16	0.039	0.245	100	100	17.829	0.153	0.16	0.121988
sync_1651	peptidase, M16B family protein (EC:3.4.24.- )	0.102	0.021	0.205	100	100	14.799	0.106	0.104	0.120597
sync_1652	hypothetical protein	NaN	0	0	0	57.78	0.578	NaN	NaN	NaN
sync_1653	hypothetical protein	NaN	0	0	0	11.68	0.117	NaN	NaN	NaN
sync_1654	hypothetical protein	NaN	0	0	0	70.14	0.971	NaN	NaN	0.221328
sync_1655	hypothetical protein	NaN	0	0	0	0	0	NaN	NaN	NaN
sync_1656	phycocyanobilin:ferredoxin oxidoreductase (EC:1.3.7.5 )	0.075	0.01	0.135	98.92	100	8.978	0.075	0.075	0.0912275
sync_1657	possible ABC transporter component	0.074	0.012	0.158	80.29	100	6.553	0.081	0.074	0.0675123
sync_1658	ABC-transporter, membrane spanning component	0.025	0.003	0.114	83.63	100	7.436	0.027	0.025	0.0253992
sync_1659	ABC transporter, ATP-binding component	0.102	0.013	0.125	100	100	11.546	0.098	0.102	0.18301
sync_1660	hypothetical protein	0	0	0.142	100	100	15.558	0	0	0
sync_1661	glycosyl transferase, group 2 family protein (EC:2.4.1.- )	0.083	0.012	0.144	100	100	15.647	0.088	0.083	0.0805747
sync_1662	conserved hypothetical protein TIGR00046	0.277	0.049	0.177	90.07	98.82	10.386	0.281	0.272	0.224405
sync_1663	hypothetical protein	0.36	0.034	0.095	53.06	86.59	5.787	0.327	0.314	0.895969
sync_1664	hypothetical protein	0.1	0.014	0.145	100	100	19.614	0.091	0.139	0.155412
sync_1665	putative type III sigma factor	0.276	0.046	0.167	75.98	100	11.635	0.279	0.27	0.381166
sync_1666	hypothetical protein	0.934	0.073	0.079	100	100	20.468	0.908	0.922	NaN
sync_1667	Arylesterase	0.078	0.006	0.082	100	100	15.181	0.073	0.076	0.838585
sync_1668	ABC-type phosphate/phosphonate transport system permease component	0.153	0.011	0.069	96.08	100	10.375	0.175	0.153	0.115687
sync_1669	phosphonates transport	0.11	0.005	0.048	82.02	100	10.463	0.107	0.11	0.336756
sync_1670	ABC-type phosphate/phosphonate transport system periplasmic component	0.234	0.024	0.104	99.54	100	7.182	0.237	0.234	0.60826
sync_1671	aspartate aminotransferase (EC:2.6.1.1 )	0.101	0.008	0.083	47.07	100	5.45	0.106	0.101	0.10884
sync_1672	Lactoylglutathione lyase family enzyme, putative	0.164	0.013	0.078	27.14	100	3.85	0.209	0.164	0.169069
sync_1673	Uracil-DNA glycosylase (EC:2.7.7.7 )	0.379	0.034	0.089	36.8	100	4.578	0.353	0.379	0.461626
sync_1674	4-hydroxy-3-methylbut-2-en-1-yl diphosphate synthase (EC:1.17.4.3 )	0.032	0.006	0.19	100	100	9.769	0.034	0.035	0.0413762
sync_1675	C-terminal processing peptidase (EC:3.4.21.102 )	0.053	0.008	0.156	100	100	12.026	0.07	0.062	0.0306483
sync_1676	hypothetical protein	0.268	0.03	0.114	94.84	100	9.426	0.222	0.246	0.716387
sync_1677	hypothetical protein	0.134	0.021	0.157	100	100	14.339	0.121	0.134	0.0882856
sync_1678	hypothetical protein	0	0	0.176	100	100	13.964	0.015	0	0.17455
sync_1679	transcription-repair coupling factor	0.042	0.009	0.217	97.77	100	14.12	0.04	0.045	0.102739
sync_1680	hypothetical protein	0.096	0.022	0.234	100	100	15.107	0.121	0.092	0.216089
sync_1681	hypothetical protein	0.198	0.033	0.168	26.88	81.9	2.609	0.251	0.194	0.152938
sync_1682	hypothetical protein	NaN	0	0	0	97.58	1.42	NaN	NaN	NaN
sync_1683	ribulose-phosphate 3-epimerase (EC:5.1.3.1 )	0.027	0.004	0.169	59.97	94.05	8.99	0.025	0.028	0.23941
sync_1684	ribulose-phosphate 3-epimerase (EC:5.1.3.1 )	0.11	0.006	0.051	97.96	100	12.97	0.107	0.11	0.0303449
sync_1685	fructose-1,6-bisphosphatase, class II (EC:3.1.3.11 )	0.037	0.004	0.119	87.15	100	9.177	0.039	0.037	0.0441858
sync_1686	glutamyl-tRNA reductase (EC:1.2.1.- )	0.024	0.004	0.168	97.34	100	11.291	0.029	0.024	0.0303692
sync_1687	glucose-1-phosphate adenylyltransferase (EC:2.7.7.27 )	0.047	0.009	0.196	99.38	100	10.258	0.043	0.046	0.0235096
sync_1688	6-phosphogluconate dehydrogenase, decarboxylating (EC:1.1.1.44 )	0.039	0.009	0.221	98.87	100	13.478	0.039	0.039	0.0269663
sync_1689	6-phosphogluconolactonase (EC:3.1.1.31 )	0.096	0.02	0.212	100	100	13.84	0.094	0.096	0.0590986
sync_1690	hypothetical protein	0.12	0.024	0.199	100	100	15.424	0.122	0.12	0.193092
sync_1691	hypothetical protein	0.193	0.026	0.134	89.58	100	11.828	0.202	0.158	0.212801
sync_1692	dihydroxy-acid dehydratase (EC:4.2.1.9 )	0.04	0.009	0.23	98.09	100	12.143	0.045	0.039	0.0779243
sync_1693	Uncharacterized membrane protein	0.032	0.005	0.151	100	100	16.137	0.032	0.032	0.00386313
sync_1694	uracil phosphoribosyltransferase (EC:2.4.2.9 )	0.104	0.017	0.159	100	100	15.151	0.106	0.104	0.129491
sync_1695	Secreted pentapeptide repeats protein	0.086	0.018	0.211	100	100	8.896	0.074	0.086	0.183548
sync_1696	cobalamin biosynthesis protein CobW	0.081	0.018	0.221	95.54	100	10.64	0.085	0.083	0.047233
sync_1697	hypothetical protein	0.101	0.016	0.156	97.79	100	9.109	0.09	0.108	0.523768
sync_1698	hypothetical protein	0.22	0.033	0.15	100	100	10.166	0.276	0.22	0.308656
sync_1699	hypothetical protein	0.157	0.025	0.157	92.7	100	11	0.149	0.167	0.0198872
sync_1700	phosphoribosylformylglycinamidine synthase, PurS protein (EC:6.3.5.3 )	0.023	0.008	0.332	100	100	16.392	0.029	0.023	0
sync_1701	phosphoribosylformylglycinamidine synthase I (EC:6.3.5.3 )	0.089	0.025	0.276	87.56	100	9.931	0.091	0.117	0.089878
sync_1702	Uncharacterized protein family protein	0.168	0.031	0.184	93.78	100	14.426	0.172	0.168	0.218769
sync_1703	fructose-bisphosphate aldolase, class II, Calvin cycle subtype (EC:4.1.2.13 )	0.037	0.007	0.184	100	100	17.46	0.036	0.037	0.0841513
sync_1704	Fructose-bisphosphate aldolase class-I (EC:4.1.2.13 )	0.058	0.008	0.143	100	100	17.604	0.059	0.081	0.126865
sync_1705	oxidoreductase, NAD-binding	0.122	0.023	0.185	100	100	14.136	0.105	0.122	0.191742
sync_1706	hypothetical protein	0.124	0.022	0.173	100	100	17.774	0.161	0.124	0.189175
sync_1707	acetyl-CoA carboxylase, carboxyl transferase, beta subunit (EC:6.4.1.2 )	0.048	0.007	0.14	100	100	12.719	0.049	0.048	0.0526527
sync_1708	hypothetical protein	0.52	0.041	0.079	97.01	100	5.99	0.618	0.472	0
sync_1709	prepilin peptidase (EC:3.4.23.43 )	0.134	0.025	0.187	99.88	100	10.6	0.144	0.133	0.208486
sync_1710	hypothetical protein	0.11	0.016	0.144	100	100	9.836	0.123	0.11	0.0994534
sync_1711	phosphoribulokinase (EC:2.7.1.19 )	0.028	0.003	0.119	100	100	13.85	0.028	0.028	0.0853828
sync_1712	3-isopropylmalate dehydrogenase (EC:1.1.1.85 )	0.077	0.015	0.198	90.41	100	11.972	0.067	0.077	0.0242002
sync_1713	UDP-3-O-[3-hydroxymyristoyl] glucosamine N-acyltransferase (EC:2.3.1.- )	0.059	0.01	0.168	84.9	100	7.933	0.058	0.059	0.114868
sync_1714	glutamate 5-kinase (EC:2.7.2.11 )	0.062	0.009	0.141	64.78	94.09	5.972	0.059	0.062	0.250139
sync_1715	phosphatase, HAD superfamily, subfamily IIIA (EC:3.1.3.- )	0.083	0.009	0.113	80.2	100	5.855	0.084	0.083	0.0242624
sync_1716	hypothetical protein	0.021	0.003	0.149	79.85	100	6.24	0.021	0.021	0.0167421
sync_1717	Predicted endonuclease (EC:3.1.- )	0.203	0.028	0.136	50.1	100	4.501	0.203	0.203	0.0926631
sync_1718	hypothetical protein	0.188	0.029	0.155	62.88	97.67	5.383	0.178	0.188	0.185682
sync_1719	Uncharacterized conserved protein with a signal peptide	0.082	0.01	0.119	65.55	100	6.011	0.096	0.086	0.105344
sync_1720	hypothetical protein	0.149	0.016	0.106	78.92	100	8.38	0.142	0.149	0.241687
sync_1721	CheY-like domain containing protein	0.091	0.014	0.158	92.75	100	8.931	0.096	0.091	0.187098
sync_1722	transcriptional regulator, Fur family protein	0.036	0.007	0.198	90.51	100	6.713	0.035	0.036	0.269113
sync_1723	phosphoribosylformimino-5-aminoimidazole carboxamide ribotide isomerase (EC:5.3.1.16 )	0.09	0.017	0.191	89.49	100	7.717	0.089	0.087	0.448521
sync_1724	Possible nucleotide sugar epimerase (EC:4.2.1.46 )	0.156	0.02	0.129	80.27	100	6.958	0.163	0.159	0.175988
sync_1725	CDP-diacylglycerol--glycerol-3-phosphate 3-phosphatidyltransferase (EC:2.7.8.5 )	0.135	0.017	0.123	38.25	93.81	3.787	0.195	0.12	0.147611
sync_1726	CBS domain protein	0.059	0.009	0.15	100	100	10.117	0.062	0.059	0.0568921
sync_1727	hypothetical protein	0.132	0.023	0.177	100	100	14.423	0.131	0.132	0.212774
sync_1728	ATP synthase (EC:1.3.99.- )	0.219	0.034	0.153	100	100	14.064	0.225	0.219	0.258539
sync_1729	hypothetical protein	0.151	0.022	0.146	100	100	9.756	0.141	0.151	0.26183
sync_1730	hypothetical protein	NaN	0	0	0	0	0	NaN	NaN	NaN
sync_1731	Proline-rich region	0.158	0.033	0.206	96.97	100	20.661	0.153	0.155	0.166207
sync_1732	Serine/threonine specific protein phosphatase	0.259	0.054	0.209	100	100	22.379	0.258	0.263	0.252677
sync_1733	hypothetical protein	0.563	0.052	0.092	100	100	18.764	0.603	0.563	0.495428
sync_1734	possible ligand gated channel (GIC family)	0.154	0.055	0.36	100	100	20.893	0.173	0.154	0.0622362
sync_1735	possible Helix-turn-helix protein, copG family-related protein	0.073	0.03	0.404	100	100	33.143	0.083	0.072	0.292456
sync_1736	Protein containing glutaredoxin domain and PD1-like DNA-binding domain	0.225	0.07	0.31	100	100	33.716	0.243	0.226	0.403833
sync_1737	hypothetical protein	0.227	0.07	0.307	100	100	36.855	0.229	0.228	0.23302
sync_1738	hypothetical protein	0.217	0.052	0.241	100	100	17.416	0.191	0.224	0.121226
sync_1739	hypothetical protein	0.118	0.045	0.379	100	100	40.774	0.107	0.116	0.436847
sync_1740	hypothetical protein	0.015	0.004	0.26	100	100	24.171	0.015	0.04	NaN
sync_1741	hypothetical protein	NaN	0	0	0	74.3	1.921	NaN	0.53	0
sync_1742	Cytochrome c, class IC:Cytochrome c, class I	0.249	0.045	0.18	100	100	16.036	0.241	0.275	0.508922
sync_1743	putative lipoprotein	0.184	0.056	0.306	100	100	35.167	0.193	0.186	0.156274
sync_1744	hypothetical protein	0.32	0.053	0.165	100	100	37.656	0.332	0.468	0.57186
sync_1745	possible tRNA synthetases class I	0.213	0.054	0.253	81.31	100	22.059	0.248	0.374	0.056366
sync_1746	hypothetical protein	NaN	0	0	0	55.8	0.723	NaN	0.137	NaN
sync_1747	ABC transporter, substrate binding protein, possibly Mn	0.096	0.024	0.25	88.35	94.87	16.891	0.1	0.096	0.109332
sync_1748	ABC transporter component, possibly Mn transport	0.094	0.017	0.183	99.36	100	19.754	0.091	0.094	0.0550788
sync_1749	ABC transporter, ATP binding domain, possibly Mn transport	0.189	0.042	0.222	100	100	25.054	0.171	0.189	0.287348
sync_1750	hypothetical protein	0.152	0.032	0.212	100	100	22.588	0.153	0.152	0.205334
sync_1751	hypothetical protein	0.155	0.032	0.203	100	100	24.993	0.156	0.155	0.130771
sync_1752	putative permease	0.064	0.014	0.213	100	100	26.339	0.067	0.066	0.084411
sync_1753	Cytochrome c, class IC:Cytochrome c, class I	0.09	0.025	0.281	100	100	30.33	0.094	0.09	0.0432257
sync_1754	hypothetical protein	0.46	0.074	0.162	19.27	66.19	3.06	0.457	0.511	NaN
sync_1755	hypothetical protein	0.268	0.045	0.169	87.81	100	16.229	0.273	0.289	0.118293
sync_1756	ABC transporter component, possibly Mn transport	0.069	0.024	0.352	100	100	42.83	0.075	0.084	0.120673
sync_1757	iron chelate ABC transporter (FeCT) family, ATP-binding protein	0.058	0.017	0.296	100	100	42.75	0.055	0.058	0.131792
sync_1758	cation ABC transporter, cation-binding protein	0.15	0.043	0.288	100	100	29.108	0.151	0.177	0.057046
sync_1759	hypothetical protein	0.212	0.07	0.332	100	100	23.66	0.203	0.215	0.138698
sync_1760	hypothetical protein	NaN	0	0	4.98	100	2.716	NaN	0.264	0
sync_1761	hypothetical protein	1.853	0.138	0.074	93.01	100	10.839	1.367	1.9	NaN
sync_1762	hypothetical protein	0.046	0.012	0.255	100	100	27.346	0.057	0.046	0.00272612
sync_1763	hypothetical protein	0.319	0.086	0.269	100	100	15.263	0.232	0.264	0.179421
sync_1764	hypothetical protein	0.237	0.07	0.295	88.7	100	22.099	0.235	0.243	0.224151
sync_1765	possible Protein of unknown function DUF131	0.205	0.035	0.169	100	100	23.434	0.216	0.205	0.205045
sync_1766	hypothetical protein	0.189	0.038	0.199	100	100	14.542	0.172	0.194	0.114719
sync_1767	Predicted membrane protein	0.065	0.011	0.173	100	100	15.487	0.061	0.064	0.0708699
sync_1768	hypothetical protein	0.268	0.044	0.163	100	100	17.343	0.263	0.268	0.367358
sync_1769	hypothetical protein	0.381	0.05	0.132	97.81	100	15.232	0.37	0.381	0
sync_1770	glycosyl transferase, group 2 family protein (EC:2.4.1.- )	0.21	0.051	0.242	100	100	24.018	0.224	0.21	0.226243
sync_1771	Copper/zinc superoxide dismutase	0.087	0.02	0.235	100	100	23.824	0.093	0.087	0.160031
sync_1772	hypothetical protein	0.234	0.051	0.216	100	100	28.353	0.253	0.242	0.296403
sync_1773	hypothetical protein	0.116	0.019	0.166	100	100	25.712	0.1	0.116	1.1673
sync_1774	Uncharacterized membrane protein	0.068	0.015	0.22	100	100	15.257	0.069	0.076	0.299865
sync_1775	Steroid 5-alpha reductase, C-terminal domain, putative	0.21	0.066	0.312	55.24	86.19	6.665	0.198	0.209	0.24985
sync_1776	hypothetical protein	0.254	0.072	0.281	100	100	18.491	0.223	0.254	0.341641
sync_1777	hypothetical protein	0.205	0.066	0.321	100	100	35.956	0.217	0.205	0.172463
sync_1778	hypothetical protein	0.881	0.203	0.231	100	100	47.683	1.013	0.881	1.35119
sync_1779	hypothetical protein	0.17	0.048	0.28	100	100	35.905	0.189	0.162	0.109847
sync_1780	AbrB family transciptional regulator	0.094	0.031	0.327	100	100	52.339	0.098	0.098	0.0791057
sync_1781	hypothetical protein	0.02	0.007	0.339	100	100	31.605	0.032	0.025	0.0148172
sync_1782	hypothetical protein	3.235	0.148	0.046	100	100	35.283	4.079	3.24	1.98844
sync_1783	hypothetical protein	0.256	0.097	0.38	100	100	58.962	0.244	0.256	0.496319
sync_1784	hypothetical protein	2.29	0.095	0.042	93.16	100	6.65	1.442	2.16	0.548094
sync_1785	hypothetical protein	0.201	0.037	0.186	74.54	100	6.569	0.214	0.357	0.032785
sync_1786	hypothetical protein	0.18	0.068	0.377	100	100	31.421	0.171	0.203	0.456291
sync_1787	hypothetical protein	0.039	0.014	0.355	97.08	100	17.108	0.044	0.049	0.00556304
sync_1788	hypothetical protein	0.195	0.075	0.384	76.5	100	6.432	0.259	0.209	0.319736
sync_1789	hypothetical protein	0.173	0.053	0.304	100	100	31.308	0.167	0.167	0.550427
sync_1790	hypothetical protein	0.015	0.005	0.317	100	100	28.503	0.008	0.015	0.0398852
sync_1791	hypothetical protein	1.678	0.052	0.031	100	100	18.893	1.803	1.678	1.43566
sync_1792	hypothetical protein	0.139	0.045	0.325	100	100	40.132	0.122	0.175	0.288662
sync_1793	hypothetical protein	0.123	0.047	0.379	100	100	28.545	0.126	0.133	0.0996601
sync_1794	hypothetical protein	0.052	0.014	0.27	100	100	25.776	0.05	0.051	0.140987
sync_1795	hypothetical protein	0.197	0.067	0.342	100	100	36.992	0.189	0.198	0.22157
sync_1796	hypothetical protein	7.256	0.112	0.015	100	100	13.049	2.01	7.256	NaN
sync_1797	hypothetical protein	1.258	0.097	0.077	33.33	100	4.022	1.406	1.314	NaN
sync_1798	transporter, stomatin/podocin/band 7/nephrosis.2/SPFH (Stomatin) family protein	0.032	0.009	0.27	100	100	26.483	0.038	0.042	0.0150392
sync_1799	hypothetical protein	0.44	0.056	0.128	100	100	20.038	0.459	0.44	2.72422
sync_1800	hypothetical protein	0.188	0.054	0.288	100	100	15.88	0.218	0.188	0.38233
sync_1801	hypothetical protein	0.183	0.026	0.141	40.56	87.78	4.206	0.173	0.183	0.133648
sync_1802	oxidoreductase yneD , putative	0.297	0.05	0.168	78.88	100	16.899	0.392	0.32	0.281103
sync_1803	carotenoid binding protein	0.067	0.018	0.27	100	100	29.319	0.069	0.067	0.0909641
sync_1804	possible beta-carotene ketolase (EC:1.13.- )	0.163	0.036	0.219	90.16	100	19.11	0.154	0.162	0.257433
sync_1805	hypothetical protein	0.048	0.013	0.277	97.9	100	20.444	0.063	0.07	0.0748143
sync_1806	hypothetical protein	0.191	0.066	0.346	100	100	28.5	0.204	0.196	1.24455
sync_1807	hypothetical protein	0.25	0.061	0.242	100	100	38.096	0.255	0.264	0.173454
sync_1808	hypothetical protein	0.174	0.039	0.225	100	100	23.966	0.168	0.168	0.755021
sync_1809	hypothetical protein	NaN	0	0	0	0	0	NaN	NaN	NaN
sync_1810	hypothetical protein	0.119	0.027	0.225	100	100	34.197	0.123	0.119	0.210951
sync_1811	hypothetical protein	0.175	0.048	0.275	100	100	39.567	0.173	0.175	0.364524
sync_1812	hypothetical protein	0.16	0.029	0.183	100	100	40.311	0.157	0.16	0.242586
sync_1813	Acetyltransferase	0.14	0.03	0.212	100	100	26.288	0.147	0.14	0.186484
sync_1814	hypothetical protein	0.354	0.073	0.207	100	100	38.199	0.41	0.354	0.8193
sync_1815	hypothetical protein	0.106	0.028	0.259	100	100	26.839	0.115	0.106	0.224034
sync_1816	predicted membrane protein	0.085	0.007	0.083	12.78	56.67	1.798	0.082	0.049	NaN
sync_1817	possible transcriptional regulator	0.16	0.025	0.155	77.62	100	9.476	0.147	0.162	0.200431
sync_1818	possible high light inducible protein-related protein	0.047	0.017	0.362	100	100	22.986	0.052	0.064	0.0409359
sync_1819	DnaJ domain protein	0.291	0.074	0.254	100	100	23.747	0.297	0.313	0.27417
sync_1820	hypothetical protein	0.157	0.044	0.283	100	100	25.896	0.163	0.157	0.214434
sync_1821	hypothetical protein	0.126	0.019	0.152	100	100	18.021	0.188	0.12	1.59771
sync_1822	hypothetical protein	1.102	0.138	0.125	90.06	100	8.088	1.236	1.102	2.31929
sync_1823	hypothetical protein	0.282	0.074	0.261	100	100	21.964	0.331	0.282	0.428299
sync_1824	pyridoxamine 5'-phosphate oxidase family protein	0.297	0.074	0.249	100	100	18.522	0.311	0.306	0.618034
sync_1825	hypothetical protein	0.154	0.047	0.305	100	100	26.194	0.169	0.162	0.289398
sync_1826	hypothetical protein	0.139	0.039	0.279	100	100	23.393	0.151	0.139	0.509905
sync_1827	hypothetical protein	0.246	0.067	0.273	100	100	17.499	0.255	0.255	0.334826
sync_1828	hypothetical protein	2.718	0.108	0.04	73.61	100	8.56	2.044	2.232	0.792208
sync_1829	hypothetical protein	0.152	0.024	0.155	100	100	24.442	0.138	0.152	0.426975
sync_1830	Predicted enzyme of the cupin superfamily protein	0.24	0.04	0.165	100	100	20.929	0.226	0.24	0.143882
sync_1831	cell death suppressor protein Lls1 homolog (EC:1.- )	0.104	0.021	0.198	100	100	21.55	0.101	0.11	0.208575
sync_1832	Protein of unknown function (DUF1499) superfamily protein	0.22	0.038	0.174	100	100	20.98	0.221	0.22	0.198156
sync_1833	hypothetical protein	0.154	0.04	0.262	100	100	13.507	0.149	0.154	0.271372
sync_1834	hypothetical protein	0.081	0.017	0.207	100	100	17.387	0.089	0.081	0.0889771
sync_1835	aldehyde dehydrogenase family protein (EC:1.2.1.16 )	0.178	0.038	0.214	100	100	26.952	0.184	0.187	0.155867
sync_1836	NAD dependent epimerase/dehydratase	0.22	0.051	0.232	100	100	37.425	0.22	0.196	0.100151
sync_1837	hypothetical protein	0.163	0.029	0.179	100	100	19.308	0.154	0.175	0.0405157
sync_1838	hypothetical protein	0.2	0.04	0.198	100	100	41.497	0.196	0.2	0.562301
sync_1839	hypothetical protein	NaN	0	0	0	92.93	1.168	NaN	NaN	NaN
sync_1840	hypothetical protein	NaN	0	0	0	0	0	NaN	NaN	NaN
sync_1841	putative lipoprotein	NaN	0	0	0	0	0	NaN	NaN	NaN
sync_1842	tryptophan-rich conserved hypothetical protein	NaN	0	0	0	0	0	NaN	NaN	NaN
sync_1843	hypothetical protein	0.07	0.028	0.393	96.8	100	17.629	0.065	0.069	0.0676431
sync_1844	carotenoid isomerase, putative	0.11	0.023	0.212	100	100	16.875	0.107	0.11	0.152448
sync_1845	Possible outer membrane protein	0.144	0.031	0.213	100	100	15.449	0.149	0.144	0.155845
sync_1846	Rhomboid family protein	0.072	0.016	0.223	83.24	100	13.639	0.074	0.072	0.0878891
sync_1847	hypothetical protein	0.093	0.006	0.061	80.28	100	5.624	0.076	0.093	NaN
sync_1848	hypothetical protein	0.056	0.011	0.204	58.8	100	5.366	0.057	0.045	0.0514362
sync_1849	hypothetical protein	0.285	0.032	0.113	100	100	13.318	0.394	0.285	0.591965
sync_1850	endonuclease III (EC:4.2.99.18 )	0.081	0.014	0.167	93.27	100	8.711	0.093	0.081	0.172147
sync_1851	putative high light inducible protein	0.033	0.006	0.192	91.56	100	6.076	0.029	0.033	0.00559098
sync_1852	hypothetical protein	0.086	0.014	0.158	100	100	10.681	0.08	0.086	0.0785174
sync_1853	hypothetical protein	0.101	0.011	0.107	47.86	91.43	5.439	0.116	0.101	0.18324
sync_1854	possible pfkB family carbohydrate kinase	0.124	0.027	0.221	55.11	98.66	5.478	0.135	0.124	0.166293
sync_1855	hypothetical protein	NaN	0	0	0	13.55	0.396	NaN	1.594	2.96272
sync_1856	photosystem q(b) protein	0.114	0.056	0.493	100	100	19.622	0.115	0.109	0.101354
sync_1857	Ser/Thr protein phosphatase family protein	0.199	0.038	0.189	80.21	92.14	11.196	0.221	0.199	0.159335
sync_1858	photosystem q(b) protein	0.1	0.026	0.261	100	100	14.675	0.089	0.126	0.11142
sync_1859	hypothetical protein	1.429	0.099	0.069	100	100	18.535	1.527	1.429	NaN
sync_1860	Membrane associated GTPase	0.138	0.027	0.197	99.93	100	11.125	0.141	0.138	0.157028
sync_1861	cation efflux system protein	0.087	0.016	0.182	83.22	100	8.511	0.083	0.087	0.164257
sync_1862	hypothetical protein	0.175	0.024	0.135	76.11	100	9.69	0.167	0.238	0.215971
sync_1863	tryptophanyl-tRNA synthetase (EC:6.1.1.2 )	0.067	0.01	0.154	100	100	7.495	0.069	0.067	0.0301897
sync_1864	possible endolysin (EC:3.2.1.17 )	0.132	0.032	0.243	100	100	10.742	0.13	0.132	0.176741
sync_1865	hypothetical protein	0.221	0.04	0.183	100	100	8.283	0.213	0.221	0.753665
sync_1866	threonyl-tRNA synthetase (EC:6.1.1.3 )	0.049	0.008	0.169	80.64	100	8.134	0.049	0.047	0.097259
sync_1867	hypothetical protein	0.341	0.051	0.149	72.18	100	7.511	0.375	0.448	0.30991
sync_1868	glucokinase (EC:2.7.1.2 )	0.203	0.045	0.223	100	100	12.379	0.188	0.218	0.210888
sync_1869	homoserine kinase (EC:2.7.1.39 )	0.035	0.007	0.213	100	100	21.027	0.038	0.053	0.0197287
sync_1870	NAD(P)H-quinone oxidoreductase NdhD subunit (EC:1.6.5.3 )	0.048	0.012	0.26	100	100	18.193	0.049	0.048	0.0505609
sync_1871	Phosphofructokinase:Peptidase family M3 (EC:3.4.24.70 )	0.134	0.036	0.271	100	100	20.563	0.134	0.134	0.160855
sync_1872	possible Arginine repressor, C-terminal domain	0.241	0.071	0.294	100	100	29.044	0.233	0.237	0.328098
sync_1873	hypothetical protein	0.083	0.028	0.345	100	100	24.247	0.089	0.083	0.32825
sync_1874	hypothetical protein	0.136	0.042	0.31	100	100	27.674	0.131	0.136	0.275456
sync_1875	hypothetical protein	0.062	0.022	0.353	100	100	35.46	0.059	0.061	0.0394451
sync_1876	lipase family protein	0.149	0.047	0.317	100	100	41.028	0.155	0.149	1.61164
sync_1877	dihydroneopterin aldolase (EC:4.1.2.25 )	0.21	0.069	0.327	100	100	47.339	0.192	0.208	0.386228
sync_1878	gamma-glutamyl phosphate reductase (EC:1.2.1.41 )	0.146	0.046	0.317	100	100	28.934	0.145	0.145	0.162075
sync_1879	ROK family sugar kinase (EC:2.7.1.2 )	0.125	0.034	0.275	100	100	13.594	0.119	0.125	0.107626
sync_1880	hypothetical protein	0.179	0.035	0.194	73.98	100	7.615	0.18	0.189	0.17958
sync_1881	hypothetical protein	0.146	0.023	0.155	100	100	9.634	0.152	0.146	0.207923
sync_1882	hypothetical protein	0.147	0.015	0.099	97.22	100	9.646	0.152	0.178	0.145773
sync_1883	hypothetical protein	0.19	0.036	0.19	100	100	11.853	0.225	0.19	0.172588
sync_1884	X-Pro dipeptidyl-peptidase (S15 family)	0.196	0.027	0.139	82.98	100	7.177	0.202	0.19	0.26434
sync_1885	hypothetical protein	0.091	0.016	0.182	33.74	100	3.656	0.077	0.091	0.085611
sync_1886	1,4-alpha-glucan branching enzyme (EC:2.4.1.18 )	0.044	0.009	0.196	92.34	100	9.102	0.045	0.044	0.0235908
sync_1887	uroporphyrinogen decarboxylase (EC:4.1.1.37 )	0.033	0.007	0.195	100	100	14.675	0.034	0.033	0.0137037
sync_1888	NAD dependent epimerase/dehydratase	0.064	0.014	0.225	100	100	15.102	0.066	0.064	0.0428663
sync_1889	plastocyanin	0.032	0.01	0.32	100	100	17.367	0.03	0.032	0.0218915
sync_1890	possible cytochrome C6 (soluble cytochrome F) (cytochrome c553)	0.227	0.067	0.294	100	100	13.074	0.224	0.227	0.185654
sync_1891	hypothetical protein	0.236	0.041	0.173	87.25	100	6.23	0.207	0.316	0.342043
sync_1892	hypothetical protein	0.289	0.096	0.333	100	100	13.931	0.301	0.299	0.089501
sync_1893	hypothetical protein	0.066	0.023	0.354	100	100	24.491	0.081	0.066	0.0404322
sync_1894	hypothetical protein	0.903	0.108	0.12	80.56	80.56	11.009	0.816	0.903	1.33925
sync_1895	hypothetical protein	0.125	0.039	0.315	87.25	100	12.516	0.133	0.12	0.105132
sync_1896	hypothetical protein	0.232	0.064	0.276	60.1	75.76	9.778	0.225	0.232	NaN
sync_1897	ATP-dependent Clp protease, Hsp 100, ATP-binding subunit ClpB	0.078	0.026	0.338	100	100	34.597	0.078	0.084	0.0630378
sync_1898	hypothetical protein	0.144	0.025	0.171	95.06	100	18.969	0.129	0.236	0.142036
sync_1899	histidine biosynthesis bifunctional protein HisIE (EC:3.5.4.19,EC:3.6.1.31 )	0.082	0.018	0.214	100	100	29.211	0.081	0.082	0.130125
sync_1900	hypothetical protein	0.13	0.042	0.323	100	100	29.649	0.127	0.13	0.103105
sync_1901	hypothetical protein	0.127	0.034	0.265	100	100	22.859	0.128	0.127	0.487825
sync_1902	Possible type II alternative RNA polymerase sigma factor	0.026	0.007	0.25	100	100	40.028	0.03	0.047	0.00695399
sync_1903	hypothetical protein	0.112	0.033	0.297	100	100	43.635	0.128	0.112	0.13858
sync_1904	hypothetical protein	0.124	0.034	0.273	100	100	39.297	0.118	0.124	0.0670989
sync_1905	hypothetical protein	0.167	0.031	0.185	100	100	28.725	0.173	0.172	0.417441
sync_1906	hypothetical protein	0.21	0.037	0.176	100	100	31.932	0.225	0.219	0.0965346
sync_1907	hypothetical protein	0.247	0.065	0.263	100	100	26.752	0.258	0.247	0.182354
sync_1908	Cytochrome c, class IC:Cytochrome c, class I	0.152	0.03	0.2	100	100	27.691	0.158	0.159	0.119643
sync_1909	uncharacterized ycii family conserved protein	0.101	0.029	0.287	100	100	39.493	0.097	0.107	0.0453533
sync_1910	tryptophan synthase, alpha subunit (EC:4.2.1.20 )	0.088	0.028	0.314	100	100	23.756	0.087	0.088	0.138513
sync_1911	hypothetical protein	0.138	0.016	0.119	100	100	22.385	0.137	0.138	0.215989
sync_1912	possible inorganic carbon transport protein	0.032	0.006	0.174	100	100	21.361	0.041	0.032	0.778485
sync_1914	hypothetical protein	0.086	0.021	0.243	78.28	99.04	9.677	0.089	0.098	0.0760196
sync_1915	dehydrogenase subunit-like protein (EC:1.1.99.- )	0.07	0.014	0.2	100	100	20.258	0.069	0.069	0.0713976
sync_1916	hypothetical protein	0.118	0.018	0.155	100	100	24.423	0.104	0.118	0.0992253
sync_1917	hypothetical protein	0.192	0.036	0.186	100	100	19.409	0.196	0.204	0.266342
sync_1918	Glucose 1-dehydrogenase (EC:1.1.1.47 )	0.063	0.016	0.247	98.75	100	29.788	0.061	0.065	0.0418912
sync_1919	hypothetical protein	NaN	0	0	0	0	0	NaN	NaN	NaN
sync_1920	gluconolactonase precursor (EC:3.1.1.17 )	0.171	0.031	0.181	99.79	100	14.141	0.172	0.174	0.370579
sync_1921	hypothetical protein	0.155	0.033	0.212	12.5	32.24	1.428	0.162	0.155	NaN
sync_1922	dihydroorotase, homodimeric type (EC:3.5.2.3 )	0.25	0.047	0.189	36.12	87.51	4.639	0.262	0.225	0.334642
sync_1923	sulfate transporter, sulfate permease (SulP) family protein	0.061	0.017	0.27	100	100	14.979	0.059	0.062	0.137452
sync_1924	K+-dependent Na+/Ca+ exchanger related-protein	0.063	0.016	0.261	100	100	27.784	0.071	0.063	0.0447482
sync_1925	hypothetical protein	0.065	0.012	0.186	100	100	27.024	0.062	0.065	0.088591
sync_1926	hypothetical protein	0.082	0.018	0.223	100	100	20.639	0.105	0.086	0.0726013
sync_1927	possible cytochrome c oxidase subunit II (EC:1.9.3.1 )	NaN	0	0	0	65.54	0.765	NaN	NaN	NaN
sync_1928	cytochrome c oxidase subunit I (EC:1.9.3.1 )	0.068	0.02	0.299	9.62	63.19	1.789	0.04	0.068	0.0254871
sync_1929	Cytochrome c oxidase subunit III	0.099	0.023	0.237	100	100	18.797	0.114	0.102	0.129307
sync_1930	dehydrogenase subunit-like protein (EC:1.1.99.- )	0.066	0.015	0.228	100	100	19.056	0.068	0.065	0.0551164
sync_1931	Glutathione reductase (EC:1.8.1.7 )	0.103	0.023	0.219	100	100	11.012	0.104	0.101	0.146147
sync_1932	hypothetical protein	0.078	0.012	0.16	100	100	9.801	0.095	0.078	0.0632084
sync_1933	chromosomal replication initiator protein DnaA	0.037	0.007	0.204	82.37	98.93	8.939	0.041	0.067	0.112888
sync_1934	peptidase, S1C (protease Do) family protein (EC:3.4.21.- )	0.042	0.008	0.183	84.89	100	7.769	0.041	0.042	0.0736054
sync_1935	hypothetical protein	0.166	0.023	0.139	72.14	100	7.474	0.203	0.166	0.308024
sync_1936	glycosyl transferase, group 2 family protein	0.29	0.037	0.128	56.08	93.92	5.779	0.321	0.29	0.19602
sync_1937	possible acetyltransferase	0.061	0.009	0.14	96.23	100	11.506	0.055	0.061	0.969167
sync_1938	esterase	0.18	0.022	0.121	89.88	100	7.942	0.149	0.18	0.203066
sync_1939	ABC transporter, permease/ATP-binding protein	0.073	0.013	0.178	83.14	100	9.089	0.072	0.066	0.188257
sync_1940	ATP phosphoribosyltransferase (EC:2.4.2.17 )	0.048	0.008	0.161	80.6	100	9.135	0.039	0.048	0.0228718
sync_1941	Metallo-beta-lactamase superfamily hydrolase (EC:3.1.2.6 )	0.273	0.031	0.113	100	100	10.496	0.231	0.273	0.447444
sync_1942	ABC transporter, ATP binding component, possibly iron transporter	0.125	0.021	0.17	72.64	100	9.954	0.113	0.135	0.334364
sync_1943	putative endoribonuclease L-PSP	0.066	0.019	0.285	100	100	10.951	0.07	0.066	0.150259
sync_1944	hypothetical protein	0.075	0.013	0.166	100	100	18.412	0.057	0.075	0.0617973
sync_1945	cbbX protein homolog	0.13	0.041	0.315	100	100	22.802	0.141	0.128	0.160542
sync_1946	Possible pterin-4 alpha-carbinolamine dehydratase-like protein (EC:4.2.1.96 )	0.119	0.049	0.413	100	100	30.083	0.122	0.123	0.0239136
sync_1947	hypothetical protein	1.65	0.367	0.222	11.33	100	2.7	1.65	1	NaN
sync_1948	hypothetical protein	0.474	0.071	0.149	27.49	66.32	3.082	0.56	0.474	0.512023
sync_1949	hypothetical protein	0.466	0.155	0.333	13.98	100	2.72	0.776	0.491	NaN
sync_1950	flavodoxin	0.084	0.029	0.345	100	100	44.135	0.089	0.091	0.0553764
sync_1951	Thioredoxin reductase (EC:1.8.1.9 )	0.092	0.028	0.305	84.27	100	10.803	0.088	0.092	0.143993
sync_1952	hypothetical protein	0.147	0.046	0.314	100	100	30.949	0.152	0.153	0.161159
sync_1953	ferredoxin	0.099	0.033	0.328	100	100	36.973	0.083	0.103	0.174537
sync_1954	hypothetical protein	0.715	0.181	0.253	97.37	100	16.211	0.809	0.715	NaN
sync_1955	hypothetical protein	NaN	0	0	0	100	3.517	NaN	NaN	NaN
sync_1956	hypothetical protein	NaN	0	0	0	0	0	NaN	NaN	NaN
sync_1957	CO2 hydration protein	0.072	0.02	0.271	99.83	100	23.206	0.071	0.071	0.126697
sync_1958	NADH-ubiquinone/plastoquinone oxidoreductase, subunit 4 family protein	0.051	0.014	0.275	99.2	100	21.928	0.056	0.051	0.0492421
sync_1959	NAD(P)H dehydrogenase, subunit NdhF3 family protein	0.036	0.009	0.264	100	100	19.028	0.041	0.036	0.0617277
sync_1960	possible carbon dioxide concentrating mechanism protein CcmK	0.114	0.025	0.216	89.35	100	11.051	0.114	0.114	0.398542
sync_1961	hypothetical protein	0.522	0.075	0.144	100	100	19.73	0.597	0.522	0.501192
sync_1962	Carboxysome peptide A	0.017	0.004	0.214	100	100	19.901	0.015	0.017	0.215385
sync_1963	Carboxysome peptide A	0.051	0.008	0.159	100	100	16.196	0.05	0.051	0
sync_1964	carboxysome shell protein CsoS3	0.078	0.018	0.235	82.75	99.89	12.887	0.081	0.093	0.0541159
sync_1965	hypothetical protein	0.079	0.014	0.18	90.91	100	8.982	0.076	0.079	0.175254
sync_1966	ribulose bisphosphate carboxylase, small subunit (EC:4.1.1.39 )	NaN	0	0	14.04	100	3.512	NaN	NaN	0
sync_1967	ribulose bisphosphate carboxylase, large subunit (EC:4.1.1.39 )	0.01	0.001	0.13	74.03	100	9.505	0.02	0.009	0.0502371
sync_1968	Carbon dioxide concentrating mechanism protein ccmK	0	0	0.058	100	100	12.526	0	0	0
sync_1969	Ham1 family protein	0.182	0.012	0.066	79.1	100	7.697	0.168	0.182	0.20541
sync_1970	hypothetical protein	0.013	0.002	0.165	98.77	100	9.353	0.016	0.013	0.618449
sync_1971	hypothetical protein	0.089	0.006	0.072	61.49	100	6.33	0.079	0.089	0.144614
sync_1972	lipoprotein, putative	NaN	0	0	0	85.69	1.981	NaN	NaN	0.119913
sync_1973	light-independent protochlorophyllide reductase, N subunit (EC:1.18.- )	0.026	0.003	0.1	96.5	100	11.434	0.021	0.026	0.00801512
sync_1974	light-independent protochlorophyllide reductase, B subunit (EC:1.18.- )	0.059	0.009	0.148	96.62	100	11.031	0.066	0.059	0.0558076
sync_1975	light-independent protochlorophyllide reductase, iron-sulfur ATP-binding protein (EC:1.18.- )	0.031	0.005	0.158	93.27	100	10.916	0.042	0.031	0.0321366
sync_1976	light-dependent protochlorophyllide reductase (EC:1.3.1.33 )	0.101	0.021	0.205	100	100	11.689	0.095	0.101	0.107163
sync_1977	hypothetical protein	0.172	0.031	0.182	100	100	15.766	0.154	0.172	0.233107
sync_1978	photosystem I reaction center subunit XII	0.391	0.052	0.134	100	100	15.845	0.36	0.391	1.56049
sync_1979	hypothetical protein	0.185	0.032	0.172	100	100	9.774	0.175	0.185	0.435376
sync_1980	hypothetical protein	0.214	0.03	0.141	87.35	100	9.434	0.205	0.235	0.201177
sync_1981	hypothetical protein	0.108	0.013	0.116	94.79	100	9.146	0.108	0.123	0.529307
sync_1982	biotin/lipoate A/B protein ligase family protein	0.314	0.043	0.137	46.71	100	5.784	0.308	0.314	0.42672
sync_1983	peptidase, M50B family protein (EC:3.4.24.- )	0.088	0.009	0.101	71.02	99.68	5.86	0.112	0.106	0.326148
sync_1984	N-(5'phosphoribosyl)anthranilate isomerase (EC:5.3.1.24 )	0.172	0.015	0.088	62.72	100	5.083	0.275	0.172	0.236119
sync_1985	hypothetical protein	0.232	0.018	0.08	36.07	98	3.485	0.259	0.232	0.170022
sync_1986	GTP cyclohydrolase I (EC:3.5.4.16 )	0.04	0.008	0.202	89.65	100	6.403	0.051	0.04	0.0591654
sync_1987	Short-chain dehydrogenase/reductase family enzyme (EC:1.- )	0.102	0.014	0.141	95.34	100	11.616	0.126	0.102	0.169091
sync_1988	acetyl-CoA carboxylase, carboxyl transferase, alpha subunit (EC:6.4.1.2 )	0.053	0.01	0.196	100	100	10.871	0.061	0.053	0.148335
sync_1989	Predicted dehydrogenase	0.027	0.005	0.181	75.55	100	7.963	0.029	0.027	0.17948
sync_1990	hypothetical protein	0.034	0.009	0.269	88.07	100	8.134	0.04	0.034	0.011399
sync_1991	creatininase (EC:3.5.2.10 )	0.112	0.016	0.143	81.28	100	6.207	0.14	0.117	0.478197
sync_1992	hypothetical protein	NaN	0	0	34.46	100	3.367	NaN	NaN	NaN
sync_1993	Ribosomal protein S1	0.041	0.006	0.144	89.97	100	8.087	0.042	0.04	0.058029
sync_1994	hypothetical protein	0.104	0.019	0.187	85.9	100	8.363	0.108	0.104	0.0749432
sync_1995	conserved hypothetical protein TIGR00726	0.144	0.02	0.14	54.37	97.28	5.351	0.151	0.144	0.173233
sync_1996	uncharacterized FAD-dependent dehydrogenase	0.114	0.015	0.133	73.14	100	7.4	0.118	0.119	0.162165
sync_1997	hypothetical protein	0.057	0.005	0.094	39.27	100	4.164	0.05	0.057	0.0655889
sync_1998	Thermonuclease homolog	0.134	0.02	0.145	79.34	100	4.948	0.14	0.134	1.01919
sync_1999	acetolactate synthase, large subunit, biosynthetic type (EC:2.2.1.6 )	0.061	0.01	0.169	86.54	99.48	8.143	0.06	0.061	0.147429
sync_2000	ferrochelatase (EC:4.99.1.1 )	0.048	0.006	0.118	62.67	100	6.433	0.044	0.048	0.0470525
sync_2001	phage integrase family protein	0.123	0.016	0.126	98.73	100	9.456	0.127	0.145	0.169335
sync_2002	possible methyltransferase (EC:2.1.1.- )	0.157	0.023	0.145	90.54	100	6.932	0.148	0.152	0.203372
sync_2003	cob(I)alamin adenosyltransferase (EC:2.5.1.17 )	0.03	0.005	0.174	40.39	100	5.581	0.04	0.049	0.142229
sync_2004	uridylate kinase (EC:2.7.4.- )	0.029	0.004	0.134	100	100	9.347	0.028	0.029	0.0669751
sync_2005	ribosome recycling factor	0.042	0.01	0.249	95.63	100	8.109	0.037	0.042	0.00397426
sync_2006	geranylgeranyl reductase family protein	0.096	0.013	0.133	71.79	97.88	7.389	0.097	0.096	0.131021
sync_2007	deoxyribodipyrimidine photolyase family protein (EC:4.1.99.3 )	0.124	0.023	0.187	95.25	100	11.355	0.132	0.124	0.119985
sync_2008	transaldolase (EC:2.2.1.2 )	0.032	0.006	0.203	96.33	100	11.816	0.032	0.032	0.0905547
sync_2009	Cell division protein FtsI/penicillin-binding protein 2 (EC:2.4.1.129 )	0.064	0.007	0.112	72.13	100	6.238	0.06	0.064	0.0405564
sync_2010	hypothetical protein	0.181	0.028	0.152	57.24	100	5.7	0.167	0.16	0.638407
sync_2011	CAAX amino terminal protease family protein	0.125	0.018	0.145	74.28	100	6.475	0.136	0.125	0.37787
sync_2012	possible alpha-ribazole-5-P phosphatase	0.075	0.012	0.154	68.58	100	6.823	0.077	0.075	0.0944903
sync_2013	dihydroorotase, putative	0.166	0.026	0.154	72.14	100	6.933	0.165	0.166	0.126105
sync_2014	Signal peptidase I (EC:3.4.21.89 )	0.091	0.014	0.15	87.08	100	6.979	0.091	0.091	0.0671771
sync_2015	Uncharacterized membrane protein	0.032	0.005	0.144	67	100	5.797	0.04	0.032	0.0579855
sync_2016	arsenate reductase BH3485	0.152	0.049	0.321	88.98	100	7.915	0.143	0.152	0.355685
sync_2017	iron-sulfur cluster-binding protein	0.033	0.006	0.198	100	100	9.547	0.032	0.039	0.0154893
sync_2018	inorganic pyrophosphatase (EC:3.6.1.1 )	0.028	0.004	0.133	72.71	100	6.084	0.027	0.028	0.176916
sync_2019	hypothetical protein	0.459	0.02	0.043	100	100	7.945	0.467	0.459	1.27001
sync_2020	possible Helix-turn-helix domain of resolvase	0.099	0.019	0.192	100	100	9.28	0.094	0.099	0.25222
sync_2021	prolyl-tRNA synthetase (EC:6.1.1.15 )	0.113	0.015	0.137	97.83	100	10.125	0.118	0.117	0.138233
sync_2022	possible photosystem II Psb27 protein	0.046	0.008	0.168	100	100	14.598	0.054	0.046	0.0403793
sync_2023	adenylosuccinate synthetase (EC:6.3.4.4 )	0.023	0.004	0.159	95.28	100	9.888	0.022	0.023	0.0167982
sync_2024	Possible carbohydrate kinase (EC:2.7.1.4 )	0.091	0.012	0.13	93.89	100	11.74	0.089	0.091	0.0914246
sync_2025	precorrin-6x reductase (EC:1.3.1.54 )	0.216	0.034	0.156	99.5	100	6.839	0.225	0.216	0.527532
sync_2026	Single-stranded DNA-binding protein	0.118	0.013	0.11	97.72	100	9.112	0.112	0.118	0.12779
sync_2027	hypothetical protein	0.151	0.021	0.138	83.08	100	5.913	0.133	0.151	NaN
sync_2028	hypothetical protein	0.094	0.01	0.111	71.6	100	5.675	0.095	0.094	0.0275373
sync_2029	acetylglutamate kinase (EC:2.7.2.8 )	0.048	0.009	0.178	89.16	100	6.751	0.046	0.048	0.0165743
sync_2030	Uncharacterized membrane protein	0.133	0.024	0.18	97.32	100	12.237	0.135	0.134	0.195023
sync_2031	primosomal protein N'	0.123	0.021	0.173	100	100	10.494	0.128	0.128	0.243999
sync_2032	RNA polymerase sigma factor RpoD	0.067	0.021	0.318	100	100	15.941	0.067	0.09	0.138589
sync_2033	hypothetical protein	NaN	0	0	0	0	0	NaN	NaN	NaN
sync_2034	hypothetical protein	0.65	0.232	0.357	4.2	76.47	1.591	0.691	0.65	NaN
[truncated: 893 more rows]
