# Supplementary material for: Selection in Coastal Synechococcus (Cyanobacteria) Populations Evaluated from Environmental Metagenomes
Source: PLoS One. 2011 Sep 9;6(9):e24249. doi: 10.1371/journal.pone.0024249 (PMC3170327; doi:10.1371/journal.pone.0024249)
Supplement: Table S4 — dN/dS ratios based on metagenomic reads tiled to the CC9902 genome with 80% similarity and 80% coverage. dN, dS, the percentage of the gene covered by at least 5-fold read coverage (%min5Xcov) and 1-fold read coverage (%min1Xcov), the average depth of read coverage (avg read depth), dN/dS calculated relative to the CC9902 genome sequence rather than a population consensus sequence (dN/dS vs CC9902), dN/dS calculated with the metagenome tiled with 70% similarity and 70% coverage (dN/dS 70_70), and pair-wise dN/dS calculated using PAML are also shown. For all of the dN/dS columns except for the PAML analysis, NaN indicates a dN/dS of 0/0. Inf indicates that only non-synonymous polymorphisms were detected. For the PAML analysis, reads that had only non-synonymous polymorphisms relative to the consensus (dN/dS = infinite) were not included. Accessory genes are highlighted in blue. (XLS) [file pone.0024249.s006.xls]

## Sheet: Sheet1
Table S4. dN/dS ratios based on metagenomic reads tiled to the CC9902 genome with 80 % similarity and 80 % coverage. dN, dS, the percentage of the gene covered by at least 5-fold read coverage (%min5Xcov) and 1-fold read coverage (%min1Xcov), the average depth of read coverage (avg read depth), dN/dS calculated relative to the CC9902 genome sequence rather than a population consensus sequence (dN…
Locus Tag	Description	dN/dS	dN	dS	%min5Xcov	%min1Xcov	avg read depth	dN/dS vs CC9902	dN/dS 70_70	dN/dS PAML
Syncc9902_0001	DNA polymerase III subunit beta (EC:2.7.7.7 )	0.053	0.01	0.191	51.47	100	5.614	0.052	0.05	0.0401961
Syncc9902_0002	hypothetical protein	0.099	0.019	0.196	86.27	100	7.291	0.101	0.099	0.0878251
Syncc9902_0003	phosphoribosylformylglycinamidine synthase subunit II (EC:6.3.5.3 )	0.099	0.017	0.173	92.35	100	10.371	0.1	0.099	0.107303
Syncc9902_0004	amidophosphoribosyltransferase	0.052	0.012	0.226	100	100	17.382	0.054	0.052	0.061369
Syncc9902_0005	DNA gyrase/topoisomerase IV, subunit A	0.08	0.019	0.235	100	100	21.147	0.082	0.103	0.156203
Syncc9902_0006	TPR repeat	0.121	0.024	0.202	100	100	21.252	0.125	0.121	0.230678
Syncc9902_0007	4Fe-4S cluster binding	0.134	0.027	0.199	100	100	16.283	0.134	0.134	0.379698
Syncc9902_0008	hypothetical protein	0.174	0.036	0.209	100	100	14.285	0.188	0.174	0.230352
Syncc9902_0009	hypothetical protein	0.037	0.007	0.199	100	100	13.488	0.034	0.037	0.0356699
Syncc9902_0010	transcription antitermination protein NusB	0.156	0.022	0.142	91.98	100	7.645	0.166	0.156	0.232039
Syncc9902_0011	Cell division transporter substrate-binding protein FtsY	0.184	0.032	0.172	94.14	100	9.667	0.188	0.211	0.181682
Syncc9902_0012	serine phosphatase	0.074	0.015	0.197	100	100	16.191	0.073	0.075	0.0815593
Syncc9902_0013	argininosuccinate lyase	0.08	0.016	0.198	100	100	21.231	0.08	0.085	0.0700239
Syncc9902_0014	RNA-binding region RNP-1	0.117	0.02	0.167	77.16	100	10.898	0.121	0.127	0.192114
Syncc9902_0015	hypothetical protein	0.126	0.028	0.222	100	100	19.168	0.126	0.126	0.170871
Syncc9902_0016	Methionine sulfoxide reductase B (EC:1.8.4.6 )	0.178	0.032	0.178	100	100	19.998	0.163	0.178	0.159359
Syncc9902_0017	hypothetical protein	0.124	0.03	0.241	97.45	100	15.826	0.123	0.127	0.141213
Syncc9902_0018	general secretion pathway protein E	0.222	0.014	0.062	39.29	95.24	3.452	0.222	0.344	NaN
Syncc9902_0019	putative heat shock protein GrpE	0.103	0.015	0.148	48.89	100	4.099	0.095	0.103	0.228804
Syncc9902_0020	Heat shock protein DnaJ	0.024	0.003	0.135	12.64	99.82	2.95	0.024	0.019	0.0291418
Syncc9902_0021	hypothetical protein	NaN	0	0	1.73	100	3.545	NaN	NaN	0
Syncc9902_0022	GTPase EngC	0.165	0.024	0.148	93.02	100	6.963	0.178	0.165	0.211062
Syncc9902_0023	hypothetical protein	0.058	0.007	0.13	89.47	100	8.509	0.058	0.058	0.518301
Syncc9902_0024	UDP-N-acetylenolpyruvoylglucosamine reductase (EC:1.1.1.158 )	0.183	0.027	0.148	70.46	100	5.968	0.175	0.183	0.27779
Syncc9902_0025	UDP-N-acetylmuramate--alanine ligase	0.09	0.014	0.154	74.2	100	6.805	0.099	0.09	0.2242
Syncc9902_0026	Glyceraldehyde-3-phosphate dehydrogenase, type I (EC:1.2.1.12 )	0.041	0.008	0.196	87.52	100	7.113	0.045	0.041	0.0303797
Syncc9902_0027	Thiamine-monophosphate kinase (EC:2.7.4.16 )	0.267	0.036	0.136	40.66	100	4.257	0.241	0.267	0.172028
Syncc9902_0028	putative cyclophilin-type peptidyl-prolyl cis-trans isomerase	0.097	0.012	0.125	55.68	100	5.174	0.104	0.097	0.230976
Syncc9902_0029	elongation factor P	0.01	0.001	0.087	92.69	100	7.123	0.01	0.01	0.00535315
Syncc9902_0030	Acetyl-CoA biotin carboxyl carrier	0	0	0.142	32.28	95.57	3.249	0	0	0
Syncc9902_0031	4-hydroxythreonine-4-phosphate dehydrogenase (EC:1.1.1.262 )	0.168	0.02	0.12	65.88	96.76	6.29	0.161	0.174	0.122535
Syncc9902_0032	hypothetical protein	0.2	0.036	0.18	100	100	13.56	0.197	0.2	0.221973
Syncc9902_0033	HNH nuclease	0.077	0.02	0.264	100	100	13.17	0.076	0.077	0.0628904
Syncc9902_0034	DEAD/DEAH box helicase-like	0.075	0.016	0.211	95.24	100	9.617	0.086	0.075	0.086417
Syncc9902_0035	hypothetical protein	0.096	0.028	0.288	94.35	100	14.61	0.114	0.107	0.414989
Syncc9902_0036	hypothetical protein	0.117	0.024	0.209	100	100	15.127	0.116	0.117	0.0850227
Syncc9902_0037	hypothetical protein	0.173	0.04	0.233	100	100	22.111	0.154	0.173	0.0742666
Syncc9902_0038	hypothetical protein	0.116	0.027	0.234	97.19	100	9.153	0.111	0.116	0.501802
Syncc9902_0039	hypothetical protein	0.066	0.026	0.394	100	100	14.419	0.066	0.066	0.0717886
Syncc9902_0040	soluble hydrogenase small subunit	0.055	0.011	0.199	100	100	13.263	0.055	0.056	0.0787979
Syncc9902_0041	cobalt-precorrin-6A synthase	0.151	0.034	0.227	97.52	100	12.599	0.143	0.151	0.233583
Syncc9902_0042	bifunctional GMP synthase/glutamine amidotransferase protein	0.035	0.007	0.2	93.82	99.87	7.817	0.037	0.034	0.0186547
Syncc9902_0043	Methylase involved in ubiquinone/menaquinone biosynthesis-like	NaN	0	0	0	36.11	0.361	NaN	NaN	NaN
Syncc9902_0044	hypothetical protein	0.114	0.031	0.274	85.67	100	10.253	0.113	0.114	0.147514
Syncc9902_0045	hypothetical protein	0.057	0.011	0.199	99.84	100	13.436	0.057	0.076	0.0643187
Syncc9902_0046	hypothetical protein	0.129	0.041	0.315	100	100	13.965	0.136	0.126	0.204922
Syncc9902_0047	Peptidoglycan glycosyltransferase (EC:2.4.1.129 )	0.141	0.032	0.228	92.15	100	11.298	0.14	0.146	0.116449
Syncc9902_0048	SqdX	0.081	0.018	0.227	100	100	12.958	0.082	0.081	0.206195
Syncc9902_0049	sulfolipid (UDP-sulfoquinovose) biosynthesis protein	0.04	0.012	0.304	100	100	15.377	0.042	0.04	0.0162731
Syncc9902_0050	high light-inducible protein-like	0.047	0.005	0.11	100	100	10.328	0.047	0.047	0.597209
Syncc9902_0051	thiazole synthase	0.082	0.02	0.241	100	100	14.903	0.086	0.082	0.0423978
Syncc9902_0052	hypothetical protein	0.112	0.032	0.285	100	100	12.918	0.112	0.121	0.060005
Syncc9902_0053	TPR repeat	0.071	0.017	0.246	97.87	100	12.079	0.08	0.081	0.0670991
Syncc9902_0054	50S ribosomal protein L20	0.063	0.011	0.181	69.54	100	6.739	0.077	0.063	0.0433078
Syncc9902_0055	50S ribosomal protein L35	0.14	0.007	0.05	100	100	9.46	0.074	0.14	0.480488
Syncc9902_0056	possible amidase enhancer	0.169	0.033	0.195	98.9	100	11.946	0.19	0.169	0.166521
Syncc9902_0057	putative glycosyltransferase	0.09	0.024	0.27	90.09	100	8.505	0.094	0.087	0.0999601
Syncc9902_0058	DNA-directed DNA polymerase (EC:2.7.7.7 )	0.142	0.038	0.268	100	100	17.058	0.143	0.151	0.15314
Syncc9902_0059	hypothetical protein	0.157	0.053	0.336	100	100	20.042	0.161	0.155	0.187543
Syncc9902_0060	Peptidase, metallopeptidase	0.251	0.05	0.198	49.53	100	4.581	0.263	0.26	0.313549
Syncc9902_0061	ATP-dependent protease ATP-binding subunit	0.039	0.013	0.328	100	100	19.044	0.039	0.04	0.0717669
Syncc9902_0062	Peptidase S14, ClpP (EC:3.4.21.92 )	0.018	0.004	0.21	100	100	16.337	0.021	0.018	0.045161
Syncc9902_0063	trigger factor	0.091	0.023	0.255	100	100	16.836	0.093	0.091	0.0861806
Syncc9902_0064	Aspartate-semialdehyde dehydrogenase, USG-1 related (EC:1.2.1.11 )	0.086	0.022	0.255	100	100	17.061	0.1	0.086	0.0620365
Syncc9902_0065	dihydrodipicolinate synthase	0.096	0.024	0.254	100	100	13.81	0.104	0.096	0.0791056
Syncc9902_0066	hypothetical protein	0.024	0.006	0.232	84.71	100	10.389	0.029	0.026	0.0295826
Syncc9902_0067	hypothetical protein	0.28	0.094	0.337	31.43	94.83	4.601	0.275	0.294	0.787314
Syncc9902_0068	aspartate kinase (EC:2.7.2.4 )	0.059	0.016	0.261	97.18	100	14.527	0.062	0.065	0.0571836
Syncc9902_0069	hypothetical protein	NaN	0	0	0	0	0	NaN	NaN	NaN
Syncc9902_0070	hypothetical protein	NaN	0	0	0	0	0	NaN	NaN	NaN
Syncc9902_0071	aspartate kinase	NaN	0	0	0	45.64	1.015	NaN	NaN	3.03843
Syncc9902_0072	hypothetical protein	0.11	0.035	0.32	95.34	100	11.529	0.105	0.109	0.354542
Syncc9902_0073	putative precorrin-8X methylmutase CobH	0.298	0.095	0.317	32.87	83.02	4.262	0.269	0.302	0.146122
Syncc9902_0074	possible MesJ-like	0.621	0.079	0.128	7.5	76.73	1.974	0.758	0.6	0.179554
Syncc9902_0075	hypothetical protein	0.104	0.025	0.244	97.23	100	8.207	0.098	0.109	0.0974106
Syncc9902_0076	hypothetical protein	0.123	0.024	0.198	91.97	100	13.852	0.146	0.125	0.132403
Syncc9902_0077	excinuclease ABC subunit B	0.047	0.015	0.328	93.58	100	12.598	0.048	0.048	0.037661
Syncc9902_0078	hypothetical protein	NaN	0	0	0	37.34	0.373	NaN	NaN	NaN
Syncc9902_0079	hypothetical protein	NaN	0	0	0	81.14	1.077	NaN	NaN	NaN
Syncc9902_0080	hypothetical protein	NaN	0	0	0	60.24	1.311	NaN	NaN	1.00083
Syncc9902_0081	DNA mismatch repair protein	0.123	0.045	0.369	89	100	10.07	0.129	0.125	0.125489
Syncc9902_0082	photosystem II reaction center protein PsbZ	NaN	0	0	0	27.51	0.55	NaN	NaN	NaN
Syncc9902_0083	glycosyltransferase	NaN	0	0	0	0	0	NaN	NaN	NaN
Syncc9902_0084	N-acylneuraminate-9-phosphate synthase (EC:2.5.1.57 )	NaN	0	0	0	0	0	NaN	NaN	NaN
Syncc9902_0085	dTDP-4-dehydrorhamnose reductase-like	NaN	0	0	0	0	0	NaN	NaN	NaN
Syncc9902_0086	hypothetical protein	NaN	0	0	0	0	0	NaN	NaN	NaN
Syncc9902_0087	hypothetical protein	NaN	0	0	0	0	0	NaN	NaN	NaN
Syncc9902_0088	hypothetical protein	NaN	0	0	0	0	0	NaN	NaN	NaN
Syncc9902_0089	hypothetical protein	NaN	0	0	0	0	0	NaN	NaN	NaN
Syncc9902_0090	hypothetical protein	NaN	0	0	0	0	0	NaN	NaN	NaN
Syncc9902_0091	hypothetical protein	NaN	0	0	0	0	0	NaN	NaN	NaN
Syncc9902_0092	Glutamate-1-semialdehyde aminotransferase-like	NaN	0	0	0	0	0	NaN	NaN	NaN
Syncc9902_0093	hypothetical protein	NaN	0	0	0	0	0	NaN	NaN	NaN
Syncc9902_0094	hypothetical protein	NaN	0	0	0	0	0	NaN	NaN	NaN
Syncc9902_0095	dehydrogenase and related proteins-like	NaN	0	0	0	0	0	NaN	NaN	NaN
Syncc9902_0096	spore coat polysaccharide biosynthesis protein spsC	NaN	0	0	0	0	0	NaN	NaN	NaN
Syncc9902_0097	hypothetical protein	NaN	0	0	0	0	0	NaN	NaN	NaN
Syncc9902_0098	hypothetical protein	NaN	0	0	0	0	0	NaN	NaN	NaN
Syncc9902_0099	Capsular polysaccharide biosynthesis protein-like	NaN	0	0	0	0	0	NaN	NaN	NaN
Syncc9902_0100	HAD-superfamily hydrolase subfamily IA	NaN	0	0	0	0	0	NaN	NaN	NaN
Syncc9902_0101	capsular polysaccharide biosynthesis protein	NaN	0	0	0	0	0	NaN	NaN	NaN
Syncc9902_0102	hypothetical protein	NaN	0	0	0	0	0	NaN	NaN	NaN
Syncc9902_0103	riboflavin synthase subunit beta (EC:2.5.1.9 )	NaN	0	0	0	0	0	NaN	NaN	NaN
Syncc9902_0104	TPR repeat	NaN	0	0	0	0	0	NaN	NaN	NaN
Syncc9902_0105	Glycosyltransferase-like	NaN	0	0	0	0	0	NaN	NaN	NaN
Syncc9902_0106	hypothetical protein	NaN	0	0	0	0	0	NaN	NaN	NaN
Syncc9902_0107	hypothetical protein	NaN	0	0	0	0	0	NaN	NaN	NaN
Syncc9902_0108	hypothetical protein	NaN	0	0	0	0	0	NaN	NaN	NaN
Syncc9902_0109	probable glycosyltransferase	NaN	0	0	0	0	0	NaN	NaN	NaN
Syncc9902_0110	hypothetical protein	NaN	0	0	0	0	0	NaN	NaN	NaN
Syncc9902_0111	probable glycosyltransferase	NaN	0	0	0	0	0	NaN	NaN	NaN
Syncc9902_0112	hypothetical protein	NaN	0	0	0	0	0	NaN	NaN	NaN
Syncc9902_0113	O-linked N-acetylglucosamine transferase SPINDLY family-like	NaN	0	0	0	0	0	NaN	NaN	NaN
Syncc9902_0114	TPR repeat	NaN	0	0	0	0	0	NaN	NaN	NaN
Syncc9902_0115	TPR repeat	NaN	0	0	0	0	0	NaN	NaN	NaN
Syncc9902_0116	hypothetical protein	NaN	0	0	0	0	0	NaN	NaN	NaN
Syncc9902_0117	cyclic nucleotide-binding domain (cNMP-BD) protein	NaN	0	0	0	2.68	0.027	NaN	NaN	NaN
Syncc9902_0118	hemolysin secretion protein-like	NaN	0	0	0	0	0	NaN	NaN	NaN
Syncc9902_0119	Glycosyltransferase-like	NaN	0	0	0	0	0	NaN	NaN	NaN
Syncc9902_0120	TPR repeat	NaN	0	0	0	0	0	NaN	NaN	NaN
Syncc9902_0121	hypothetical protein	NaN	0	0	0	0	0	NaN	NaN	NaN
Syncc9902_0122	Glycosyltransferase-like	NaN	0	0	0	0	0	NaN	NaN	NaN
Syncc9902_0123	translocase	0.056	0.033	0.581	81.38	92.22	10.635	0.061	0.069	0.026416
Syncc9902_0124	hypothetical protein	NaN	0	0	0	77.78	1.109	NaN	1.042	0.146093
Syncc9902_0125	hypothetical protein	0.166	0.043	0.258	22.99	71.72	2.441	0.173	0.166	0.298454
Syncc9902_0126	hypothetical protein	NaN	0	0	0	66.04	1.021	NaN	NaN	NaN
Syncc9902_0127	hypothetical protein	NaN	0	0	0	67.7	0.739	NaN	NaN	NaN
Syncc9902_0128	hypothetical protein	NaN	0	0	0	0	0	NaN	NaN	NaN
Syncc9902_0129	Serine O-acetyltransferase (EC:2.3.1.30 )	0.047	0.014	0.294	58.33	97.85	6.665	0.046	0.054	0.361771
Syncc9902_0130	transcriptional regulator, GntR family	0.012	0.003	0.267	100	100	13.377	0.017	0.012	0.238181
Syncc9902_0131	translation initiation factor IF-3	0.042	0.015	0.349	100	100	14.832	0.048	0.042	0.0243221
Syncc9902_0132	tRNA isopentenyltransferase (EC:2.5.1.8 )	0.173	0.036	0.209	100	100	11.574	0.174	0.173	0.249121
Syncc9902_0133	DNA topoisomerase IV subunit B (EC:5.99.1.3 )	0.041	0.015	0.381	100	100	15.071	0.043	0.042	0.0334117
Syncc9902_0134	hypothetical protein	0.121	0.043	0.357	100	100	13.068	0.131	0.121	0.136367
Syncc9902_0135	integral membrane protein possibly involved in chromosome condensation	0.24	0.085	0.354	100	100	13.307	0.243	0.24	0.159102
Syncc9902_0136	putative integral membrane protein	0.366	0.113	0.31	100	100	15.988	0.419	0.37	0.225543
Syncc9902_0137	glutathione peroxidase	0.127	0.048	0.376	100	100	15.947	0.124	0.127	0.267607
Syncc9902_0138	Divalent cation transporter	0.053	0.017	0.319	100	100	19.381	0.058	0.053	0.0251805
Syncc9902_0139	type II alternative RNA polymerase sigma factor, sigma-70 family	0.025	0.012	0.456	100	100	18.225	0.028	0.03	0.0189216
Syncc9902_0140	hypothetical protein	0.129	0.047	0.362	97.28	100	8.466	0.133	0.158	0.256116
Syncc9902_0141	fatty acid desaturase	0.073	0.034	0.47	80.14	100	9.321	0.068	0.073	0.0699339
Syncc9902_0142	hypothetical protein	0.6	0.12	0.2	5.95	100	3.024	0.66	0.6	NaN
Syncc9902_0143	Mutator MutT	0.217	0.061	0.281	100	100	11.305	0.209	0.212	0.197566
Syncc9902_0144	putative fructokinase	0.191	0.053	0.276	100	100	10.97	0.204	0.193	0.209551
Syncc9902_0145	hypothetical protein	0.224	0.054	0.241	100	100	10.299	0.227	0.224	0.157356
Syncc9902_0146	S-adenosyl-L-homocysteine hydrolase (EC:3.3.1.1 )	0.041	0.011	0.277	100	100	15.639	0.041	0.06	0.0537137
Syncc9902_0147	putative alkaline phosphatase-like protein	0.08	0.019	0.234	100	100	10.42	0.074	0.08	0.109186
Syncc9902_0148	single-strand DNA-binding protein	0.028	0.006	0.213	100	100	8.659	0.016	0.028	0.0634717
Syncc9902_0149	Cell shape determining protein MreB/Mrl	0.02	0.005	0.239	83.29	100	7.146	0.019	0.02	0.0129158
Syncc9902_0150	putative rod shape-determining protein	0.069	0.012	0.176	90.5	100	6.423	0.069	0.069	0.10322
Syncc9902_0151	hypothetical protein	0.147	0.024	0.165	67.97	100	5.78	0.166	0.147	0.28872
Syncc9902_0152	putative sugar-binding protein	0.131	0.028	0.215	90.08	100	9.037	0.13	0.131	0.142573
Syncc9902_0153	two component transcriptional regulator, winged helix family	0.028	0.009	0.311	98.29	100	7.647	0.025	0.028	0.0700393
Syncc9902_0154	lysyl-tRNA synthetase	0.04	0.008	0.195	66.07	100	5.597	0.039	0.04	0.0603658
Syncc9902_0155	hypothetical protein	0.015	0.002	0.147	81.06	100	5.485	0.014	0.015	0.0109368
Syncc9902_0156	hypothetical protein	0.157	0.03	0.194	95.78	100	6.549	0.146	0.154	0.28252
Syncc9902_0157	hypothetical protein	0.035	0.007	0.192	72.43	100	5.177	0.041	0.035	0
Syncc9902_0158	hypothetical protein	0.166	0.033	0.2	17.71	79.35	2.197	0.123	0.16	0.577552
Syncc9902_0159	hypothetical protein	0.162	0.036	0.221	72.66	100	5.365	0.163	0.162	0.329176
Syncc9902_0160	serine/threonine protein kinase	0.176	0.056	0.32	93.78	100	9.91	0.176	0.176	0.135367
Syncc9902_0161	SsrA-binding protein	0.04	0.01	0.244	84.33	100	7.669	0.042	0.04	0.247492
Syncc9902_0162	Holliday junction DNA helicase RuvB	0.057	0.015	0.271	100	100	10.045	0.063	0.057	0.0559102
Syncc9902_0163	TPR repeat	0.074	0.017	0.234	97.54	100	8.446	0.083	0.074	0.0884876
Syncc9902_0164	Peptidase M20D, amidohydrolase (EC:3.5.1.32 )	0.093	0.022	0.241	86.51	100	10.606	0.097	0.101	0.124345
Syncc9902_0165	hypothetical protein	0.265	0.068	0.257	100	100	17.022	0.268	0.265	0.327157
Syncc9902_0166	hypothetical protein	0.171	0.055	0.324	100	100	23.294	0.185	0.171	0.159222
Syncc9902_0167	thiamine biosynthesis protein ThiC	0.034	0.016	0.462	97.64	100	15.447	0.035	0.037	0.0338775
Syncc9902_0168	transketolase	0.033	0.01	0.291	92.69	98.46	9.723	0.035	0.033	0.0933484
Syncc9902_0169	3-oxoacyl-(acyl-carrier-protein) synthase II	0.069	0.014	0.21	100	100	10.77	0.069	0.069	0.116429
Syncc9902_0170	acyl carrier protein	0	0	0.137	100	100	9.811	0	0	0
Syncc9902_0171	photosystem I subunit VII	0.09	0.028	0.307	100	100	10.883	0.093	0.113	0.0370767
Syncc9902_0172	D-fructose-6-phosphate amidotransferase	0.094	0.026	0.276	90.26	100	10.473	0.092	0.092	0.0797418
Syncc9902_0173	NAD dependent epimerase/dehydratase	NaN	0	0	0	65.84	0.763	NaN	NaN	1.22313
Syncc9902_0174	GDP-mannose 4,6-dehydratase	NaN	0	0	0	87.79	1.375	NaN	NaN	0.0736278
Syncc9902_0175	Mannose-1-phosphate guanylyltransferase/mannose-6-phosphate isomerase (EC:2.7.7.22 )	0.047	0.011	0.23	97.05	100	9.208	0.046	0.053	0.238842
Syncc9902_0176	16S rRNA-processing protein	0.171	0.028	0.162	64.27	100	5.317	0.176	0.171	0.557375
Syncc9902_0177	hypothetical protein	NaN	0	0	1.61	100	3.253	NaN	NaN	NaN
Syncc9902_0178	possible potassium channel, VIC family	0.109	0.028	0.257	74.44	100	6.83	0.107	0.133	0.068063
Syncc9902_0179	Ribonuclease III (EC:3.1.26.3 )	0.26	0.058	0.222	95.6	100	8.091	0.301	0.267	0.235276
Syncc9902_0180	hypothetical protein	0.086	0.015	0.18	100	100	9.621	0.083	0.086	0.0750372
Syncc9902_0181	hypothetical protein	0.119	0.031	0.263	70.75	100	6.441	0.119	0.138	0.12757
Syncc9902_0182	Glycogen/starch/alpha-glucan phosphorylase (EC:2.4.1.1 )	0.06	0.013	0.221	69.88	100	6.444	0.058	0.06	0.0488203
Syncc9902_0183	putative Na+/H+ antiporter, CPA2 family	0.052	0.012	0.232	67.03	100	5.402	0.065	0.054	0.0544544
Syncc9902_0184	hypothetical protein	0.105	0.022	0.213	100	100	8.142	0.107	0.105	0.0440771
Syncc9902_0185	hypothetical protein	0.081	0.017	0.209	67.76	100	5.655	0.096	0.081	0.145945
Syncc9902_0186	hypothetical protein	0.07	0.012	0.17	85.75	100	6.708	0.065	0.07	0.0602344
Syncc9902_0187	putative glycolate oxidase subunit GlcE	0.194	0.025	0.129	20.5	62.58	2.777	0.192	0.146	0.882578
Syncc9902_0188	hypothetical protein	0.21	0.037	0.177	94.06	100	8.789	0.212	0.21	0.209721
Syncc9902_0189	putative glycolate oxidase subunit (Fe-S) protein	0.103	0.02	0.19	56.98	100	6.25	0.1	0.106	0.0802923
Syncc9902_0190	hypothetical protein	0.284	0.03	0.107	26.76	97.83	3.135	0.27	0.284	0.390937
Syncc9902_0191	isocitrate dehydrogenase	0.064	0.016	0.255	96.49	100	9.68	0.066	0.064	0.0682203
Syncc9902_0192	putative glycosyl transferase family protein	0.082	0.023	0.277	98.71	100	12.66	0.087	0.088	0.0813689
Syncc9902_0193	hypothetical protein	0.204	0.044	0.218	90.64	100	8.494	0.21	0.217	0.215716
Syncc9902_0194	Methylthioadenosine nucleosidase (EC:3.2.2.16 )	0.23	0.063	0.273	100	100	15.961	0.236	0.239	0.319554
Syncc9902_0195	hypothetical protein	0.204	0.066	0.326	100	100	19.806	0.213	0.204	0.159977
Syncc9902_0196	Heme oxygenase (decyclizing) (EC:1.14.99.3 )	0.043	0.014	0.331	99.04	100	16.316	0.043	0.043	0.0798085
Syncc9902_0197	hypothetical protein	0.191	0.039	0.206	83.85	100	7.978	0.194	0.181	0.155956
Syncc9902_0198	ATPase	0.074	0.014	0.185	50.92	100	4.934	0.073	0.074	0.0558347
Syncc9902_0199	hypothetical protein	0.382	0.021	0.056	14.66	69.18	2.203	0.426	0.382	0.137228
Syncc9902_0200	putative glycosyl transferase, group 1	0	0	0.014	16.2	70.99	2.124	0	0	0.0886076
Syncc9902_0201	glycosyl transferase, group 1	0	0	0.043	10.03	57.64	1.842	0	0	0.106045
Syncc9902_0202	glycosyl transferase, group 1	0	0	0.033	4.1	86.3	1.639	0	0	0.342246
Syncc9902_0203	hypothetical protein	0.088	0.007	0.085	29.01	99.18	3.947	0.089	0.088	0.133896
Syncc9902_0204	hypothetical protein	0.166	0.008	0.051	14.73	95.16	2.564	0.166	0.166	0.361597
Syncc9902_0205	hypothetical protein	0.18	0.041	0.227	58.57	100	5.316	0.17	0.18	0.145274
Syncc9902_0206	2-dehydro-3-deoxyphosphooctonate aldolase	0.084	0.033	0.39	86.45	100	9.857	0.084	0.093	0.150114
Syncc9902_0207	ATP-dependent DNA helicase PcrA	0.045	0.017	0.381	100	100	13.868	0.044	0.044	0.0388898
Syncc9902_0208	hypothetical protein	0.081	0.032	0.39	100	100	17.903	0.088	0.081	0.0598447
Syncc9902_0209	3-deoxy-manno-octulosonate cytidylyltransferase (EC:2.7.7.38 )	0.106	0.029	0.277	99.74	100	11.294	0.104	0.106	0.0600739
Syncc9902_0210	Phosphatase kdsC	0.198	0.054	0.27	100	100	14.553	0.181	0.198	0.227525
Syncc9902_0211	KpsF/GutQ (EC:5.3.1.13 )	0.1	0.027	0.272	100	100	14.843	0.094	0.105	0.159021
Syncc9902_0212	possible polyA polymerase	0.242	0.058	0.242	100	100	12.942	0.252	0.242	0.25807
Syncc9902_0213	hypothetical protein	0.254	0.046	0.182	80.35	100	8.613	0.275	0.254	0.275185
Syncc9902_0214	Selenide,water dikinase (EC:2.7.9.3 )	0.227	0.062	0.272	100	100	13.326	0.246	0.228	0.35873
Syncc9902_0215	UDP-glucose 4-epimerase	0.125	0.041	0.326	99.61	100	13.32	0.132	0.125	0.219183
Syncc9902_0216	hypothetical protein	0.273	0.018	0.064	19.28	100	3.489	0.311	0.501	0.235947
Syncc9902_0217	Type I secretion system ATPase, HlyB	0.061	0.019	0.309	47.36	95.37	4.551	0.065	0.08	0.101047
Syncc9902_0218	possible similar to leukotoxin secretion protein	0.131	0.025	0.191	95.63	100	9.463	0.143	0.129	0.149019
Syncc9902_0219	putative glycosyltransferase	0.148	0.049	0.333	7.37	91.35	1.91	0.165	0.205	0.218173
Syncc9902_0220	Histidyl-tRNA synthetase, class IIa (EC:6.1.1.21 )	0.129	0.034	0.26	79.58	100	7.647	0.13	0.134	0.118629
Syncc9902_0221	NAD dependent epimerase/dehydratase family	0.026	0.004	0.169	76.98	100	6.524	0.029	0.026	0.0316888
Syncc9902_0222	UDP-glucose 6-dehydrogenase (EC:1.1.1.22 )	0.139	0.021	0.149	26.64	93.44	4.54	0.15	0.188	0.121507
Syncc9902_0223	putative nucleotide sugar epimerase	0.136	0.063	0.463	100	100	27.665	0.137	0.14	0.0709541
Syncc9902_0224	photosystem II reaction center protein PsbJ	0.047	0.019	0.4	100	100	18.667	0.047	0.047	0
Syncc9902_0225	photosystem II reaction center L	0.068	0.023	0.338	100	100	25.558	0.068	0.068	2.38441
Syncc9902_0226	cytochrome b559 subunit beta	0.039	0.014	0.346	100	100	43.072	0.049	0.039	1.39134
Syncc9902_0227	cytochrome b559 subunit alpha	0.037	0.011	0.302	100	100	40.819	0.041	0.037	0.193498
Syncc9902_0228	photosystem II stability/assembly factor-like	0.079	0.032	0.404	100	100	25.458	0.086	0.079	0.144666
Syncc9902_0229	probable rubredoxin	0.133	0.029	0.218	80.98	95.71	12.043	0.124	0.153	0.154735
Syncc9902_0230	NADH dehydrogenase alpha subunit	0.024	0.008	0.328	100	100	22.672	0.023	0.024	0.00787991
Syncc9902_0231	NADH dehydrogenase beta subunit (EC:1.6.5.3 )	0.029	0.01	0.35	99.18	100	11.642	0.028	0.029	0.0173054
Syncc9902_0232	NADH dehydrogenase subunit J	0.1	0.024	0.236	86.08	100	9.134	0.094	0.1	0.0735124
Syncc9902_0233	hypothetical protein	0.069	0.02	0.285	98.16	100	12.049	0.072	0.07	0.0918375
Syncc9902_0234	ATPase	0.083	0.028	0.335	100	100	11.91	0.081	0.087	0.0281504
Syncc9902_0235	possible ABC transporter	0.178	0.058	0.329	100	100	19.797	0.175	0.192	0.245885
Syncc9902_0236	Magnesium chelatase ATPase subunit D (EC:6.6.1.1 )	0.078	0.018	0.225	94.13	100	11.035	0.08	0.079	0.123911
Syncc9902_0237	7, 8-Dihydro-6-hydroxymethylpterin-pyrophosphokinase, HPPK	0.309	0.051	0.166	99.19	100	6.953	0.286	0.313	0.468118
Syncc9902_0238	NUDIX hydrolase	0.087	0.018	0.21	86.27	100	7.189	0.086	0.087	0.129118
Syncc9902_0239	Deoxyribodipyrimidine photolyase (EC:4.1.99.3 )	0.077	0.017	0.215	85.43	100	8.845	0.087	0.084	0.06746
Syncc9902_0240	hypothetical protein	1.38	0.013	0.009	32.39	100	3.464	1.38	1.38	0.155549
Syncc9902_0241	putative pleiotropic regulatory protein	0.094	0.016	0.172	91.77	100	8.243	0.099	0.095	0.246028
Syncc9902_0242	hypothetical protein	0.158	0.023	0.143	78.48	94.77	7.365	0.156	0.16	0.0851423
Syncc9902_0243	hypothetical protein	0.175	0.04	0.229	100	100	12.387	0.171	0.175	0.291315
Syncc9902_0244	hypothetical protein	0.1	0.023	0.234	97.28	100	8.868	0.113	0.1	0.271218
Syncc9902_0245	probable deoxyribodipyrimidine photolyase	0.151	0.037	0.245	100	100	13.904	0.152	0.151	0.155719
Syncc9902_0246	enoyl-(acyl carrier protein) reductase	0.047	0.01	0.208	97.22	100	10.727	0.043	0.047	0.0541774
Syncc9902_0247	imidazoleglycerol-phosphate dehydratase (EC:4.2.1.19 )	0.042	0.012	0.283	100	100	13.134	0.047	0.042	0.0550524
Syncc9902_0248	lignostilbene-alpha,beta-dioxygenase and related enzyme-like	0.081	0.022	0.274	93.47	100	11.098	0.084	0.123	0.11495
Syncc9902_0249	hypothetical protein	0.237	0.046	0.195	89.87	100	9.849	0.227	0.239	0.31439
Syncc9902_0250	hypothetical protein	0.172	0.05	0.289	99.61	100	13.129	0.18	0.177	0.130997
Syncc9902_0251	putative glycine betaine transporter, BCCT family	0.037	0.011	0.3	100	100	14.443	0.038	0.039	0.0375156
Syncc9902_0252	putative sarcosine oxidase	0.07	0.013	0.192	89.03	100	8.807	0.063	0.07	0.0362787
Syncc9902_0253	Glutamate dehydrogenase/leucine dehydrogenase-like	0.047	0.009	0.19	80.3	100	7.387	0.046	0.042	0.022456
Syncc9902_0256	Ham1-like protein	0.168	0.02	0.119	80.2	100	6.328	0.186	0.168	0.651751
Syncc9902_0257	phosphoglucomutase/phosphomannomutase family protein	0.065	0.004	0.068	7.31	97.88	2.173	0.065	0.065	0.973186
Syncc9902_0258	hypothetical protein	0.13	0.019	0.15	51.69	96.16	4.515	0.126	0.13	0.143021
Syncc9902_0259	hypothetical protein	0.198	0.038	0.194	48.5	100	5.486	0.187	0.198	0.38689
Syncc9902_0260	Orotate phosphoribosyl transferase (EC:2.4.2.10 )	0.173	0.028	0.16	70.09	100	5.501	0.174	0.173	0.271099
Syncc9902_0261	hypothetical protein	0.132	0.021	0.16	31.04	100	4.397	0.132	0.132	0.215746
Syncc9902_0262	hypothetical protein	0.066	0.011	0.174	81.46	100	8.13	0.063	0.063	0.0712254
Syncc9902_0263	probable oxidoreductase	0.012	0.002	0.166	87.1	100	8.664	0.012	0.012	0.0135926
Syncc9902_0264	putative phosphorylase kinase	0.119	0.019	0.159	62.14	100	5.415	0.122	0.122	0.202549
Syncc9902_0265	Glycosyl transferase WecB/TagA/CpsF	0.108	0.017	0.159	70.48	100	7.405	0.113	0.108	0.245148
Syncc9902_0266	photosystem II reaction center protein PsbK precursor	0.082	0.009	0.115	55.19	100	6.208	0.074	0.082	0.665606
Syncc9902_0267	Queuine tRNA-ribosyltransferase (EC:2.4.2.29 )	0.047	0.008	0.16	75.42	100	6.535	0.045	0.047	0.187872
Syncc9902_0268	Cobalamin-5-phosphate synthase CobS	0.154	0.026	0.166	61.64	100	5.377	0.136	0.149	0.123473
Syncc9902_0269	histidine kinase	0.124	0.021	0.165	82.49	100	6.676	0.128	0.124	0.175589
Syncc9902_0270	hypothetical protein	0.019	0.005	0.258	98.92	100	10.463	0.019	0.019	0.00172997
Syncc9902_0271	probable esterase	0.244	0.04	0.164	96.67	100	7.781	0.233	0.244	0.426233
Syncc9902_0272	AICAR transformylase/IMP cyclohydrolase PurH (EC:2.1.2.3 )	0.065	0.01	0.159	100	100	9.926	0.065	0.065	0.0924351
Syncc9902_0273	hypothetical protein	0.019	0.003	0.137	75.6	100	7.002	0.019	0.019	0.0279453
Syncc9902_0274	hypothetical protein	0.169	0.021	0.124	97.51	100	9.43	0.173	0.169	0.279101
Syncc9902_0275	4-hydroxy-3-methylbut-2-enyl diphosphate reductase (EC:1.17.1.2 )	0.041	0.008	0.194	100	100	11.312	0.041	0.067	0.150385
Syncc9902_0276	Ammonium transporter	0.101	0.024	0.24	96.33	100	11.665	0.1	0.099	0.0401361
Syncc9902_0277	Sugar fermentation stimulation protein	0.179	0.03	0.168	100	100	10.064	0.181	0.179	0.587654
Syncc9902_0278	Virulence factor MVIN-like	0.12	0.023	0.19	95.15	100	9.39	0.112	0.12	0.110807
Syncc9902_0279	citrate synthase (EC:2.3.3.1 )	0.047	0.01	0.221	100	100	14.202	0.047	0.047	0.0403346
Syncc9902_0280	NADH dehydrogenase subunit H	0.022	0.005	0.243	100	100	18.791	0.025	0.024	0.024191
Syncc9902_0281	NADH dehydrogenase subunit I	0.038	0.009	0.245	100	100	19.864	0.039	0.038	0.0116951
Syncc9902_0282	NADH dehydrogenase subunit J	0.039	0.008	0.2	100	100	18.265	0.039	0.039	0.0255091
Syncc9902_0283	NADH dehydrogenase kappa subunit	0.037	0.006	0.151	100	100	15.012	0.037	0.037	0.149193
Syncc9902_0284	inorganic polyphosphate/ATP-NAD kinase (EC:2.7.1.23 )	0.062	0.014	0.22	100	100	14.947	0.06	0.062	0.0814656
Syncc9902_0285	hypothetical protein	0.181	0.051	0.281	100	100	17.716	0.186	0.181	0.208523
Syncc9902_0286	hypothetical protein	0.298	0.066	0.221	100	100	20.016	0.331	0.306	0.422727
Syncc9902_0287	transcriptional regulator, LuxR family	0.038	0.006	0.172	100	100	20.634	0.038	0.038	0.760516
Syncc9902_0288	hypothetical protein	0.09	0.026	0.285	100	100	15.864	0.088	0.09	0.0847735
Syncc9902_0289	putative sugar-phosphate nucleotidyl transferase	0.019	0.006	0.322	100	100	13.786	0.021	0.019	0.0278379
Syncc9902_0290	putative segregation and condensation protein A	0.076	0.015	0.191	96.75	100	10.103	0.071	0.088	0.150258
Syncc9902_0291	hypothetical protein	0.103	0.02	0.194	95.05	100	8.977	0.103	0.103	0.399831
Syncc9902_0292	NAD(P)H-quinone oxidoreductase subunit 4 (EC:1.6.99.5 )	0.035	0.006	0.172	90.77	100	11.637	0.036	0.034	0.145864
Syncc9902_0293	NADH dehydrogenase subunit L (EC:1.6.99.5 )	0.041	0.01	0.233	91.09	100	9.818	0.041	0.046	0.0678609
Syncc9902_0294	hypothetical protein	0.11	0.021	0.194	93.85	100	8.378	0.107	0.11	0.32805
Syncc9902_0295	putative Rubisco transcriptional regulator	0.04	0.008	0.212	100	100	10.722	0.04	0.04	0.0286291
Syncc9902_0296	hypothetical protein	0.068	0.013	0.191	99.19	100	8.095	0.068	0.068	0.0378249
Syncc9902_0297	NADH dehydrogenase I subunit M	0.089	0.019	0.211	100	100	9.46	0.109	0.089	0.0412502
Syncc9902_0298	Carotene 7,8-desaturase (EC:1.14.99.30 )	0.031	0.008	0.258	98.73	100	9.995	0.03	0.031	0.0120474
Syncc9902_0299	phytoene synthase	0.032	0.009	0.285	87.87	100	8.412	0.036	0.032	0.0291943
Syncc9902_0300	RNA-binding region RNP-1	0.021	0.005	0.242	84.47	100	10.046	0.021	0.021	0.00581854
Syncc9902_0301	poly A polymerase family	0.223	0.043	0.192	77.28	100	7.331	0.237	0.223	0.248456
Syncc9902_0301a	hypothetical protein	0.176	0.023	0.132	87.3	100	9.571	0.184	0.176	0.210075
Syncc9902_0302	hypothetical protein	0.228	0.049	0.213	100	100	10.635	0.241	0.228	0.194165
Syncc9902_0303	hypothetical protein	0.118	0.018	0.153	80.73	100	6.894	0.141	0.118	0.0748428
Syncc9902_0304	1-acyl-sn-glycerol-3-phosphate acyltransferase	0.104	0.02	0.191	91.36	100	9.291	0.109	0.104	0.0890584
Syncc9902_0305	Malonyl CoA-acyl carrier protein transacylase	0.148	0.03	0.201	100	100	12.856	0.14	0.148	0.262392
Syncc9902_0306	3-oxoacyl-(acyl carrier protein) synthase (EC:2.3.1.41 )	0.118	0.02	0.173	73.62	100	7.673	0.115	0.118	0.0780795
Syncc9902_0307	fatty acid/phospholipid synthesis protein	0.075	0.011	0.15	95.03	100	8.62	0.08	0.073	0.075696
Syncc9902_0308	two component transcriptional regulator, winged helix family	0.015	0.002	0.115	70.01	100	6.195	0.015	0.015	0
Syncc9902_0309	DNA repair protein RadA	0.039	0.008	0.208	70.1	100	5.997	0.039	0.039	0.0432141
Syncc9902_0310	photosystem I assembly protein Ycf3	0.018	0.003	0.174	100	100	13.908	0.018	0.018	0.179136
Syncc9902_0311	Copper-translocating P-type ATPase	0.102	0.021	0.201	99.65	100	11.998	0.101	0.105	0.107163
Syncc9902_0312	Thymidylate kinase (EC:2.7.4.9 )	0.143	0.034	0.238	100	100	15.695	0.151	0.143	0.0683946
Syncc9902_0313	DNA polymerase III subunit delta	0.132	0.039	0.294	96.87	100	19.213	0.134	0.134	0.104813
Syncc9902_0314	two component transcriptional regulator, winged helix family	0.008	0.003	0.358	100	100	22.885	0.012	0.008	0.104658
Syncc9902_0315	ATPase	0.195	0.059	0.305	100	100	26.314	0.201	0.194	0.242755
Syncc9902_0317	Photosystem II reaction centre protein PsbD/D2	0.01	0.002	0.167	100	100	17.864	0.01	0.015	0.00168341
Syncc9902_0318	hypothetical protein	0.203	0.056	0.276	100	100	16.87	0.198	0.203	0.320263
Syncc9902_0319	hypothetical protein	0.227	0.065	0.288	100	100	16.571	0.226	0.234	0.214888
Syncc9902_0320	hypothetical protein	0.215	0.054	0.252	100	100	20.726	0.22	0.218	0.223008
Syncc9902_0321	hypothetical protein	0.261	0.059	0.225	100	100	16.242	0.271	0.264	0.348199
Syncc9902_0322	hypothetical protein	0.179	0.035	0.197	100	100	13.812	0.183	0.188	0.167426
Syncc9902_0323	possible porin	0.174	0.035	0.202	51.04	99.81	11.27	0.186	0.199	0.0779434
Syncc9902_0324	possible porin	0.246	0.052	0.21	47.03	94.91	8.284	0.241	0.271	0.101179
Syncc9902_0325	Cysteine synthase K/M/A	0.059	0.011	0.188	47.68	100	4.131	0.069	0.059	0.0422059
Syncc9902_0326	Heat shock protein DnaJ-like	0.115	0.017	0.147	36.92	100	4.254	0.107	0.114	0.0985962
Syncc9902_0327	hypothetical protein	0.182	0.028	0.152	72.04	100	6.435	0.18	0.182	0.238716
Syncc9902_0328	hypothetical protein	0.136	0.015	0.108	63.53	100	4.929	0.117	0.151	NaN
Syncc9902_0329	putative Na+/H+ antiporter, CPA1 family	NaN	0	0	0	87.65	1.653	NaN	0.774	0.117029
Syncc9902_0330	hypothetical protein	0.216	0.04	0.186	48.71	100	4.653	0.196	0.216	0.306164
Syncc9902_0331	hypothetical protein	0.164	0.031	0.189	65.93	100	6.857	0.169	0.164	1.62043
Syncc9902_0332	hypothetical protein	0.217	0.03	0.139	77.5	100	7.183	0.213	0.215	0.316975
Syncc9902_0333	hypothetical protein	0	0	0.111	7.38	100	3.124	0	0	0.203301
Syncc9902_0334	HesB/YadR/YfhF	0.112	0.016	0.147	84.95	100	5.495	0.108	0.112	0.397176
Syncc9902_0335	Carotene 7,8-desaturase (EC:1.14.99.30 )	0.03	0.006	0.207	70.62	100	6.936	0.033	0.03	0.053674
Syncc9902_0336	hypothetical protein	0.056	0.007	0.125	60.09	100	6.413	0.074	0.056	0.00990566
Syncc9902_0337	hypothetical protein	0.387	0.079	0.204	42.32	100	4.206	0.373	0.387	0.43961
Syncc9902_0338	Uroporphyrinogen-III synthase (EC:4.2.1.75 )	0.108	0.016	0.145	89.38	100	6.607	0.097	0.108	0.0999026
Syncc9902_0339	TPR repeat	0.159	0.023	0.143	72.73	100	5.313	0.163	0.169	0.158499
Syncc9902_0340	putative beta-glucosidase	0.162	0.032	0.197	68.27	99.94	6.626	0.166	0.18	0.285846
Syncc9902_0341	Ribosome-binding factor A	0.008	0.001	0.171	87.65	100	6.143	0.008	0.008	0.332725
Syncc9902_0342	hypothetical protein	0.064	0.008	0.132	79.71	100	6.251	0.063	0.064	NaN
Syncc9902_0343	putative glutathione S-transferase	0.087	0.017	0.202	73.42	100	5.787	0.089	0.084	0.0605611
Syncc9902_0344	hypothetical protein	0.194	0.026	0.135	82.67	100	7.652	0.196	0.194	0.128459
Syncc9902_0345	hypothetical protein	0.026	0.004	0.145	93.63	100	6.21	0.039	0.024	0
Syncc9902_0346	shikimate kinase (EC:2.7.1.71 )	0.198	0.027	0.138	74.65	98.09	6.293	0.195	0.202	0.140664
Syncc9902_0347	6-pyruvoyltetrahydropterin synthase (EC:4.2.3.12 )	0.074	0.012	0.167	74.16	100	7.502	0.073	0.074	0.0466296
Syncc9902_0348	putative riboflavin-specific deaminase	0.302	0.004	0.014	15.59	100	3.31	0.302	0.302	0.392602
Syncc9902_0349	hypothetical protein	0.277	0.027	0.098	57.62	100	4.155	0.281	0.277	0.472857
Syncc9902_0350	hypothetical protein	0.09	0.026	0.286	89.12	99.49	13.125	0.105	0.092	0.103632
Syncc9902_0351	hypothetical protein	0.167	0.035	0.209	100	100	13.807	0.173	0.167	0.222334
Syncc9902_0351a	cytochrome b6f complex subunit PetL	0.138	0.022	0.156	100	100	14.935	0.131	0.138	0.387047
Syncc9902_0352	putative multidrug efflux MFS transporter	0.108	0.031	0.281	100	100	17.3	0.114	0.108	0.184188
Syncc9902_0353	hypothetical protein	0.078	0.019	0.243	100	100	17.305	0.077	0.084	0.0813316
Syncc9902_0354	Thioredoxin domain 2	0.105	0.024	0.225	97.2	100	10.382	0.097	0.102	0.118911
Syncc9902_0355	L-aspartate oxidase (EC:1.4.3.16 )	0.073	0.013	0.175	100	100	12.869	0.073	0.073	0.0671456
Syncc9902_0356	photosystem II complex extrinsic protein precursor PsuB	0.062	0.011	0.184	100	100	17.216	0.055	0.062	0.0488557
Syncc9902_0357	hypothetical protein	0.117	0.038	0.321	100	100	13.06	0.124	0.117	0.407181
Syncc9902_0358	undecaprenyl pyrophosphate phosphatase (EC:2.7.1.66 )	0.107	0.034	0.318	100	100	14.736	0.108	0.109	0.127805
Syncc9902_0359	possible Fe-S oxidoreductase	0.106	0.028	0.261	89.41	100	10.037	0.107	0.106	0.0902254
Syncc9902_0360	putative RND family outer membrane efflux protein	0.148	0.044	0.294	76.52	100	6.537	0.147	0.151	0.15386
Syncc9902_0363	serum resistance locus BrkB-like	0.177	0.068	0.387	100	100	18.836	0.177	0.18	0.0940784
Syncc9902_0364	hypothetical protein	0.226	0.069	0.307	100	100	13.046	0.226	0.201	2.2697
Syncc9902_0365	hypothetical protein	0.106	0.041	0.388	100	100	12.33	0.117	0.104	0.361364
Syncc9902_0366	exodeoxyribonuclease VII small subunit	0.153	0.049	0.321	100	100	12.545	0.151	0.153	0.0151852
Syncc9902_0367	Exonuclease VII, large subunit (EC:3.1.11.6 )	0.122	0.033	0.269	94.93	100	13.004	0.134	0.122	0.206025
Syncc9902_0368	possible high light inducible protein	0.079	0.023	0.291	100	100	20.901	0.082	0.079	1.74517
Syncc9902_0369	ATP-dependent helicase HrpB	0.152	0.032	0.213	95.93	100	11.661	0.157	0.152	0.160842
Syncc9902_0370	hypothetical protein	0.023	0.005	0.211	100	100	12.237	0.023	0.024	0.248966
Syncc9902_0371	hypothetical protein	0.224	0.021	0.095	100	100	9.415	0.218	0.224	1.46132
Syncc9902_0372	PDZ/DHR/GLGF	0.122	0.021	0.172	86.07	100	6.689	0.121	0.122	0.193221
Syncc9902_0373	ATPase	0.082	0.014	0.17	71.8	100	6.525	0.084	0.084	0.283328
Syncc9902_0374	hypothetical protein	0.179	0.005	0.027	43.38	100	3.438	0.171	0.179	0.152185
Syncc9902_0375	hypothetical protein	NaN	0	0	0	96.97	2.628	NaN	0.035	NaN
Syncc9902_0376	hypothetical protein	0.066	0.026	0.391	27.99	100	3.868	0.063	0.066	0.11468
Syncc9902_0377	hypothetical protein	0.044	0.006	0.129	28.57	79.25	2.585	0.044	0.044	0.0649652
Syncc9902_0378	conserved hypothetical protein, transport associated	0.164	0.018	0.108	44.88	88.54	4.227	0.152	0.164	0.604656
Syncc9902_0379	putative potassium channel, VIC family	0.07	0.011	0.153	71.21	100	5.996	0.064	0.07	0.0518349
Syncc9902_0380	possible sodium transporter, trk family	0.033	0.006	0.166	41.88	98.09	5.048	0.036	0.033	0.0310051
Syncc9902_0381	putative sodium/sulfate transporter, DASS family	0.031	0.005	0.154	27.91	95.63	3.504	0.036	0.031	0.0535833
Syncc9902_0382	putative GTP-binding protein, transporter associated	0.052	0.008	0.162	56.53	98.86	4.922	0.051	0.052	0.230983
Syncc9902_0383	putative NADH dehydrogenase, transport associated	0.132	0.022	0.166	79.2	100	5.819	0.132	0.131	0.636068
Syncc9902_0384	phosphoadenosine phosphosulfate reductase (EC:1.8.4.8 )	0.125	0.024	0.193	77.4	100	9.634	0.126	0.145	0.216536
Syncc9902_0385	putative transcriptional acitvator, Baf	0.251	0.043	0.171	85.11	100	6.527	0.245	0.27	0.676455
Syncc9902_0386	putative bacterioferritin comigratory (BCP) protein	0.056	0.014	0.258	100	100	10.669	0.059	0.055	0.224855
Syncc9902_0387	possible protein phosphatase 2C	0.185	0.038	0.206	98.63	100	13.852	0.183	0.179	0.292063
Syncc9902_0388	ATPase	0.112	0.025	0.226	87.28	96.55	12.466	0.11	0.112	0.142724
Syncc9902_0389	Secretion protein HlyD	0.078	0.018	0.231	99.39	100	9.737	0.076	0.081	0.137641
Syncc9902_0390	Hydrophobe/amphiphile efflux-1 HAE1	0.039	0.012	0.3	100	100	14.779	0.038	0.049	0.040225
Syncc9902_0391	hypothetical protein	0.283	0.081	0.286	100	100	19.155	0.283	0.285	0.272853
Syncc9902_0392	phosphoglucomutase	0.113	0.032	0.28	100	100	18.5	0.115	0.145	0.12674
Syncc9902_0393	hypothetical protein	0.17	0.047	0.28	100	100	18.545	0.174	0.17	0.121473
Syncc9902_0394	hypothetical protein	0.314	0.109	0.347	100	100	18.501	0.326	0.311	0.425588
Syncc9902_0395	hypothetical protein	NaN	0	0	0	0.14	0.001	NaN	NaN	NaN
Syncc9902_0396	Phospholipase D/Transphosphatidylase	0.222	0.058	0.264	98.38	100	11.658	0.238	0.224	0.206169
Syncc9902_0397	hypothetical protein	0.125	0.029	0.233	100	100	11.076	0.108	0.125	2.03334
Syncc9902_0398	hypothetical protein	0.089	0.028	0.314	100	100	17.434	0.093	0.091	0.100473
Syncc9902_0399	phycobilisome rod-core linker polypeptide cpcG	0.066	0.015	0.23	100	100	16.601	0.068	0.066	0.208203
Syncc9902_0400	hypothetical protein	0.1	0.027	0.267	100	100	9.859	0.103	0.1	0.149036
Syncc9902_0401	hypothetical protein	0.142	0.037	0.259	81.85	100	7.83	0.14	0.142	0.867209
Syncc9902_0402	putative transcriptional regulator	0.107	0.022	0.208	97.52	100	11.594	0.112	0.107	0.429479
Syncc9902_0403	ferredoxin thioredoxin reductase, catalytic beta chain	0.066	0.017	0.253	100	100	8.555	0.063	0.066	0.0542579
Syncc9902_0404	FeS assembly protein SufB	0.033	0.01	0.302	96.25	100	9.894	0.036	0.033	0.0360723
Syncc9902_0405	FeS assembly ATPase SufC	0.033	0.006	0.19	64.89	100	6.203	0.034	0.033	0.0349659
Syncc9902_0406	ABC transporter, membrane component	0.117	0.018	0.157	63.82	100	5.067	0.12	0.106	0.12967
Syncc9902_0407	Cysteine desulphurases, SufS	0.101	0.019	0.187	51.75	100	4.665	0.108	0.1	0.16224
Syncc9902_0408	putative peptidase	0.209	0.033	0.16	49.95	99.9	5.06	0.211	0.193	0.333856
Syncc9902_0409	peptide deformylase (EC:3.5.1.88 )	0.082	0.012	0.145	38.28	100	3.751	0.08	0.082	0.111374
Syncc9902_0410	hypothetical protein	0.04	0.007	0.179	100	100	7.131	0.048	0.04	0.062151
Syncc9902_0411	hypothetical protein	0.124	0.029	0.234	60.74	97.97	6.393	0.125	0.124	0.161843
Syncc9902_0412	Mg chelatase-related protein	0.198	0.038	0.193	76.72	100	6.575	0.204	0.198	0.296682
Syncc9902_0413	HIT (histidine triad) family protein	0.106	0.012	0.114	90.35	100	7.632	0.098	0.106	0.219818
Syncc9902_0414	ATPase	0.061	0.016	0.258	92.58	100	9.824	0.064	0.062	0.0426805
Syncc9902_0415	possible high light inducible protein	0.065	0.012	0.182	39.52	100	4.233	0.063	0.065	0.273469
Syncc9902_0416	hypothetical protein	0.13	0.024	0.183	87.07	100	7.739	0.151	0.13	0.101349
Syncc9902_0417	hypothetical protein	0.166	0.033	0.198	100	100	10.155	0.166	0.163	0.0902919
Syncc9902_0418	hypothetical protein	0.153	0.038	0.245	99.61	100	9.462	0.16	0.192	0.203928
Syncc9902_0419	photosystem II PsbX protein	0	0	0.075	100	100	7.041	0	0	NaN
Syncc9902_0420	YGGT family, conserved hypothetical integral membrane protein	0.096	0.02	0.211	100	100	15.559	0.093	0.096	0.180683
Syncc9902_0421	acetyl-CoA carboxylase	0.045	0.008	0.182	99.78	100	11.104	0.046	0.044	0.110016
Syncc9902_0422	hypothetical protein	0.085	0.017	0.203	99.29	100	8.93	0.083	0.085	0.0938566
Syncc9902_0423	Methionine sulfoxide reductase B (EC:1.8.4.6 )	0.058	0.015	0.255	91.54	100	8.585	0.057	0.058	0.0883015
Syncc9902_0424	hypothetical protein	0.119	0.023	0.193	85.13	100	9.046	0.113	0.119	0.0992178
Syncc9902_0425	Chromosome segregation protein SMC	0.056	0.01	0.182	84.62	100	7.378	0.056	0.055	0.0952869
Syncc9902_0426	hypothetical protein	0.249	0.042	0.17	75	100	5.825	0.256	0.249	1.24892
Syncc9902_0427	hypothetical protein	0.066	0.009	0.133	74.23	100	9.331	0.063	0.066	0.0326831
Syncc9902_0428	hypothetical protein	0.042	0.009	0.222	64.86	100	6.91	0.034	0.066	0.316476
Syncc9902_0429	putative RNA methylase	0.11	0.026	0.236	95.28	100	9.385	0.103	0.109	0.26331
Syncc9902_0430	Site-specific recombinase XerD-like	NaN	0	0	0	98.74	1.43	NaN	NaN	0.14951
Syncc9902_0431	hypothetical protein	0.181	0.067	0.371	100	100	13.738	0.186	0.194	0.149463
Syncc9902_0432	hypothetical protein	NaN	0	0	1.43	85.24	1.881	NaN	NaN	0.178571
Syncc9902_0433	hypothetical protein	NaN	0	0	0	36.26	0.363	NaN	NaN	NaN
Syncc9902_0436	Band 7 protein	0.048	0.02	0.43	100	100	15.967	0.047	0.048	0.0490632
Syncc9902_0437	hypothetical protein	0.396	0.058	0.145	100	100	11.516	0.373	0.396	0.279236
Syncc9902_0438	hypothetical protein	0.164	0.043	0.266	100	100	16.488	0.172	0.175	0.0617696
Syncc9902_0439	plastoquinol terminal oxidase	0.149	0.033	0.222	100	100	17.984	0.147	0.156	0.117686
Syncc9902_0440	hypothetical protein	0.29	0.09	0.311	100	100	46.82	0.302	0.31	0.435993
Syncc9902_0441	hypothetical protein	0.556	0.062	0.111	100	100	27.068	0.59	0.587	0.344318
Syncc9902_0442	hypothetical protein	0.25	0.114	0.457	100	100	28.759	0.252	0.257	0.209252
Syncc9902_0443	hypothetical protein	0.29	0.051	0.176	100	100	15.685	0.294	0.29	0.268158
Syncc9902_0444	hypothetical protein	0.15	0.041	0.273	100	100	25.427	0.148	0.15	0.104975
Syncc9902_0445	hypothetical protein	0.341	0.065	0.191	100	100	13.793	0.341	0.325	0.347401
Syncc9902_0446	hypothetical protein	0.925	0.084	0.09	100	100	16.886	0.902	0.932	1.00289
Syncc9902_0447	nuclease (SNase-like)	0.211	0.05	0.239	100	100	24.859	0.219	0.211	0.148095
Syncc9902_0448	DEAD/DEAH box helicase-like	0.141	0.057	0.401	100	100	58.261	0.14	0.15	0.120437
Syncc9902_0449	hypothetical protein	0.227	0.091	0.4	100	100	44.048	0.235	0.235	0.302202
Syncc9902_0450	hypothetical protein	1.099	0.218	0.198	100	100	60.187	1.063	1.104	5.08451
Syncc9902_0451	hypothetical protein	0.259	0.124	0.48	100	100	66.673	0.246	0.256	0.148015
Syncc9902_0452	hypothetical protein	0.136	0.069	0.505	100	100	41.653	0.136	0.14	0.442605
Syncc9902_0453	hypothetical protein	0.205	0.09	0.44	100	100	21.229	0.205	0.205	0.442655
Syncc9902_0454	hypothetical protein	0.159	0.067	0.42	97.94	100	12.931	0.173	0.226	0.319365
Syncc9902_0455	putative sulfotransferase protein	0.244	0.095	0.389	100	100	46.789	0.253	0.256	0.221429
Syncc9902_0456	hypothetical protein	0.129	0.073	0.566	100	100	52.839	0.138	0.138	0.0369748
Syncc9902_0457	hypothetical protein	0.252	0.064	0.253	100	100	11.216	0.249	0.255	0.195741
Syncc9902_0458	N-acylneuraminate-9-phosphate synthase (EC:2.5.1.57 )	0.104	0.044	0.426	100	100	20.392	0.099	0.108	0.0964469
Syncc9902_0459	hypothetical protein	0.178	0.055	0.311	100	100	15.725	0.176	0.178	0.211658
Syncc9902_0460	hypothetical protein	0.295	0.085	0.286	98.92	100	14.694	0.304	0.298	0.409995
Syncc9902_0461	hypothetical protein	0.146	0.042	0.289	100	100	13.607	0.146	0.158	0.206009
Syncc9902_0462	putative acylneuraminate cytidylyltransferase	0.183	0.041	0.226	100	100	10.44	0.189	0.183	0.287023
Syncc9902_0463	possible polysaccharide export protein	0.173	0.046	0.269	99.55	100	11.793	0.179	0.172	0.179038
Syncc9902_0464	capsule polysaccharide protein KpsS-like	0.115	0.027	0.238	81.62	99.7	10.084	0.117	0.125	0.095971
Syncc9902_0465	putative 3-oxoacyl-(acyl-carrier-protein) synthase I	0.136	0.038	0.277	97.09	100	8.664	0.138	0.136	0.0996048
Syncc9902_0466	possible acyl carrier protein	0.064	0.015	0.233	100	100	9.152	0.077	0.064	0.237851
Syncc9902_0467	hypothetical protein	0.095	0.031	0.331	70.17	100	7.565	0.107	0.095	0.0955508
Syncc9902_0468	polysaccharide export outer membrane protein	0.242	0.062	0.256	83.42	100	7.58	0.26	0.242	0.180343
Syncc9902_0469	adenylosuccinate lyase	0.067	0.016	0.242	99	100	9.009	0.063	0.067	0.127021
Syncc9902_0470	nitrogen regulatory protein P-II	0.019	0.005	0.289	100	100	11.702	0.019	0.019	0.980966
Syncc9902_0471	hypothetical protein	0.075	0.024	0.313	100	100	6.771	0.07	0.075	0.133737
Syncc9902_0472	putative C-type cytochrome biogenesis protein Ccs1	0.087	0.025	0.29	75.02	100	6.069	0.09	0.087	0.1848
Syncc9902_0473	putative c-type cytochrome biogenesis protein CcdA	0.032	0.007	0.22	39.43	100	4.373	0.03	0.045	0.0380522
Syncc9902_0474	cell division protein FtsW	0.025	0.004	0.179	61.49	100	4.92	0.024	0.053	0.258704
Syncc9902_0475	hypothetical protein	0.111	0.015	0.136	77.61	100	5.502	0.112	0.111	NaN
Syncc9902_0476	Hemolysin A	0.111	0.014	0.128	59.1	100	4.681	0.117	0.173	0.0786915
Syncc9902_0477	linker polypeptide, allophycocyanin-associated	0	0	0.076	100	100	10.995	0	0	0
Syncc9902_0478	Allophycocyanin, beta subunit	0.015	0.002	0.129	100	100	9.162	0.014	0.014	0.00365385
Syncc9902_0479	allophycocyanin alpha chain	0.011	0.001	0.091	91.15	100	12.208	0.011	0.011	0.51037
Syncc9902_0480	anchor polypeptide LCM	0.068	0.016	0.235	84.52	100	8.287	0.07	0.071	0.162072
Syncc9902_0481	hypothetical protein	0.125	0.03	0.238	84.13	100	7.898	0.127	0.125	0.164208
Syncc9902_0482	possible ATP synthase protein 1	0.212	0.014	0.067	100	100	11.127	0.176	0.212	0.224323
Syncc9902_0483	ATP synthase subunit A	0.034	0.004	0.131	99.86	100	9.171	0.034	0.034	0.0290188
Syncc9902_0484	ATP synthase subunit C	0	0	0.08	73.17	100	4.931	0	0	0
Syncc9902_0485	ATP synthase subunit B	0.138	0.02	0.144	45.16	100	3.708	0.137	0.138	0.122671
Syncc9902_0486	ATP synthase subunit B	0.034	0.008	0.245	40.37	94	5.602	0.039	0.034	0.0448825
Syncc9902_0487	H+-transporting two-sector ATPase, delta (OSCP) subunit	0.015	0.003	0.169	65.39	100	6.328	0.015	0.015	0.0282601
Syncc9902_0488	ATP synthase subunit A (EC:3.6.3.15 )	0.022	0.003	0.151	63.58	100	5.345	0.018	0.022	0.0228481
Syncc9902_0489	ATP synthase subunit C (EC:3.6.3.15 )	0	0	0.264	16.56	96.54	2.913	0	0	0.0645205
Syncc9902_0490	hypothetical protein	NaN	0	0	0	84.05	1.983	NaN	0.127	0.150108
Syncc9902_0491	Ferredoxin (2Fe-2S)	0.143	0.029	0.2	5.26	100	2.596	0.143	0.143	0.320261
Syncc9902_0492	hypothetical protein	0.144	0.012	0.082	63.54	100	4.562	0.142	0.144	0.200879
Syncc9902_0493	hypothetical protein	0.049	0.007	0.138	39.39	100	3.976	0.055	0.049	0.0742967
Syncc9902_0494	hypothetical protein	0.321	0.089	0.276	50.11	78.81	3.437	0.3	0.321	0.238259
Syncc9902_0495	NAD+ synthase (EC:6.3.5.1 )	0.196	0.027	0.137	76.33	100	6.086	0.185	0.203	0.177145
Syncc9902_0496	nicotinic acid mononucleotide adenyltransferase	0.15	0.033	0.216	85.91	100	8.163	0.149	0.15	0.736649
Syncc9902_0497	possible GTPase	0.106	0.02	0.189	91.77	100	7.542	0.108	0.106	0.678218
Syncc9902_0498	hypothetical protein	0.285	0.072	0.253	52.19	100	4.487	0.257	0.285	0.050165
Syncc9902_0499	hypothetical protein	0.051	0.01	0.191	88.45	100	6.913	0.055	0.053	0.259327
Syncc9902_0500	putative aminopeptidase P	0.079	0.015	0.185	62.44	100	4.778	0.08	0.079	0.0813219
Syncc9902_0501	HAD-superfamily subfamily IA	0.195	0.037	0.188	77.53	100	6.815	0.225	0.195	0.263637
Syncc9902_0502	hypothetical protein	0.145	0.009	0.059	59.1	100	4.609	0.13	0.145	0.102949
Syncc9902_0503	ATP synthase subunit epsilon	0.037	0.006	0.154	77.37	100	10.859	0.037	0.117	0.0115748
Syncc9902_0504	ATP synthase subunit B (EC:3.6.3.15 )	0.03	0.008	0.27	100	100	11.595	0.031	0.03	0.0604604
Syncc9902_0505	co-chaperonin GroES	0.031	0.007	0.237	100	100	12.442	0.031	0.03	0.0296083
Syncc9902_0506	chaperonin GroEL	0.026	0.008	0.307	100	100	15.035	0.026	0.026	0.0439198
Syncc9902_0507	hypothetical protein	0.207	0.055	0.266	62.85	100	6.39	0.213	0.207	0.27517
Syncc9902_0508	hypothetical protein	0.189	0.043	0.226	95.96	100	8.342	0.192	0.21	0.125265
Syncc9902_0509	hypothetical protein	0.216	0.075	0.349	100	100	21.854	0.215	0.216	0.122095
Syncc9902_0510	hypothetical protein	0.197	0.083	0.421	94.86	100	14.58	0.199	0.209	0.128261
Syncc9902_0511	hypothetical protein	0.194	0.056	0.291	85.57	100	14.184	0.198	0.228	0.118013
Syncc9902_0512	protein-export membrane protein	0.059	0.02	0.335	100	100	24.761	0.065	0.052	1.18785
Syncc9902_0513	phosphoglyceromutase (EC:5.4.2.1 )	0.098	0.027	0.277	100	100	23.586	0.096	0.1	0.135374
Syncc9902_0514	pyrimidine regulatory protein PyrR	0.057	0.019	0.328	100	100	16.813	0.056	0.055	0.0637995
Syncc9902_0515	putative ferredoxin-thioredoxin reductase, variable chain	0.16	0.046	0.286	100	100	22.914	0.198	0.16	0.743459
Syncc9902_0516	hypothetical protein	0.214	0.041	0.192	96.8	100	12.45	0.212	0.214	0.626189
Syncc9902_0517	putative DnaK-type molecular chaperone (HSP70 family)	0.148	0.031	0.21	95.81	97.52	12.244	0.144	0.151	0.239608
Syncc9902_0518	hypothetical protein	0.107	0.026	0.243	19.3	100	4.067	0.143	0.161	0.0482759
Syncc9902_0519	DNA-directed RNA polymerase omega subunit	0.081	0.019	0.229	90.36	100	8.992	0.08	0.093	0.11348
Syncc9902_0520	hypothetical protein	0.209	0.049	0.233	100	100	9.128	0.22	0.209	0.53307
Syncc9902_0521	hypothetical protein	0.056	0.013	0.231	100	100	14.088	0.063	0.063	0.105818
Syncc9902_0522	hypothetical protein	0.272	0.063	0.233	92.63	100	9.752	0.275	0.289	0.5344
Syncc9902_0523	hypothetical protein	0.146	0.026	0.179	90.02	100	11.614	0.148	0.149	0.140661
Syncc9902_0524	UDP-N-acetylmuramoyl-L-alanyl-D-glutamate synthetase	0.225	0.05	0.223	100	100	10.77	0.229	0.225	0.230797
Syncc9902_0525	RNA-binding S4	0.138	0.033	0.239	83.97	100	8.006	0.136	0.138	0.158044
Syncc9902_0526	hypothetical protein	0.095	0.017	0.18	95.81	100	8.846	0.096	0.095	0.685294
Syncc9902_0527	D-3-phosphoglycerate dehydrogenase	0.025	0.005	0.206	82.23	100	7.683	0.028	0.025	0.0521202
Syncc9902_0528	Ribosomal protein L11 methyltransferase	0.098	0.025	0.251	100	100	10.815	0.105	0.098	0.0889359
Syncc9902_0529	Ferredoxin (2Fe-2S)	0.021	0.003	0.154	92	100	7.637	0.02	0.021	0.00990291
Syncc9902_0530	hypothetical protein	0.083	0.025	0.299	83.85	100	8.972	0.097	0.083	0.0324737
Syncc9902_0531	cytochrome c-550	0.033	0.006	0.182	88.11	100	12.212	0.037	0.033	0.365533
Syncc9902_0532	Ribonuclease Z (EC:3.1.26.11 )	0.061	0.011	0.182	100	100	9.998	0.061	0.061	0.143581
Syncc9902_0533	stage II sporulation protein D-like	0.204	0.038	0.185	100	100	12.657	0.204	0.204	0.220132
Syncc9902_0534	putative N-acetylglucosamine-6-phosphate isomerase	0.215	0.044	0.207	100	100	12.65	0.209	0.215	0.187175
Syncc9902_0535	hypothetical protein	0.247	0.051	0.207	100	100	19.799	0.231	0.247	0.340743
Syncc9902_0536	hypothetical protein	0.04	0.008	0.194	100	100	15.172	0.04	0.04	0.0297258
Syncc9902_0537	hypothetical protein	0.04	0.016	0.392	100	100	15.356	0.04	0.039	0
Syncc9902_0538	hypothetical protein	0.02	0.007	0.352	100	100	14.101	0.02	0.02	0.661283
Syncc9902_0539	hypothetical protein	0.098	0.026	0.265	100	100	15.387	0.101	0.147	0.0812171
Syncc9902_0540	hypothetical protein	0.405	0.087	0.216	93.13	100	6.285	0.4	0.415	0.548264
Syncc9902_0541	hypothetical protein	0	0	0.15	13.49	75.79	2.738	0	0	0.388982
Syncc9902_0542	Protein of unknown function DUF28	0.11	0.026	0.24	100	100	14.469	0.116	0.115	0.382439
Syncc9902_0543	tRNA pseudouridine synthase B (EC:4.2.1.70 )	0.182	0.039	0.213	99.56	100	11.935	0.179	0.182	0.521818
Syncc9902_0544	hypothetical protein	0.111	0.024	0.217	100	100	10.648	0.105	0.111	0.123
Syncc9902_0545	50S ribosomal protein L27	0.009	0.002	0.202	100	100	10.449	0.009	0.009	0.00548167
Syncc9902_0546	Ribosomal protein L21	0.049	0.01	0.201	100	100	15.532	0.048	0.049	0.0265647
Syncc9902_0547	possible circadian clock protein KaiA	0.102	0.027	0.263	100	100	14.555	0.102	0.102	0.0590418
Syncc9902_0548	circadian clock protein KaiB	0.144	0.033	0.231	100	100	8.507	0.142	0.142	0.0429704
Syncc9902_0549	circadian clock protein KaiC	0.012	0.003	0.261	99.68	100	10.583	0.013	0.012	0.0107307
Syncc9902_0550	multi-sensor signal transduction histidine kinase	0.04	0.009	0.23	50.74	97.94	6.039	0.037	0.04	0.0775692
Syncc9902_0551	Phosphoribosylglycinamide synthetase (EC:6.3.4.13 )	0.095	0.016	0.17	46.33	100	4.793	0.091	0.095	0.190132
Syncc9902_0552	hypothetical protein	0.206	0.032	0.156	69.02	100	6.406	0.219	0.206	0.296661
Syncc9902_0553	phosphoribosylaminoimidazole-succinocarboxamide synthase (EC:6.3.2.6 )	0.136	0.023	0.171	87.12	100	6.884	0.146	0.136	0.196303
Syncc9902_0554	chloroplast outer envelope membrane protein-like	0.093	0.024	0.26	90.14	100	7.437	0.093	0.105	0.205386
Syncc9902_0555	UDP-3-0-acyl N-acetylglucosamine deacetylase	0.173	0.026	0.151	59.06	100	4.609	0.165	0.21	0.258581
Syncc9902_0556	(3R)-hydroxymyristoyl ACP dehydratase	0.063	0.01	0.165	97.81	100	6.882	0.07	0.063	0.0624305
Syncc9902_0557	UDP-N-acetylglucosamine acyltransferase (EC:2.3.1.129 )	0.102	0.019	0.186	90.58	100	8.03	0.098	0.1	0.0898591
Syncc9902_0558	lipid-A-disaccharide synthase (EC:2.4.1.182 )	0.13	0.02	0.155	80.8	100	7.354	0.13	0.13	0.11108
Syncc9902_0559	Methionine sulfoxide reductase A (EC:1.8.4.6 )	0.139	0.028	0.199	80.44	100	9.027	0.14	0.139	0.367231
Syncc9902_0560	hypothetical protein	0.022	0.004	0.188	73.42	100	6.025	0.042	0.022	0
Syncc9902_0561	leucyl aminopeptidase (EC:3.4.11.1 )	0.081	0.018	0.218	85	91.24	7.31	0.082	0.081	0.0411188
Syncc9902_0562	hypothetical protein	0.129	0.027	0.211	63.1	100	5.672	0.12	0.134	0.463984
Syncc9902_0563	hypothetical protein	0.022	0.007	0.306	11.68	100	3.208	0.022	0.022	0.111454
Syncc9902_0564	hypothetical protein	0.276	0.039	0.142	53.04	100	4.426	0.363	0.276	0.513975
Syncc9902_0565	transcriptional regulator, LuxR family	0.136	0.026	0.194	45.69	100	4.449	0.145	0.136	0.0678366
Syncc9902_0566	hypothetical protein	0.032	0.008	0.249	100	100	10.288	0.031	0.032	0.0209147
Syncc9902_0567	tyrosyl-tRNA synthetase (EC:6.1.1.1 )	0.065	0.013	0.199	90.87	100	9.412	0.066	0.068	0.0360707
Syncc9902_0568	regucalcin family protein	0.149	0.02	0.135	10.84	94.06	2.102	0.152	0.149	0.152273
Syncc9902_0569	hypothetical protein	NaN	0	0	0	71.01	1.009	NaN	NaN	NaN
Syncc9902_0570	Orotidine 5'-phosphate decarboxylase (EC:4.1.1.23 )	0.119	0.044	0.368	78.31	100	9.294	0.125	0.124	0.0894695
Syncc9902_0571	Outer membrane autotransporter barrel	0.173	0.026	0.152	50.55	84.11	4.776	0.189	0.199	0.18279
Syncc9902_0572	Protein of unknown function DUF205	0.125	0.028	0.223	83.42	100	7.174	0.123	0.118	0.241278
Syncc9902_0573	hypothetical protein	0.107	0.021	0.199	75.61	100	6.605	0.109	0.107	0.316228
Syncc9902_0574	hypothetical protein	0.133	0.03	0.229	61.56	100	7.56	0.127	0.137	0.495457
Syncc9902_0575	Protein of unknown function DUF140	0.077	0.015	0.199	69.47	100	6.737	0.075	0.077	0.0853407
Syncc9902_0576	putative GPH family sugar transporter	0.106	0.02	0.192	82.02	99.78	9.166	0.115	0.111	0.037267
Syncc9902_0577	Alpha amylase, catalytic subdomain	0.092	0.023	0.255	98.99	100	10.287	0.094	0.091	0.107901
Syncc9902_0578	hypothetical protein	0.186	0.031	0.164	96.82	100	10.989	0.158	0.186	0.176391
Syncc9902_0579	Histone-like DNA-binding protein	0.038	0.004	0.097	90.22	100	6.866	0.038	0.038	0.0180969
Syncc9902_0580	glutamyl-tRNA synthetase-like	0.232	0.057	0.247	77.44	100	7.84	0.248	0.252	0.167399
Syncc9902_0581	hypothetical protein	0.153	0.03	0.197	61.75	100	4.642	0.157	0.161	0.502443
Syncc9902_0582	hypothetical protein	0.213	0.064	0.303	100	100	9.637	0.203	0.219	1.05787
Syncc9902_0583	hypothetical protein	0.112	0.025	0.222	22.16	100	3.569	0.111	0.191	0.193765
Syncc9902_0584	succinate dehydrogenase	0.1	0.026	0.264	97.52	100	12.588	0.1	0.1	0.257048
Syncc9902_0585	succinate dehydrogenase (EC:1.3.99.1 )	0.09	0.027	0.296	100	100	21.835	0.087	0.09	0.110602
Syncc9902_0586	succinate dehydrogenase cytochrome b-556 subunit	0.2	0.045	0.227	100	100	18.917	0.238	0.204	0.188409
Syncc9902_0587	hypothetical protein	0.179	0.052	0.293	100	100	31.259	0.167	0.181	0.221877
Syncc9902_0588	hypothetical protein	0.204	0.062	0.305	100	100	26.613	0.2	0.207	0.259665
Syncc9902_0589	hypothetical protein	0.079	0.026	0.331	100	100	28.99	0.08	0.08	0.0490348
Syncc9902_0590	hypothetical protein	0.344	0.099	0.287	100	100	21.776	0.319	0.339	0.787726
Syncc9902_0591	hypothetical protein	0.465	0.091	0.196	89.33	100	12.432	0.466	0.508	0.909015
Syncc9902_0592	translation initiation factor IF-2	0.072	0.015	0.205	91.99	100	12.912	0.071	0.087	0.0945259
Syncc9902_0593	hypothetical protein	0.117	0.008	0.072	100	100	10.491	0.117	0.117	0.280777
Syncc9902_0594	transcription elongation factor NusA	0.044	0.012	0.266	95.54	100	9.588	0.049	0.043	0.0663288
Syncc9902_0595	hypothetical protein	0.154	0.029	0.19	100	100	15.016	0.158	0.154	0.517799
Syncc9902_0596	hypothetical protein	0.161	0.055	0.343	76.26	100	7.515	0.149	0.147	1.32852
Syncc9902_0597	putative arylsulfatase regulatory protein	0.099	0.023	0.23	55.89	100	5.75	0.111	0.095	0.139113
Syncc9902_0598	hypothetical protein	0.046	0.008	0.168	91.28	100	5.628	0.051	0.046	0.0267804
Syncc9902_0599	extracellular solute-binding protein, family 3	0.101	0.023	0.224	89.74	100	11.291	0.098	0.101	0.39676
Syncc9902_0600	PDZ/DHR/GLGF	0.053	0.011	0.211	68.46	100	6.666	0.053	0.053	0.0387916
Syncc9902_0601	Ribose 5-phosphate isomerase (EC:5.3.1.6 )	0.071	0.019	0.262	100	100	9.974	0.067	0.071	0.122336
Syncc9902_0602	Histidinol dehydrogenase (EC:1.1.1.23 )	0.119	0.022	0.188	99.25	100	11.97	0.124	0.125	0.315837
Syncc9902_0603	30S ribosomal protein S20	0.075	0.017	0.225	100	100	11.401	0.074	0.075	0.0829461
Syncc9902_0604	TatD-related deoxyribonuclease	0.134	0.033	0.244	100	100	11.891	0.134	0.134	0.146375
Syncc9902_0605	DNA-directed RNA polymerase beta subunit (EC:2.7.7.6 )	0.016	0.004	0.238	96.48	100	13.604	0.019	0.016	0.0159404
Syncc9902_0606	DNA-directed RNA polymerase gamma chain (EC:2.7.7.6 )	0.03	0.007	0.231	100	100	11.518	0.029	0.039	0.0201319
Syncc9902_0607	DNA-directed RNA polymerase beta' subunit (EC:2.7.7.6 )	0.034	0.01	0.289	100	100	20.537	0.034	0.041	0.0270269
Syncc9902_0608	putative high light inducible protein	0.033	0.009	0.272	100	100	18.987	0.043	0.033	0.00313249
Syncc9902_0609	hypothetical protein	0.086	0.027	0.318	100	100	16.259	0.084	0.087	0.106957
Syncc9902_0610	sodium:solute symporter family, possibly glucose transporter	0.059	0.017	0.286	100	100	19.937	0.06	0.063	0.0548075
Syncc9902_0611	hypothetical protein	0.174	0.028	0.161	100	100	12.973	0.173	0.174	0.0918638
Syncc9902_0612	PBS lyase HEAT-like repeat	0.088	0.03	0.336	100	100	18.587	0.094	0.091	0.111697
Syncc9902_0613	hypothetical protein	0.217	0.026	0.118	100	100	10.544	0.213	0.217	0.137508
Syncc9902_0614	hypothetical protein	0.062	0.021	0.345	100	100	12.725	0.061	0.062	0.0177624
Syncc9902_0615	possible 3Fe-4S ferredoxin	0.072	0.022	0.298	100	100	9.971	0.075	0.072	0.0837421
Syncc9902_0616	hypothetical protein	0.113	0.022	0.193	87.7	100	9.834	0.112	0.113	0.118469
Syncc9902_0617	Glucose inhibited division protein	0.167	0.026	0.154	74.86	100	6.557	0.163	0.167	0.38925
Syncc9902_0618	Heat shock protein DnaJ-like	0.244	0.024	0.1	99.08	100	8.203	0.219	0.244	0.294344
Syncc9902_0619	hypothetical protein	0.169	0.065	0.381	14.14	100	3.763	0.169	0.169	0.0868199
Syncc9902_0620	putative diaminopelargonic acid synthase	0.065	0.008	0.124	71.14	98.9	6.086	0.064	0.065	0.0280662
Syncc9902_0621	Dethiobiotin synthase (EC:6.3.3.3 )	0.16	0.019	0.119	68.94	100	6.48	0.178	0.16	0.263649
Syncc9902_0622	biotin biosynthesis protein BioC	0.433	0.051	0.118	31.5	100	4.097	0.511	0.433	0.422235
Syncc9902_0623	hypothetical protein	0.204	0.031	0.154	35.36	100	4.316	0.213	0.226	0.856628
Syncc9902_0624	8-amino-7-oxononanoate synthase (EC:2.3.1.47 )	0.186	0.026	0.137	71.64	100	5.551	0.188	0.186	0.145915
Syncc9902_0625	sodium/bile acid cotransporter family	0.126	0.019	0.15	80.13	100	6.467	0.137	0.126	0.113595
Syncc9902_0626	hypothetical protein	0.092	0.02	0.22	100	100	12.409	0.108	0.092	0.837133
Syncc9902_0627	DEAD/DEAH box helicase-like	0.064	0.012	0.186	100	100	12.741	0.065	0.064	0.0709783
Syncc9902_0628	fumarate hydratase	0.134	0.038	0.287	100	100	23.927	0.132	0.135	0.240917
Syncc9902_0629	hypothetical protein	0.245	0.08	0.326	100	100	16.477	0.244	0.268	0.213282
Syncc9902_0630	hypothetical protein	0.201	0.053	0.265	80.15	100	8.423	0.202	0.222	0.165305
Syncc9902_0631	possible ABC transporter involved in polysaccharide efflux	0.101	0.051	0.503	100	100	22.278	0.104	0.129	0.0368174
Syncc9902_0632	possible ABC transporter involved in polysaccharide efflux	0.167	0.059	0.355	100	100	11.802	0.175	0.186	0.118275
Syncc9902_0633	Lipopolysaccharide biosynthesis protein-like	0.186	0.1	0.536	94.52	100	26.26	0.192	0.193	0.138233
Syncc9902_0634	dTDP-glucose 4,6-dehydratase	0.133	0.062	0.464	100	100	27.191	0.136	0.132	0.159587
Syncc9902_0635	dTDP-4-dehydrorhamnose reductase (EC:1.1.1.133 )	0.161	0.065	0.403	100	100	25.081	0.168	0.162	0.245032
Syncc9902_0636	dTDP-4-dehydrorhamnose 3,5-epimerase related (EC:5.1.3.13 )	0.207	0.093	0.448	100	100	32.255	0.211	0.199	0.315326
Syncc9902_0637	Glucose-1-phosphate thymidylyltransferase, long form	0.126	0.046	0.363	100	100	27.497	0.123	0.138	0.189783
Syncc9902_0638	possible glycosyltransferase	0.231	0.066	0.284	98.22	100	14.279	0.226	0.234	0.274033
Syncc9902_0639	hypothetical protein	0.309	0.045	0.144	38.47	100	5.378	0.335	0.288	0.371174
Syncc9902_0640	Lipopolysaccharide biosynthesis protein-like	0.278	0.047	0.17	90.26	100	10.821	0.294	0.281	0.343449
Syncc9902_0641	hypothetical protein	0.214	0.034	0.16	69.88	100	6.249	0.214	0.232	0.189853
Syncc9902_0642	Dihydrouridine synthase TIM-barrel protein nifR3	0.152	0.048	0.313	99.81	100	17.202	0.149	0.171	0.225991
Syncc9902_0643	hypothetical protein	0.125	0.035	0.284	100	100	16.077	0.113	0.136	0.0728737
Syncc9902_0644	GTP-binding protein EngA	0.021	0.006	0.286	100	100	19.335	0.02	0.021	0.0366901
Syncc9902_0645	possible cobalt transport protein	0.122	0.034	0.277	100	100	20.847	0.121	0.122	0.147569
Syncc9902_0646	hypothetical protein	0.027	0.007	0.255	100	100	24.213	0.033	0.034	0.00347336
Syncc9902_0647	hypothetical protein	0.143	0.034	0.234	100	100	12.205	0.127	0.143	0.115115
Syncc9902_0648	hypothetical protein	0.062	0.015	0.247	100	100	13.675	0.055	0.064	0.110196
Syncc9902_0649	Delta 1-pyrroline-5-carboxylate reductase (EC:1.5.1.2 )	0.151	0.03	0.198	100	100	10.795	0.149	0.157	0.175674
Syncc9902_0650	Precorrin-2 C20-methyltransferase	0.152	0.027	0.18	95.47	100	10.562	0.172	0.152	0.373141
Syncc9902_0651	methionine salvage pathway enzyme E-2/E-2' -like	0.123	0.022	0.177	98.75	100	7.41	0.137	0.123	0.146264
Syncc9902_0652	hypothetical protein	0.366	0.078	0.212	89.37	100	8.831	0.393	0.366	0.357997
Syncc9902_0653	hypothetical protein	0.223	0.038	0.172	80.49	100	7.407	0.234	0.223	0.175955
Syncc9902_0654	probable glycosyltransferase	0.104	0.02	0.198	100	100	11.623	0.097	0.104	0.150731
Syncc9902_0655	putative multidrug efflux transporter, MFS family	0.091	0.019	0.205	98.55	100	10.325	0.088	0.091	0.0547781
Syncc9902_0656	Recombination protein O, RecO	0.054	0.01	0.183	100	100	8.222	0.06	0.054	0.0531876
Syncc9902_0657	Deoxyribose-phosphate aldolase (EC:4.1.2.4 )	0.099	0.014	0.141	93.98	100	8.872	0.094	0.098	0.0749882
Syncc9902_0658	putative sigma 54 modulation protein/ribosomal protein S30EA	0.081	0.011	0.132	86.56	100	5.837	0.093	0.081	0.4854
Syncc9902_0659	Lipoate-protein ligase B	0.225	0.033	0.147	100	100	9.07	0.224	0.25	0.236229
Syncc9902_0660	putative long-chain-fatty-acid--CoA ligase	0.103	0.016	0.157	83.38	100	9.253	0.107	0.12	0.162753
Syncc9902_0661	hypothetical protein	0.09	0.013	0.15	100	100	9.802	0.089	0.085	0.0485284
Syncc9902_0662	dihydrolipoamide acetyltransferase	0.06	0.009	0.15	87.38	100	7.961	0.059	0.063	0.144685
Syncc9902_0663	queuosine biosynthesis protein	0.159	0.032	0.201	87.4	100	8.032	0.161	0.159	0.176217
Syncc9902_0664	Cysteine synthase K/M/A	0.036	0.007	0.195	99.19	100	8.468	0.037	0.036	0.140714
Syncc9902_0665	possible cystathionine gamma-synthase	0.208	0.032	0.154	83.47	96.27	7.019	0.203	0.208	0.201839
Syncc9902_0666	Cystathionine gamma-synthase (EC:2.5.1.48 )	0.103	0.019	0.184	22.9	93.72	3.432	0.108	0.168	0.0987832
Syncc9902_0667	Photosynthetic II protein PsbC	0.031	0.005	0.163	98.92	100	9.93	0.033	0.031	0.00693288
Syncc9902_0668	Photosystem II reaction centre protein PsbD/D2	0.026	0.002	0.078	98.74	100	12.385	0.027	0.017	0.0071929
Syncc9902_0669	photosystem I assembly protein Ycf4	0.039	0.01	0.258	96.46	100	9.976	0.034	0.039	0.252665
Syncc9902_0670	probable peptidyl-prolyl cis-trans isomerase, cyclophilin type	0.096	0.023	0.236	54.04	100	4.897	0.104	0.096	0.153744
Syncc9902_0671	acetolactate synthase III small subunit	0.043	0.009	0.215	93.79	100	8.529	0.038	0.046	0.249028
Syncc9902_0672	alpha/beta hydrolase superfamily protein	0.185	0.029	0.157	62.51	100	5.488	0.207	0.185	0.75811
Syncc9902_0673	tRNA (guanine-N(2)-)-methyltransferase (EC:2.1.1.32 )	0.228	0.029	0.128	52.59	93.81	4.787	0.224	0.228	0.268809
Syncc9902_0674	hypothetical protein	0.219	0.026	0.121	100	100	6.714	0.207	0.219	0.809743
Syncc9902_0675	putative chaperon-like protein for quinone binding in photosystem II	0.029	0.006	0.199	98.34	100	8.742	0.041	0.029	0.0258631
Syncc9902_0676	hypothetical protein	0.145	0.043	0.3	5.09	100	3.486	0	0.145	0.0257895
Syncc9902_0677	methyltransferase-like	0.117	0.025	0.212	48.69	100	5.489	0.118	0.099	0.0681719
Syncc9902_0678	Pseudouridine synthase, Rsu	0.247	0.055	0.225	94.39	100	9.76	0.244	0.29	6.80897
Syncc9902_0679	Translation initiation factor IF-1	0.009	0.002	0.193	100	100	9.004	0.009	0.009	0.00559346
Syncc9902_0680	Thioredoxin reductase	0.058	0.014	0.247	88.14	100	8.844	0.061	0.058	0.0535689
Syncc9902_0681	hypothetical protein	0.34	0.049	0.145	42.59	100	4.235	0.336	0.34	0.121632
Syncc9902_0682	hypothetical protein	0.101	0.019	0.192	77.9	100	7.921	0.105	0.101	0.0931486
Syncc9902_0683	hypothetical protein	0.09	0.013	0.143	88.95	100	5.532	0.089	0.086	0.0576796
Syncc9902_0684	putative nicotinamide nucleotide transhydrogenase, subunit alpha 1 (A1)	0.065	0.01	0.162	74.41	100	6.617	0.067	0.065	0.0903192
Syncc9902_0685	putative nicotinamide nucleotide transhydrogenase, subunit alpha 2 (A2)	0.016	0.003	0.223	87.91	100	7.085	0.024	0.016	0.00483352
Syncc9902_0686	putative nicotinamide nucleotide transhydrogenase, subunit beta	0.017	0.003	0.182	51.59	100	5.413	0.021	0.037	0.0281255
Syncc9902_0687	hypothetical protein	0.139	0.019	0.14	99.61	100	8.719	0.139	0.139	0.115288
Syncc9902_0688	putative ferredoxin like protein	0.122	0.02	0.163	95	100	7.15	0.138	0.122	0.337542
Syncc9902_0689	1-deoxy-D-xylulose 5-phosphate reductoisomerase (EC:1.1.1.267 )	0.061	0.01	0.16	92.98	100	8.208	0.068	0.074	0.0888919
Syncc9902_0690	putative sodium-dependent transporter, NSS family	0.066	0.01	0.148	81.03	100	7.578	0.061	0.069	0.0633959
Syncc9902_0691	hypothetical protein	0.241	0.033	0.137	87.18	100	5.748	0.241	0.241	0
Syncc9902_0692	Cysteinyl-tRNA synthetase, class Ia (EC:6.1.1.16 )	0.108	0.025	0.236	95.8	100	10.161	0.108	0.114	0.127139
Syncc9902_0693	DNA polymerase I (EC:2.7.7.7 )	0.095	0.021	0.217	96.2	100	9.691	0.095	0.098	0.144028
Syncc9902_0694	Secretion protein HlyD	0.159	0.035	0.219	100	100	13.562	0.163	0.156	0.223995
Syncc9902_0695	hypothetical protein	0.047	0.01	0.209	100	100	16.592	0.051	0.044	0.0164532
Syncc9902_0696	hypothetical protein	0.19	0.046	0.242	93.58	100	9.073	0.196	0.221	0.264293
Syncc9902_0697	hypothetical protein	0.215	0.053	0.245	100	100	12.793	0.228	0.215	0.25882
Syncc9902_0698	hypothetical protein	0.227	0.046	0.205	100	100	10.037	0.212	0.227	0.191127
Syncc9902_0699	possible multidrug efflux transporter, MFS family	0.104	0.028	0.27	100	100	12.863	0.096	0.107	0.441057
Syncc9902_0700	hypothetical protein	0.238	0.041	0.172	100	100	9.247	0.245	0.238	0.277195
Syncc9902_0701	putative ABC transporter, oligopeptides	0.051	0.01	0.207	100	100	10.675	0.053	0.051	0.0733235
Syncc9902_0702	ABC transporter, substrate binding protein, possibly oligopeptides	0.152	0.027	0.175	99.03	100	10.141	0.149	0.156	0.204705
Syncc9902_0703	hypothetical protein	0.157	0.025	0.158	100	100	13.658	0.137	0.157	0.579323
Syncc9902_0704	Homoserine dehydrogenase (EC:1.1.1.3 )	0.084	0.017	0.196	95.34	100	12.476	0.091	0.102	0.0862775
Syncc9902_0705	possible SufE protein	0.135	0.034	0.253	100	100	16.552	0.136	0.135	0.124146
Syncc9902_0706	hypothetical protein	0.216	0.044	0.205	87.25	100	7.819	0.212	0.216	0.123046
Syncc9902_0707	hypothetical protein	0.309	0.04	0.13	93.3	97.55	8.613	0.31	0.309	0.29902
Syncc9902_0708	hypothetical protein	0.017	0.003	0.15	94.62	100	14.472	0.016	0.016	0.421098
Syncc9902_0709	hypothetical protein	0.572	0.098	0.171	17.01	100	3.697	0.594	0.572	NaN
Syncc9902_0710	hypothetical protein	0	0	0.143	3.92	100	3.696	0	0	0.00104582
Syncc9902_0711	hypothetical protein	0.231	0.022	0.095	46.15	100	4.491	0.231	0.231	0.0943455
Syncc9902_0712	Holliday junction resolvase RuvC	0.019	0.003	0.157	67.53	100	5.29	0.018	0.052	0.0201676
Syncc9902_0713	Magnesium chelatase ATPase subunit I (EC:6.6.1.1 )	0.062	0.007	0.112	24.61	100	3.528	0.063	0.055	0.610817
Syncc9902_0714	hypothetical protein	0.1	0.013	0.132	28.07	97.69	3.382	0.106	0.1	0.141395
Syncc9902_0715	possible beta-lactamase family protein	0.069	0.01	0.14	28.96	97.86	3.735	0.069	0.069	0.14237
Syncc9902_0716	probable tRNA/rRNA methyltransferase	NaN	0	0	6.96	95.28	2.455	NaN	NaN	0.611466
Syncc9902_0717	cytochrome cM	0.135	0.015	0.111	95.13	100	7	0.118	0.135	0.0789209
Syncc9902_0717a	cytochrome b6f complex subunit PetG	0	0	0.119	84.62	100	5.103	0	0	NaN
Syncc9902_0718	hypothetical protein	0.891	0.041	0.046	27.2	100	3.462	0.947	0.891	0.247635
Syncc9902_0719	Imidazole glycerol phosphate synthase, glutamine amidotransferase subunit	0.241	0.032	0.135	43.77	100	5.484	0.277	0.241	0.262663
Syncc9902_0720	Thioredoxin	0	0	0.132	37.96	100	3.96	0	0	0
Syncc9902_0721	inositol-5-monophosphate dehydrogenase	0	0	0.126	19.24	90.21	2.894	0	0	0.0477192
Syncc9902_0722	hypothetical protein	NaN	0	0	0	100	2.058	NaN	NaN	0.506403
Syncc9902_0723	DNA gyrase subunit A	0.061	0.009	0.144	26.57	93.09	3.389	0.066	0.125	0.035308
Syncc9902_0724	Lycopene cyclase, beta and epsilon	0.144	0.042	0.294	87.75	100	9.688	0.145	0.15	0.139913
Syncc9902_0725	Outer membrane autotransporter barrel	0.234	0.036	0.155	25.2	84.22	3.059	0.245	0.23	0.195933
Syncc9902_0726	hypothetical protein	0.103	0.023	0.221	100	100	9.641	0.104	0.108	0.156184
Syncc9902_0727	2-isopropylmalate synthase	0.061	0.015	0.24	74.55	100	7.125	0.059	0.061	0.033815
Syncc9902_0728	putative permease protein of sugar ABC transporter	0.055	0.01	0.185	84.47	100	7.039	0.076	0.055	0.0583559
Syncc9902_0729	hypothetical protein	0.198	0.034	0.172	85.77	100	7.037	0.222	0.198	0.181532
Syncc9902_0730	hypothetical protein	0.093	0.018	0.192	85.71	100	6.529	0.098	0.093	NaN
Syncc9902_0731	hypothetical protein	0.2	0.021	0.107	40.74	100	4.651	0.202	0.323	0.562417
Syncc9902_0732	hypothetical protein	0.212	0.03	0.143	100	100	7.261	0.206	0.239	0.232483
Syncc9902_0733	Protein of unknown function DUF77	0.099	0.017	0.167	19.47	100	3.782	0.098	0.099	0.053798
Syncc9902_0734	hypothetical protein	0.289	0.026	0.089	38.37	100	4.556	0.287	0.289	0.223449
Syncc9902_0735	putative pseudouridylate synthase	0.223	0.025	0.112	57.21	100	5.491	0.259	0.301	0.184078
Syncc9902_0736	metal dependent phosphohydrolase	0.078	0.011	0.14	53.12	99.81	5.322	0.081	0.078	0.319021
Syncc9902_0737	Methylenetetrahydrofolate dehydrogenase (NADP+) (EC:1.5.1.5 )	0.056	0.006	0.114	47.85	100	4.78	0.071	0.056	0.057385
Syncc9902_0738	hypothetical protein	NaN	0	0	0	100	3.001	NaN	NaN	0.104259
Syncc9902_0739	geranylgeranyl pyrophosphate synthase	0.018	0.002	0.088	65.32	100	4.782	0.016	0.018	0.0434369
Syncc9902_0740	hypothetical protein	0.156	0.023	0.147	66.1	100	5.577	0.142	0.156	0.141513
Syncc9902_0741	exodeoxyribonuclease V	0.053	0.006	0.115	67.01	100	5.485	0.055	0.052	0.0656798
Syncc9902_0742	possible cytochrome c biogenesis protein trans	0.167	0.021	0.126	46	100	4.253	0.146	0.167	0.0976776
Syncc9902_0743	putative phosphoglycerate mutase family protein	0.202	0.029	0.144	55.77	99.84	5.06	0.189	0.202	0.23311
Syncc9902_0744	hypothetical protein	0.212	0.028	0.134	90.08	100	7.645	0.219	0.254	0.321662
Syncc9902_0745	possible acylphosphatase	0.06	0.009	0.155	69.77	100	4.746	0.045	0.06	1.16555
Syncc9902_0746	Cobyrinic acid a,c-diamide synthase CbiA	0.097	0.008	0.08	35.74	98.33	3.774	0.121	0.097	0.11503
Syncc9902_0747	possible glucose 6-phosphate dehydrogenase effector OpcA	0.095	0.009	0.1	15.15	98.52	2.77	0.096	0.106	0.104807
Syncc9902_0748	Glucose-6-phosphate dehydrogenase (EC:1.1.1.49 )	0.038	0.007	0.184	64.44	100	5.677	0.039	0.038	0.370848
Syncc9902_0749	ferredoxin--NADP reductase (FNR)	0.118	0.023	0.192	96.07	100	10.924	0.127	0.118	0.129518
Syncc9902_0750	hypothetical protein	0.085	0.019	0.223	93.14	100	9.284	0.086	0.088	0.119813
Syncc9902_0751	adaptive-response sensory kinase	0.047	0.009	0.189	100	100	10.423	0.044	0.047	0.277577
Syncc9902_0752	hypothetical protein	0.07	0.016	0.223	99.48	100	9.046	0.072	0.072	0.10222
Syncc9902_0753	hypothetical protein	0.05	0.011	0.214	59.72	98.41	6.575	0.056	0.049	0.109929
Syncc9902_0754	Peptidase M, neutral zinc metallopeptidase, zinc-binding site	0.117	0.028	0.238	100	100	15.375	0.12	0.118	0.108071
Syncc9902_0755	hypothetical protein	0.289	0.051	0.177	100	100	12.816	0.269	0.29	1.23154
Syncc9902_0756	hypothetical protein	0.641	0.054	0.084	54.17	70.42	3.367	0.562	0.641	0.468635
Syncc9902_0757	hypothetical protein	0.211	0.03	0.141	63.16	100	5.135	0.211	0.211	0.0663326
Syncc9902_0758	hypothetical protein	NaN	0	0	0	100	2.948	NaN	NaN	0.253378
Syncc9902_0759	hypothetical protein	0.198	0.041	0.206	94.44	100	10.854	0.184	0.198	0.41433
Syncc9902_0760	hypothetical protein	0.245	0.052	0.213	100	100	13.068	0.247	0.245	0.496167
Syncc9902_0761	hypothetical protein	0.098	0.02	0.202	95.56	100	9.163	0.094	0.098	0.104938
Syncc9902_0762	hypothetical protein	0.068	0.015	0.226	100	100	15.71	0.066	0.068	0.00452745
Syncc9902_0763	hypothetical protein	0.276	0.047	0.168	100	100	13.574	0.342	0.26	0.30462
Syncc9902_0764	hypothetical protein	0.1	0.018	0.184	96.52	100	9.978	0.093	0.094	0.236718
Syncc9902_0765	hypothetical protein	0.048	0.011	0.228	90.3	100	6.869	0.047	0.048	0.0680309
Syncc9902_0766	Ionotropic glutamate receptor	0.171	0.038	0.224	89.48	100	11.73	0.172	0.171	0.352132
Syncc9902_0767	hypothetical protein	0.184	0.023	0.124	100	100	8.098	0.199	0.184	0.131535
Syncc9902_0768	hypothetical protein	0.177	0.031	0.176	96.43	100	8.412	0.173	0.177	0.130989
Syncc9902_0769	Phosphopantetheinyl transferase-like	0.206	0.045	0.219	98.46	100	12.232	0.207	0.206	0.29123
Syncc9902_0770	hypothetical protein	0.063	0.012	0.193	100	100	17.373	0.076	0.063	0.0538447
Syncc9902_0771	hypothetical protein	0.244	0.061	0.248	40.29	80.59	3.575	0.318	0.244	0.109198
Syncc9902_0772	hypothetical protein	0.092	0.029	0.313	99.8	100	8.862	0.089	0.092	0.31652
Syncc9902_0773	hypothetical protein	0.129	0.03	0.232	90.72	100	7.869	0.129	0.137	0.179552
Syncc9902_0774	CBS	0.053	0.009	0.162	89.87	100	7.308	0.059	0.063	0.0428311
Syncc9902_0775	CDP-diacylglycerol-glycerol-3-phosphate 3-phosphatidyltransferase	0.144	0.023	0.161	100	100	9.604	0.148	0.144	0.172842
Syncc9902_0776	possible nucleotide sugar epimerase	0.108	0.027	0.246	65.69	100	8.059	0.107	0.108	0.0829817
Syncc9902_0777	Phosphoribosylformimino-5-aminoimidazole carboxamide ribotide isomerase	0.075	0.012	0.16	86.49	100	8.221	0.078	0.075	0.0833757
Syncc9902_0778	putative ferric uptake regulator, FUR family	0.047	0.007	0.158	92.81	100	8.577	0.064	0.047	0.053891
Syncc9902_0779	hypothetical protein	0.188	0.032	0.172	52.13	100	4.715	0.196	0.216	0.169959
Syncc9902_0780	hypothetical protein	0.087	0.018	0.206	60.3	100	4.978	0.088	0.132	0.126955
Syncc9902_0781	hypothetical protein	0.143	0.015	0.105	81.76	100	5.896	0.138	0.143	0.132899
Syncc9902_0782	hypothetical protein	0.114	0.019	0.163	49.18	100	4.639	0.107	0.114	0.121634
Syncc9902_0783	Holliday junction resolvase YqgF	0.097	0.016	0.165	47.07	94.55	3.598	0.099	0.097	0.102185
Syncc9902_0784	hypothetical protein	0.022	0.003	0.145	78.02	99.46	5.105	0.022	0.022	0.143723
Syncc9902_0785	HAD-superfamily phosphatase subfamily IIIA	0.167	0.036	0.214	91.19	100	8.268	0.148	0.167	0.236773
Syncc9902_0786	gamma-glutamyl kinase (EC:2.7.2.11 )	0.081	0.012	0.149	61.92	100	5.304	0.083	0.081	0.0798933
Syncc9902_0787	UDP-3-O-(3-hydroxymyristoyl) glucosamine N-acyltransferase, LpxD	0.062	0.008	0.136	68.97	100	7.413	0.062	0.062	0.107027
Syncc9902_0788	3-isopropylmalate dehydrogenase (EC:1.1.1.85 )	0.084	0.014	0.166	91.9	100	9.009	0.092	0.115	0.0381909
Syncc9902_0789	Phosphoribulokinase (EC:2.7.1.19 )	0.026	0.005	0.192	100	100	9.966	0.026	0.026	0.0284216
Syncc9902_0790	hypothetical protein	0.275	0.046	0.166	96.88	100	7.441	0.3	0.275	0.271156
Syncc9902_0793	acetyl-CoA carboxylase beta subunit	0.036	0.007	0.202	100	100	10.167	0.042	0.036	0.0283908
Syncc9902_0794	hypothetical protein	0.093	0.019	0.207	100	100	9.325	0.09	0.093	0.134195
Syncc9902_0795	putative oxidoreductase	0.136	0.027	0.197	98.22	100	9.831	0.135	0.136	0.15583
Syncc9902_0796	Fructose-bisphosphate aldolase (EC:4.1.2.13 )	0.114	0.022	0.19	100	100	17.741	0.11	0.113	0.126661
Syncc9902_0797	fructose-bisphosphate aldolase (EC:4.1.2.13 )	0.017	0.003	0.195	99.26	100	13.148	0.017	0.017	0.0133588
Syncc9902_0798	Gamma-glutamyltransferase (EC:2.3.2.2 )	0.214	0.044	0.205	91.13	100	10.296	0.224	0.22	0.215435
Syncc9902_0799	hypothetical protein	0.226	0.041	0.181	98.76	100	10.131	0.219	0.226	0.348835
Syncc9902_0800	Phosphoribosylformylglycinamidine synthase I	0.101	0.024	0.233	100	100	12.216	0.092	0.101	0.274646
Syncc9902_0801	Phosphoribosylformylglycinamidine synthetase PurS	0.129	0.023	0.179	100	100	12.014	0.145	0.129	1.78497
Syncc9902_0802	hypothetical protein	0.306	0.055	0.18	100	100	9.039	0.355	0.306	0.427776
Syncc9902_0803	small mechanosensitive ion channel, MscS family	0.108	0.031	0.282	100	100	10.324	0.103	0.108	0.100636
Syncc9902_0804	hypothetical protein	0.269	0.081	0.301	100	100	22.148	0.265	0.273	0.386148
Syncc9902_0805	nuclease (SNase-like)	0.228	0.075	0.329	100	100	14.944	0.249	0.232	0.1791
Syncc9902_0806	hypothetical protein	0.055	0.019	0.344	100	100	34.982	0.056	0.055	0.0112253
Syncc9902_0807	hypothetical protein	0.255	0.087	0.342	100	100	50.113	0.278	0.266	0.155191
Syncc9902_0808	hypothetical protein	0.059	0.022	0.376	100	100	51.645	0.061	0.058	0.532904
Syncc9902_0809	hypothetical protein	0.814	0.101	0.124	100	100	11.446	0.934	0.787	0.389611
Syncc9902_0810	hypothetical protein	0.363	0.072	0.199	100	100	23.417	0.326	0.33	0.440382
Syncc9902_0811	hypothetical protein	0.31	0.068	0.219	100	100	19.149	0.308	0.297	0.931134
Syncc9902_0812	hypothetical protein	0.304	0.084	0.275	100	100	13.366	0.306	0.327	0.0533156
Syncc9902_0813	hypothetical protein	0.265	0.092	0.349	100	100	31.849	0.261	0.263	0.947214
Syncc9902_0814	hypothetical protein	0.162	0.068	0.42	100	100	44.52	0.164	0.171	0.102482
Syncc9902_0815	two-component sensor histidine kinase	0	0	0.167	12.96	100	3.704	0	0	NaN
Syncc9902_0816	hypothetical protein	0.13	0.035	0.274	82.66	100	12.64	0.121	0.111	0.449054
Syncc9902_0817	hypothetical protein	0.095	0.019	0.2	100	100	22.736	0.097	0.114	1.21464
Syncc9902_0818	hypothetical protein	0.103	0.032	0.31	100	100	20.349	0.114	0.103	0.29859
Syncc9902_0819	hypothetical protein	0.106	0.027	0.259	100	100	19.49	0.107	0.103	0.0670821
Syncc9902_0820	ADP-heptose:LPS heptosyltransferase-like	NaN	0	0	0	69.67	1.743	NaN	NaN	0.102309
Syncc9902_0821	adenine phosphoribosyltransferase (EC:2.4.2.7 )	0.165	0.046	0.278	96.02	100	14.727	0.165	0.177	0.0738399
Syncc9902_0822	hypothetical protein	0.063	0.018	0.282	100	100	13.709	0.063	0.063	0.822377
Syncc9902_0823	possible 2-octaprenyl-6-methoxyphenol 4-monoxygenase; UbiH	0.175	0.046	0.26	100	100	13.375	0.168	0.175	0.184334
Syncc9902_0824	possible high light inducible protein	0.096	0.028	0.29	100	100	16.718	0.084	0.096	0.369208
Syncc9902_0825	hypothetical protein	0.142	0.028	0.194	100	100	10.758	0.14	0.142	0.201802
Syncc9902_0826	dihydrodipicolinate reductase (EC:1.3.1.26 )	0.086	0.025	0.29	100	100	17.464	0.083	0.096	0.143782
Syncc9902_0827	cobaltochelatase (EC:6.6.1.2 )	0.054	0.016	0.293	99.68	100	17.155	0.053	0.054	0.035394
Syncc9902_0828	hypothetical protein	0.244	0.02	0.081	31.14	85.76	3.479	0.244	0.244	2.67879
Syncc9902_0829	Dihydropteroate synthase (EC:2.5.1.15 )	0.128	0.048	0.376	100	100	29.135	0.132	0.125	0.355089
Syncc9902_0830	triosephosphate isomerase (EC:5.3.1.1 )	0.056	0.015	0.268	100	100	29.329	0.054	0.056	0.0648956
Syncc9902_0831	hypothetical protein	0.238	0.041	0.173	100	100	20.312	0.233	0.238	1.39486
Syncc9902_0832	ATPase	0.095	0.026	0.278	100	100	26.185	0.102	0.096	0.0717734
Syncc9902_0833	hypothetical protein	0.082	0.032	0.392	100	100	22.474	0.082	0.082	0.0396407
Syncc9902_0834	Sodium:alanine symporter	0.085	0.021	0.248	100	100	10.691	0.09	0.085	0.147572
Syncc9902_0835	hypothetical protein	0.091	0.021	0.227	100	100	9.807	0.095	0.091	0.107976
Syncc9902_0836	Carbamoyl-phosphate synthase, large subunit, glutamine-dependent	0.077	0.015	0.198	96.15	100	11.818	0.077	0.091	0.0886025
Syncc9902_0837	hypothetical protein	0.004	0.001	0.232	70.6	100	5.684	0.004	0.004	0.00864445
Syncc9902_0838	Iojap-related protein	0.198	0.036	0.184	85.79	100	6.066	0.234	0.195	0.08266
Syncc9902_0839	hypothetical protein	0.101	0.025	0.244	100	100	10.406	0.096	0.101	0.08151
Syncc9902_0840	hypothetical protein	0.04	0.009	0.218	98.77	100	12.243	0.042	0.04	0.0891618
Syncc9902_0841	probable oxidoreductase	0.122	0.028	0.23	100	100	13.409	0.131	0.122	0.16052
Syncc9902_0842	hypothetical protein	0.226	0.045	0.2	100	100	16.492	0.186	0.226	1.24248
Syncc9902_0843	hypothetical protein	0.086	0.019	0.227	90.42	100	12.313	0.088	0.095	0.0521826
Syncc9902_0844	hypothetical protein	0.267	0.054	0.201	100	100	13.32	0.272	0.267	0.314328
Syncc9902_0845	putative sulfate transporter	0.067	0.015	0.219	100	100	14.139	0.075	0.073	0.0614643
Syncc9902_0846	hypothetical protein	0.303	0.063	0.209	84.57	100	5.87	0.297	0.269	0.735156
Syncc9902_0847	extracellular solute-binding protein, family 3	0.099	0.023	0.234	100	100	13.613	0.102	0.102	0.0599927
Syncc9902_0848	Amino acid ABC transporter, permease protein, 3-TM region, His/Glu/Gln/Arg/opine	0.09	0.024	0.267	100	100	18.401	0.097	0.091	0.129337
Syncc9902_0849	Amino acid ABC transporter, permease protein, 3-TM region, His/Glu/Gln/Arg/opine	0.092	0.02	0.211	100	100	18.047	0.099	0.092	0.0712293
Syncc9902_0850	ATPase	0.082	0.025	0.3	100	100	19.525	0.082	0.082	0.0377419
Syncc9902_0851	hypothetical protein	0.207	0.051	0.247	100	100	13.556	0.172	0.207	0.246473
Syncc9902_0852	possible AEC transporter family	0.213	0.041	0.191	100	100	12.621	0.211	0.213	0.242936
Syncc9902_0853	possible alkylated DNA repair protein	0.238	0.054	0.228	100	100	17.711	0.24	0.238	0.27384
Syncc9902_0854	hypothetical protein	0.309	0.062	0.202	100	100	13.648	0.307	0.309	0.161871
Syncc9902_0855	Homoserine O-succinyltransferase (EC:2.3.1.46 )	0.045	0.01	0.216	100	100	12.372	0.049	0.044	0.0572403
Syncc9902_0856	O-acetylhomoserine/O-acetylserine sulfhydrylase (EC:2.5.1.49 )	0.037	0.008	0.209	96	100	16.66	0.036	0.037	0.0336714
Syncc9902_0857	hypothetical protein	0.076	0.015	0.201	100	100	15.223	0.079	0.076	0.305909
Syncc9902_0858	hypothetical protein	0.263	0.037	0.141	96.18	100	11.452	0.26	0.263	0.326205
Syncc9902_0859	hypothetical protein	0.135	0.027	0.202	100	100	11.446	0.134	0.135	0.114943
Syncc9902_0860	hypothetical protein	0.185	0.041	0.223	97.23	100	10.7	0.189	0.185	0.247365
Syncc9902_0861	hypothetical protein	0.081	0.016	0.202	72.67	100	6.19	0.081	0.077	0.218479
Syncc9902_0862	putative glutathione S-transferase	0.089	0.016	0.183	78.29	100	6.53	0.093	0.089	0.0927968
Syncc9902_0863	hypothetical protein	0.123	0.022	0.179	74.32	100	6.896	0.132	0.123	0.0841536
Syncc9902_0864	cell death suppressor protein Lls1-like	0.083	0.016	0.191	75.63	99.62	8.345	0.083	0.083	0.118643
Syncc9902_0865	Glucosylglycerol 3-phosphatase (EC:3.1.3.69 )	0.138	0.027	0.196	97.46	100	10.683	0.142	0.138	0.119987
Syncc9902_0866	possible L-asparaginase II	0.145	0.025	0.173	100	100	11.106	0.147	0.145	0.154754
Syncc9902_0867	hypothetical protein	0.327	0.049	0.148	96.3	100	10.325	0.353	0.321	0.834648
Syncc9902_0868	hypothetical protein	0.084	0.015	0.18	100	100	15.26	0.089	0.084	0.0829821
Syncc9902_0869	putative ferric uptake regulator, FUR family	0.163	0.037	0.23	91.67	100	9.719	0.176	0.17	0.136292
Syncc9902_0870	hypothetical protein	0.131	0.03	0.231	100	100	22.551	0.119	0.131	0.150997
Syncc9902_0871	hypothetical protein	0.356	0.073	0.205	100	100	14.569	0.35	0.395	0.185347
Syncc9902_0872	hypothetical protein	0.281	0.061	0.217	100	100	10.718	0.302	0.281	0.102182
Syncc9902_0873	hypothetical protein	0.16	0.023	0.146	94.76	100	8.834	0.163	0.165	0.163567
Syncc9902_0874	hypothetical protein	0.24	0.054	0.223	100	100	10.221	0.228	0.24	0.174851
Syncc9902_0875	hypothetical protein	0.057	0.013	0.231	100	100	9.028	0.071	0.064	0.00842307
Syncc9902_0876	hypothetical protein	0.069	0.019	0.271	100	100	23.048	0.052	0.069	0.306479
Syncc9902_0877	YjgF-like protein	0.091	0.019	0.212	100	100	17.321	0.106	0.083	0.771622
Syncc9902_0878	ATPase	0.101	0.022	0.215	100	100	12.779	0.104	0.104	0.125832
Syncc9902_0879	Hydroxyacylglutathione hydrolase (EC:3.1.2.6 )	0.184	0.039	0.211	100	100	13.511	0.173	0.184	0.54249
Syncc9902_0880	ATP phosphoribosyltransferase (EC:2.4.2.17 )	0.089	0.018	0.199	98.46	100	7.819	0.096	0.089	0.0349371
Syncc9902_0881	ATPase	0.05	0.012	0.234	98.65	100	12.865	0.052	0.05	0.0566812
Syncc9902_0882	possible acetyltransferase	0.07	0.01	0.144	100	100	10.621	0.084	0.07	0.050189
Syncc9902_0883	hypothetical protein	0.275	0.044	0.161	100	100	9.268	0.284	0.278	0.68379
Syncc9902_0884	hypothetical protein	0.251	0.041	0.165	89.41	100	6.735	0.249	0.236	0.389747
Syncc9902_0885	PDZ/DHR/GLGF	0.053	0.01	0.181	100	100	11.291	0.05	0.053	0.0901206
Syncc9902_0886	chromosomal replication initiation protein	0.037	0.006	0.172	77.97	100	8.619	0.038	0.037	0.0234262
Syncc9902_0887	hypothetical protein	0.151	0.017	0.114	65.32	100	5.405	0.169	0.151	0.162411
Syncc9902_0888	hypothetical protein	0.159	0.03	0.189	86.78	100	7.027	0.154	0.184	0.23939
Syncc9902_0889	probable glutathione reductase (NADPH)	0.133	0.027	0.202	98.45	100	8.537	0.137	0.133	0.165246
Syncc9902_0890	K+-dependent Na+/Ca+ exchanger related-protein	0.052	0.014	0.267	100	100	11.719	0.051	0.054	0.159744
Syncc9902_0891	putative sulfate transporter	0.038	0.009	0.235	88.22	100	9.296	0.039	0.038	0.037478
Syncc9902_0892	dihydroorotase (EC:3.5.2.3 )	0.113	0.023	0.205	99.22	100	10.02	0.123	0.132	0.128676
Syncc9902_0893	hypothetical protein	0.025	0.004	0.176	100	100	8.02	0.017	0.025	0.0296691
Syncc9902_0894	possible inorganic carbon transport protein	0.071	0.011	0.16	100	100	14.143	0.083	0.071	0.0527677
Syncc9902_0895	hypothetical protein	0.069	0.012	0.18	100	100	8.603	0.068	0.069	0.0838965
Syncc9902_0896	tryptophan synthase subunit alpha (EC:4.2.1.20 )	0.079	0.02	0.26	77.04	100	9.74	0.077	0.081	0.0723264
Syncc9902_0897	hypothetical protein	0.157	0.042	0.271	100	100	9.22	0.161	0.158	0.082267
Syncc9902_0898	hypothetical protein	0.237	0.031	0.131	100	100	15.419	0.227	0.237	0.486187
Syncc9902_0899	cytochrome c6 (soluble cytochrome f) (cytochrome c553)	0.16	0.035	0.215	96.17	100	8.879	0.191	0.16	0.0997536
Syncc9902_0900	hypothetical protein	0.206	0.037	0.179	84.59	100	8.699	0.258	0.206	0.52067
Syncc9902_0901	hypothetical protein	0.129	0.031	0.24	100	100	23.131	0.129	0.131	0.431203
Syncc9902_0902	hypothetical protein	0.384	0.078	0.202	100	100	13.96	0.361	0.384	2.25341
Syncc9902_0903	hypothetical protein	0.157	0.047	0.297	100	100	17.941	0.153	0.157	0.153341
Syncc9902_0904	hypothetical protein	0.194	0.051	0.263	100	100	12.907	0.207	0.194	0.252653
Syncc9902_0905	possible type II alternative RNA polymerase sigma factor	0.051	0.009	0.184	96.34	100	9.628	0.052	0.053	0.219267
Syncc9902_0906	hypothetical protein	0.046	0.011	0.245	100	100	12.157	0.035	0.046	0.00909438
Syncc9902_0907	Peptidase, metallopeptidase	0.255	0.05	0.195	95.17	100	11.632	0.249	0.255	0.178119
Syncc9902_0908	hypothetical protein	0.222	0.048	0.217	92.61	99.25	13.673	0.2	0.246	0.154478
Syncc9902_0909	histidine biosynthesis bifunctional protein HisIE	0.118	0.029	0.246	100	100	12.574	0.117	0.121	0.095179
Syncc9902_0910	hypothetical protein	0.109	0.023	0.214	99.14	100	7.641	0.125	0.109	0.084809
Syncc9902_0911	ATPase	0.048	0.011	0.221	88.37	100	9.608	0.05	0.048	0.0701885
Syncc9902_0912	hypothetical protein	0.132	0.037	0.283	100	100	8.781	0.131	0.132	0.252992
Syncc9902_0913	hypothetical protein	0.114	0.027	0.241	68.18	100	5.775	0.119	0.114	0.445687
Syncc9902_0914	hypothetical protein	0.154	0.047	0.304	100	100	9.982	0.17	0.154	1.67454
Syncc9902_0915	possible cytochrome c6	0.155	0.039	0.253	100	100	9.157	0.148	0.155	0.14531
Syncc9902_0916	plastocyanin precursor	0.009	0.001	0.143	95	100	6.722	0.038	0.009	0
Syncc9902_0917	hypothetical protein	0.159	0.03	0.187	88.73	100	7.047	0.153	0.162	0.118055
Syncc9902_0918	uroporphyrinogen decarboxylase (EC:4.1.1.37 )	0.048	0.008	0.169	58.92	100	6.217	0.042	0.046	0.0318174
Syncc9902_0919	glycogen branching enzyme	0.082	0.011	0.13	34.86	99.3	4.142	0.086	0.082	0.165687
Syncc9902_0920	hypothetical protein	0.096	0.014	0.149	88.19	100	6.214	0.087	0.096	0.142183
Syncc9902_0921	acyl esterase	0.206	0.032	0.153	30.58	96.99	3.377	0.199	0.206	0.215747
Syncc9902_0922	hypothetical protein	NaN	0	0	0	100	2.363	NaN	NaN	0.12679
Syncc9902_0923	hypothetical protein	Inf	0.006	0	20.25	100	3.388	Inf	Inf	0.0841049
Syncc9902_0924	hypothetical protein	0.11	0.017	0.153	93.16	100	7.159	0.122	0.11	1.68683
Syncc9902_0925	hypothetical protein	0.198	0.034	0.172	37.17	94.81	3.959	0.204	0.199	0.274923
Syncc9902_0926	ROK family sugar kinase	0.118	0.019	0.159	70.02	100	5.461	0.116	0.118	0.0740126
Syncc9902_0927	gamma-glutamyl phosphate reductase (EC:1.2.1.41 )	0.104	0.02	0.19	97.51	100	11.06	0.102	0.107	0.183165
Syncc9902_0928	Dihydroneopterin aldolase family	0.155	0.029	0.185	94.4	100	10.157	0.149	0.145	0.10264
Syncc9902_0929	lipase family protein	0.255	0.049	0.191	100	100	13.151	0.245	0.255	0.241238
Syncc9902_0930	Oligopeptidase A (EC:3.4.24.70 )	0.127	0.029	0.228	100	100	17.741	0.122	0.127	0.13445
Syncc9902_0931	NAD(P)H-quinone oxidoreductase subunit 4 (EC:1.6.99.5 )	0.035	0.011	0.315	100	100	22.969	0.036	0.035	0.127105
Syncc9902_0932	Homoserine kinase (EC:2.7.1.39 )	0.039	0.01	0.251	100	100	20.849	0.039	0.039	0.0645447
Syncc9902_0933	Glucokinase (EC:2.7.1.2 )	0.226	0.046	0.203	100	100	14.63	0.237	0.236	0.382367
Syncc9902_0934	hypothetical protein	0.242	0.063	0.261	100	100	14.634	0.241	0.249	0.704326
Syncc9902_0935	Threonyl-tRNA synthetase, class IIa	0.125	0.02	0.16	56.21	100	6.413	0.121	0.127	0.110811
Syncc9902_0936	hypothetical protein	0.107	0.015	0.142	92.19	100	6.754	0.107	0.166	0.168986
Syncc9902_0937	possible muramidase, COG4678	0.16	0.055	0.347	100	100	15.474	0.171	0.165	0.304382
Syncc9902_0938	tryptophanyl-tRNA synthetase (EC:6.1.1.2 )	0.081	0.023	0.287	100	100	19.252	0.082	0.08	0.0964174
Syncc9902_0939	hypothetical protein	0.203	0.055	0.271	99.82	100	18.138	0.199	0.21	0.660203
Syncc9902_0940	hypothetical protein	0.159	0.041	0.26	100	100	22.617	0.179	0.159	0.594307
Syncc9902_0941	Cation efflux protein	0.115	0.031	0.272	100	100	16.078	0.109	0.115	0.0750455
Syncc9902_0942	hypothetical protein	0.158	0.032	0.203	100	100	18.661	0.158	0.177	0.133621
Syncc9902_0943	Photosystem II reaction centre protein PsbA/D1	0.096	0.025	0.258	100	100	21.686	0.098	0.107	0.0436637
Syncc9902_0944	hypothetical protein	0.071	0.026	0.364	100	100	26.527	0.077	0.071	0.0746265
Syncc9902_0945	hypothetical protein	0.215	0.056	0.262	100	100	26.38	0.213	0.219	0.239063
Syncc9902_0946	putative redox protein	0.115	0.029	0.253	100	100	25.556	0.125	0.115	0.386238
Syncc9902_0947	hypothetical protein	0.232	0.044	0.188	100	100	14.425	0.23	0.24	0.818485
Syncc9902_0948	hypothetical protein	0.177	0.047	0.266	100	100	21.706	0.205	0.171	0.024902
Syncc9902_0949	possible transcriptional regulator	0.161	0.057	0.354	100	100	28.286	0.161	0.158	0.112398
Syncc9902_0950	hypothetical protein	0.211	0.066	0.313	100	100	22.119	0.221	0.219	0.300229
Syncc9902_0951	hypothetical protein	0.058	0.02	0.343	100	100	41.777	0.059	0.089	0.171639
Syncc9902_0952	hypothetical protein	0.216	0.033	0.154	100	100	26.444	0.218	0.216	0.264932
Syncc9902_0953	hypothetical protein	0.161	0.048	0.295	100	100	37.94	0.168	0.161	0.339455
Syncc9902_0954	hypothetical protein	0.12	0.04	0.337	100	100	33.821	0.132	0.134	0.867872
Syncc9902_0955	hypothetical protein	0.239	0.041	0.173	100	100	18.475	0.232	0.239	0.786437
Syncc9902_0956	hypothetical protein	0.154	0.035	0.227	100	100	15.754	0.15	0.172	0.0988512
Syncc9902_0957	membrane protein	0.084	0.027	0.316	100	100	13.197	0.086	0.097	0.0294368
Syncc9902_0958	esterase/lipase/thioesterase family active site	0.247	0.026	0.104	100	100	10.353	0.248	0.247	0.269283
Syncc9902_0959	hypothetical protein	0.052	0.009	0.173	100	100	14.468	0.05	0.05	0
Syncc9902_0960	hypothetical protein	0.384	0.065	0.168	100	100	21	0.357	0.376	0.34824
Syncc9902_0961	cytochrome P450 enzyme	0.137	0.04	0.291	100	100	19.783	0.137	0.137	0.0920097
Syncc9902_0962	hypothetical protein	0.16	0.035	0.218	100	100	17.688	0.167	0.161	0.151323
Syncc9902_0963	Ribosomal protein S21	0.01	0.003	0.258	100	100	26.22	0.01	0.021	0.121508
Syncc9902_0964	hypothetical protein	0.224	0.072	0.322	100	100	29.484	0.205	0.244	0.677438
Syncc9902_0965	hypothetical protein	0.144	0.052	0.365	100	100	21.418	0.138	0.154	0.299488
Syncc9902_0966	hypothetical protein	0.088	0.032	0.36	100	100	24.36	0.087	0.101	0.0714933
Syncc9902_0967	hypothetical protein	0.267	0.074	0.277	100	100	14.439	0.281	0.269	0.519553
Syncc9902_0968	hypothetical protein	0.308	0.089	0.288	100	100	25.475	0.339	0.311	0.182465
Syncc9902_0969	hypothetical protein	0.105	0.034	0.322	100	100	28.994	0.107	0.138	0.0600753
Syncc9902_0970	hypothetical protein	0.161	0.055	0.344	100	100	24.09	0.172	0.163	0.129859
Syncc9902_0971	hypothetical protein	0.129	0.049	0.384	100	100	40.517	0.118	0.129	0.355079
Syncc9902_0972	possible beta-carotene ketolase	0.225	0.083	0.369	100	100	29.749	0.224	0.238	0.246859
Syncc9902_0973	carotenoid binding protein	0.032	0.017	0.517	100	100	50.047	0.032	0.032	0.0335124
Syncc9902_0974	hypothetical protein	0.179	0.026	0.147	100	100	17.637	0.18	0.156	0.128163
Syncc9902_0975	short-chain dehydrogenase/reductase (SDR) superfamily	0.183	0.064	0.348	100	100	37.024	0.18	0.186	0.115057
Syncc9902_0976	Heat shock protein DnaJ-like	0.226	0.039	0.173	100	100	22.249	0.226	0.238	0.213082
Syncc9902_0977	hypothetical protein	0.208	0.073	0.353	100	100	41.085	0.203	0.215	0.142944
Syncc9902_0978	hypothetical protein	0.113	0.043	0.377	100	100	72.593	0.111	0.102	0.86169
Syncc9902_0979	transcriptional regulator, LuxR family	0.108	0.043	0.399	100	100	41.623	0.107	0.118	0.122109
Syncc9902_0980	RNA-binding region RNP-1	0.051	0.015	0.287	100	100	54.122	0.06	0.058	0.105579
Syncc9902_0981	hypothetical protein	0.175	0.069	0.396	100	100	29.5	0.169	0.177	0.132126
Syncc9902_0982	putative superoxide dismutase	0.225	0.086	0.382	100	100	32.949	0.221	0.225	0.324998
Syncc9902_0983	hypothetical protein	0.035	0.014	0.388	100	100	42.422	0.04	0.028	0.0751615
Syncc9902_0984	hypothetical protein	0.237	0.047	0.199	100	100	16.204	0.236	0.278	0.370888
Syncc9902_0985	hypothetical protein	0.129	0.037	0.288	100	100	25.413	0.128	0.137	0.128748
Syncc9902_0986	hypothetical protein	0.215	0.061	0.282	100	100	20.264	0.215	0.215	0.113582
Syncc9902_0987	hypothetical protein	0.097	0.025	0.254	100	100	20.406	0.097	0.097	0.991531
Syncc9902_0988	hypothetical protein	0.224	0.06	0.267	100	100	30.357	0.237	0.224	0.654962
Syncc9902_0989	hypothetical protein	0.195	0.053	0.274	100	100	26.511	0.201	0.195	0.388515
Syncc9902_0990	hypothetical protein	0.328	0.081	0.248	100	100	33.096	0.373	0.309	0.316727
Syncc9902_0991	putative glycosyltransferase family 2	0.189	0.051	0.27	100	100	30.21	0.193	0.192	0.154273
Syncc9902_0992	hypothetical protein	0.218	0.038	0.175	100	100	9.913	0.216	0.218	0.112592
Syncc9902_0993	hypothetical protein	0.717	0.061	0.085	35.47	100	3.899	0.717	0.35	0.84021
Syncc9902_0994	hypothetical protein	0.257	0.024	0.094	40.98	100	4.339	0.204	0.257	0.237181
Syncc9902_0995	putative hydrolase transmembrane protein	0.279	0.073	0.261	100	100	21.014	0.287	0.304	0.298974
Syncc9902_0996	hypothetical protein	0.261	0.054	0.207	100	100	25.789	0.256	0.254	0.499491
Syncc9902_0997	hypothetical protein	0.158	0.068	0.429	100	100	30.396	0.158	0.158	0.127151
Syncc9902_0998	hypothetical protein	0.285	0.047	0.164	100	100	18.541	0.278	0.292	0.199349
Syncc9902_0999	Ferredoxin (2Fe-2S)	0.046	0.009	0.201	100	100	27.673	0.046	0.046	0.0168124
Syncc9902_1000	possible high light inducible protein	0.056	0.02	0.355	100	100	18.572	0.056	0.056	NaN
Syncc9902_1003	possible phycobilisome rod-core linker polypeptide	0.2	0.077	0.383	100	100	47.75	0.206	0.202	0.112136
Syncc9902_1004	hypothetical protein	0.183	0.08	0.439	100	100	69.37	0.187	0.179	0.0875419
Syncc9902_1005	chlorophyll a/b binding light harvesting protein PcbD	0.081	0.023	0.287	100	100	68.187	0.082	0.081	0.0753273
Syncc9902_1006	hypothetical protein	0.658	0.089	0.136	100	100	11.35	0.657	0.612	0.703859
Syncc9902_1007	possible phosphoribulokinase/uridine kinase family protein	0.307	0.067	0.218	100	100	24.052	0.314	0.342	0.170487
Syncc9902_1008	Ferredoxin (2Fe-2S)	0.175	0.046	0.261	100	100	16.698	0.168	0.17	0.285003
Syncc9902_1009	Endonuclease III/Nth	0.136	0.038	0.281	100	100	18.625	0.127	0.135	0.110725
Syncc9902_1010	ABC transporter, substrate binding protein, possibly Mn	0.186	0.049	0.265	100	100	23.977	0.19	0.19	0.114438
Syncc9902_1011	ATPase	0.054	0.02	0.367	100	100	34.745	0.054	0.06	0.023718
Syncc9902_1012	Phospholipid/glycerol acyltransferase	0.116	0.026	0.224	100	100	22.995	0.116	0.116	0.199201
Syncc9902_1013	ABC transporter component, possibly Mn transport	0.066	0.015	0.221	100	100	21.676	0.064	0.066	0.0324774
Syncc9902_1014	hypothetical protein	0.109	0.038	0.35	100	100	22.307	0.11	0.109	0.023029
Syncc9902_1015	hypothetical protein	0.095	0.031	0.327	100	100	11.952	0.111	0.094	0.845547
Syncc9902_1016	ATPase	0.187	0.057	0.307	100	100	19.9	0.192	0.189	0.22138
Syncc9902_1017	NUDIX family protein	0.145	0.039	0.268	100	100	16.367	0.147	0.145	0.999498
Syncc9902_1018	hypothetical protein	0.354	0.083	0.234	96.48	100	14.337	0.364	0.348	0.546825
Syncc9902_1019	hypothetical protein	0.273	0.068	0.25	100	100	28.954	0.282	0.273	0.34282
Syncc9902_1020	hypothetical protein	0.028	0.007	0.263	100	100	34.909	0.028	0.028	0.496232
Syncc9902_1021	hypothetical protein	0.161	0.044	0.273	100	100	16.683	0.167	0.167	0.168953
Syncc9902_1022	hypothetical protein	0.172	0.065	0.377	100	100	24.049	0.174	0.235	0.0525878
Syncc9902_1023	hypothetical protein	0.153	0.048	0.311	100	100	15.767	0.155	0.201	0.125286
Syncc9902_1024	hypothetical protein	0.244	0.081	0.331	100	100	31.515	0.241	0.259	0.160774
Syncc9902_1025	hypothetical protein	0.12	0.044	0.371	100	100	24.924	0.12	0.12	2.4495
Syncc9902_1026	hypothetical protein	3.136	0.052	0.017	100	100	12.552	2.387	2.596	1.45187
Syncc9902_1027	hypothetical protein	0.339	0.056	0.166	100	100	28.413	0.36	0.313	0.521648
Syncc9902_1028	hypothetical protein	0.25	0.087	0.35	100	100	30.11	0.259	0.256	0.481903
Syncc9902_1029	hypothetical protein	0.254	0.075	0.295	100	100	17.147	0.254	0.255	0.210945
Syncc9902_1030	possible high light inducible protein	0.114	0.043	0.38	100	100	40.154	0.108	0.114	0.0638944
Syncc9902_1031	hypothetical protein	0.099	0.05	0.505	100	100	39.448	0.1	0.099	0.0502428
Syncc9902_1032	hypothetical protein	0.408	0.082	0.201	100	100	26.609	0.411	0.408	0.364022
Syncc9902_1033	hypothetical protein	0.129	0.056	0.435	100	100	52.187	0.131	0.134	0.0632137
Syncc9902_1034	hypothetical protein	0.227	0.075	0.329	100	100	21.05	0.224	0.233	0.887042
Syncc9902_1035	hypothetical protein	0.42	0.105	0.25	100	100	28.971	0.412	0.43	0.0793539
Syncc9902_1036	hypothetical protein	0.239	0.091	0.383	100	100	35.065	0.246	0.246	0.246811
Syncc9902_1037	hypothetical protein	0.167	0.035	0.212	100	100	13.74	0.202	0.174	0.0654619
Syncc9902_1038	hypothetical protein	0.229	0.066	0.288	100	100	18.683	0.227	0.234	0.268063
Syncc9902_1039	DEAD/DEAH box helicase-like	0.122	0.048	0.394	100	100	26.722	0.125	0.125	0.0980946
Syncc9902_1040	DNA ligase	0.171	0.058	0.339	100	100	17.77	0.17	0.174	0.209216
Syncc9902_1041	hypothetical protein	0.182	0.03	0.163	100	100	14.15	0.199	0.193	0.319964
Syncc9902_1042	exonuclease	0.087	0.029	0.339	100	100	15.067	0.085	0.088	0.121243
Syncc9902_1043	hypothetical protein	0.13	0.044	0.336	86.75	100	6.893	0.131	0.153	0.0696607
Syncc9902_1044	quinolinate synthetase	0.101	0.038	0.372	100	100	21.146	0.097	0.104	0.154989
Syncc9902_1045	putative transcripton factor	0.129	0.034	0.263	100	100	15.18	0.124	0.129	0.0993052
Syncc9902_1046	hypothetical protein	0.205	0.054	0.262	100	100	14.447	0.207	0.199	0.20744
Syncc9902_1047	possible muramidase, COG4678	0.08	0.029	0.367	100	100	16.364	0.086	0.086	0.0857003
Syncc9902_1048	hypothetical protein	0.036	0.009	0.243	100	100	18.64	0.04	0.046	0.126114
Syncc9902_1049	hypothetical protein	0.239	0.049	0.203	100	100	13.675	0.221	0.239	0.300323
Syncc9902_1050	3-dehydroquinate synthase	0.159	0.036	0.227	100	100	12.543	0.151	0.159	0.176951
Syncc9902_1051	lactose transport system permease protein	0.108	0.021	0.196	100	100	13.911	0.103	0.108	0.126245
Syncc9902_1052	Phosphoribosylaminoimidazole carboxylase, ATPase subunit (EC:4.1.1.21 )	0.109	0.024	0.224	100	100	16.039	0.114	0.109	0.0917078
Syncc9902_1053	hypothetical protein	0.108	0.04	0.373	100	100	13.993	0.11	0.108	0.775073
Syncc9902_1054	hypothetical protein	0.212	0.058	0.274	100	100	16.181	0.199	0.212	0.184882
Syncc9902_1055	ATP-dependent Clp protease adaptor protein ClpS	0.103	0.022	0.212	100	100	14.859	0.094	0.103	1.09322
Syncc9902_1056	cytochrome b6-f complex subunit VIII	0.196	0.024	0.125	100	100	17.937	0.195	0.196	0
Syncc9902_1057	hypothetical protein	0.387	0.075	0.195	84.36	99.93	8.474	0.411	0.398	0.430033
Syncc9902_1058	hypothetical protein	0.128	0.033	0.259	90.59	100	14.23	0.12	0.129	0.381142
Syncc9902_1059	ATP-dependent Clp protease proteolytic subunit (EC:3.4.21.92 )	0.04	0.012	0.306	92.59	100	16.737	0.043	0.04	0.012418
Syncc9902_1060	hypothetical protein	0.208	0.037	0.18	93.33	100	8.145	0.208	0.208	0.960556
Syncc9902_1061	Peptidase M41, FtsH (EC:3.6.4.6 )	0.03	0.01	0.336	95.65	100	15.288	0.032	0.032	0.0362251
Syncc9902_1062	possible ABC transporter	0.027	0.006	0.226	93.74	100	13.57	0.028	0.027	0.043295
Syncc9902_1063	pyruvate kinase (EC:2.7.1.40 )	0.064	0.013	0.198	92.36	100	10.095	0.068	0.064	0.178341
Syncc9902_1064	hypothetical protein	0.113	0.014	0.125	100	100	9.724	0.113	0.113	0.0536135
Syncc9902_1065	hypothetical protein	0.11	0.027	0.244	85.77	100	9.728	0.106	0.11	0.117791
Syncc9902_1066	hypothetical protein	0.041	0.013	0.304	100	100	14.418	0.029	0.041	0.154175
Syncc9902_1067	putative transcriptional regulator	0.091	0.019	0.211	100	100	9.992	0.088	0.091	0.0878318
Syncc9902_1068	threonine dehydratase	0.077	0.012	0.156	71.7	100	5.658	0.073	0.083	0.220147
Syncc9902_1069	1-deoxy-D-xylulose-5-phosphate synthase	0.065	0.013	0.207	81.63	100	7.464	0.059	0.068	0.0695249
Syncc9902_1070	hypothetical protein	0.184	0.037	0.203	54.21	98.8	4.357	0.194	0.186	0.204442
Syncc9902_1071	possible photosystem I reaction center subunit X	0	0	0.213	28.15	100	3.726	0.032	0	0.0960615
Syncc9902_1072	hypothetical protein	0.063	0.014	0.227	100	100	9.552	0.064	0.063	0.0411525
Syncc9902_1073	hypothetical protein	0.014	0.002	0.151	78.26	100	5.493	0.014	0.014	0.995978
Syncc9902_1074	hypothetical protein	0.224	0.04	0.181	91.29	100	7.651	0.231	0.224	0.348635
Syncc9902_1075	ATPase	0.16	0.031	0.196	95.08	100	10.614	0.169	0.16	0.193776
Syncc9902_1076	ABC transporter, likely for trehalose/maltose, membrane component	0.098	0.018	0.185	100	100	9.885	0.089	0.098	0.199214
Syncc9902_1077	ABC transporter possibly for trehalose/maltose, membrane component	0.095	0.024	0.252	100	100	14.797	0.103	0.095	0.167851
Syncc9902_1078	ABC transporter, likely sugar solute binding protein	0.179	0.041	0.23	100	100	18.455	0.179	0.179	0.183243
Syncc9902_1079	Glucosylglycerol-phosphate synthase (EC:2.4.1.213 )	0.058	0.019	0.326	100	100	18.121	0.058	0.063	0.0401219
Syncc9902_1080	alkyl hydroperoxide reductase/thiol specific antioxidant/Mal allergens family protein	0.092	0.028	0.308	100	100	20.888	0.113	0.092	0.0434379
Syncc9902_1081	50S ribosomal protein L28	0.008	0.002	0.235	100	100	19.747	0.008	0.022	1.2965
Syncc9902_1082	heat shock protein 90	0.043	0.013	0.291	100	100	16.443	0.042	0.043	0.094802
Syncc9902_1083	hypothetical protein	0.216	0.07	0.322	100	100	15.033	0.227	0.222	0.254776
Syncc9902_1084	ferredoxin	0.083	0.02	0.243	100	100	14.658	0.084	0.083	1.16027
Syncc9902_1085	Histidine--tRNA ligase (EC:6.1.1.21 )	0.132	0.031	0.233	100	100	8.534	0.129	0.132	0.557927
Syncc9902_1086	Inositol-1(or 4)-monophosphatase (EC:3.1.3.25 )	0.108	0.026	0.245	92.45	100	12.935	0.107	0.108	0.194923
Syncc9902_1087	ferredoxin	0.049	0.014	0.291	100	100	10.749	0.06	0.049	0.357963
Syncc9902_1088	hypothetical protein	0.095	0.036	0.381	100	100	19.472	0.098	0.095	0.137587
Syncc9902_1089	Phosphate transport system permease protein 1	0.064	0.023	0.36	91.09	100	10.523	0.065	0.112	0.0339569
Syncc9902_1090	Phosphate transport system permease protein 2	0.095	0.032	0.333	97.27	100	10.09	0.097	0.124	0.114065
Syncc9902_1091	Phosphate ABC transporter, permease protein PstC	0.112	0.036	0.317	100	100	13.561	0.107	0.12	0.10499
Syncc9902_1092	molecular chaperone DnaK, heat shock protein HSP70	0.033	0.008	0.237	74.65	100	7.7	0.036	0.033	0.0266293
Syncc9902_1093	Heat shock protein DnaJ-like	0.092	0.021	0.231	100	100	10.73	0.096	0.092	0.184597
Syncc9902_1094	hypothetical protein	0.13	0.031	0.237	100	100	10.201	0.146	0.13	0.087714
Syncc9902_1095	hypothetical protein	0.097	0.015	0.155	67.09	100	5.717	0.097	0.097	0.114249
Syncc9902_1096	Methylthioadenosine phosphorylase (EC:2.4.2.28 )	0.107	0.025	0.23	83	100	9.245	0.115	0.107	0.633528
Syncc9902_1097	Peptidylprolyl isomerase (EC:5.2.1.8 )	0.025	0.004	0.164	100	100	10.941	0.024	0.025	0.0261252
Syncc9902_1098	bifunctional 3,4-dihydroxy-2-butanone 4-phosphate synthase/GTP cyclohydrolase II protein (EC:3.5.4.25 )	0.092	0.022	0.242	87.4	100	7.406	0.09	0.09	0.123285
Syncc9902_1099	N-acetyl-gamma-glutamyl-phosphate reductase (EC:1.2.1.38 )	0.067	0.016	0.235	90.42	100	7.613	0.078	0.067	0.106369
Syncc9902_1100	phosphoribosylglycinamide formyltransferase	0.148	0.026	0.174	93.65	100	8.267	0.151	0.149	0.622669
Syncc9902_1101	hypothetical protein	0.172	0.03	0.175	66.95	98.88	7.062	0.173	0.172	0.16427
Syncc9902_1102	PDZ/DHR/GLGF	0.146	0.024	0.165	67.55	100	5.203	0.139	0.146	0.105627
Syncc9902_1103	N-acetylmuramoyl-L-alanine amidase, family 2	0.142	0.025	0.179	43.69	100	4.655	0.117	0.142	0.200459
Syncc9902_1104	possible DnaB-like helicase	0.115	0.02	0.172	88.63	100	8.401	0.114	0.115	0.613368
Syncc9902_1105	glucose-6-phosphate isomerase (EC:5.3.1.9 )	0.054	0.013	0.25	84.87	100	8.253	0.056	0.054	0.0706869
Syncc9902_1106	Leucyl-tRNA synthetase class Ia	0.125	0.025	0.201	91.79	100	8.637	0.128	0.125	0.124282
Syncc9902_1107	Diaminopimelate epimerase (EC:5.1.1.7 )	0.101	0.023	0.224	79.49	100	7.076	0.104	0.114	0.174482
Syncc9902_1108	possible cysteine desulfurase (class-V aminotransferase family)	0.229	0.042	0.181	91.01	100	6.898	0.233	0.229	0.288267
Syncc9902_1109	hypothetical protein	0.093	0.021	0.223	69.32	100	6.717	0.113	0.093	0.118786
Syncc9902_1110	hypothetical protein	0.207	0.042	0.204	91.18	100	11.543	0.194	0.207	0.323328
Syncc9902_1111	Peptidase S13, D-Ala-D-Ala carboxypeptidase C	0.15	0.035	0.232	90.35	100	13.718	0.153	0.15	0.139616
Syncc9902_1112	hypothetical protein	0.059	0.014	0.235	96.89	100	11.008	0.058	0.059	0.449777
Syncc9902_1113	Coenzyme A biosynthesis protein (EC:2.7.7.3 )	0.076	0.014	0.183	100	100	8.23	0.073	0.076	0.668411
Syncc9902_1114	hypothetical protein	0.038	0.01	0.251	100	100	11.708	0.038	0.049	0.043446
Syncc9902_1115	excinuclease ABC subunit C	0.05	0.012	0.248	97.35	100	11.41	0.054	0.051	0.0724764
Syncc9902_1116	hypothetical protein	0.123	0.027	0.216	98.96	100	8.306	0.13	0.123	0.553477
Syncc9902_1117	photolyase protein family	0.129	0.031	0.239	91.3	100	9.696	0.129	0.127	0.100219
Syncc9902_1118	hypothetical protein	0.066	0.015	0.232	100	100	11.717	0.069	0.066	0.042081
Syncc9902_1119	Phosphoesterase PHP-like	0.149	0.038	0.253	97.22	100	10.86	0.142	0.15	0.117879
Syncc9902_1120	hypothetical protein	0.15	0.031	0.208	100	100	14.854	0.121	0.15	0.184502
Syncc9902_1121	Cobaltochelatase, CobN subunit (EC:6.6.1.2 )	0.153	0.037	0.241	79.85	100	9.228	0.144	0.156	0.140011
Syncc9902_1122	branched-chain amino acid aminotransferase	0.034	0.007	0.215	82.95	100	6.591	0.033	0.034	0.017666
Syncc9902_1123	5-methyltetrahydrofolate--homocysteine methyltransferase	0.056	0.017	0.308	100	100	13.925	0.057	0.056	0.0587433
Syncc9902_1124	hypothetical protein	0.149	0.042	0.28	100	100	15.088	0.167	0.149	0.0892283
Syncc9902_1125	hypothetical protein	0.128	0.021	0.164	100	100	19.1	0.128	0.127	0.201027
Syncc9902_1126	hypothetical protein	0.114	0.025	0.215	100	100	24.202	0.112	0.124	0.159677
Syncc9902_1127	possible CsgA C-factor signaling protein	0.141	0.041	0.289	100	100	18.521	0.137	0.149	0.330395
Syncc9902_1128	hypothetical protein	0.219	0.058	0.266	100	100	17.766	0.215	0.219	0.157846
Syncc9902_1129	possible ATP adenylyltransferase	0.182	0.059	0.325	100	100	13.986	0.198	0.195	0.137211
Syncc9902_1130	possible type 3 alternative RNA polymerase sigma factor	0.231	0.056	0.243	63.45	100	7.097	0.234	0.297	0.300107
Syncc9902_1131	hypothetical protein	0.161	0.043	0.266	96.3	100	11.918	0.158	0.16	0.219599
Syncc9902_1132	possible DnaJ domain	0.126	0.037	0.289	95.71	100	14.718	0.124	0.133	0.135385
Syncc9902_1133	allophycocyanin alpha-B chain	0.02	0.006	0.282	100	100	16.513	0.026	0.02	0.325199
Syncc9902_1134	23S rRNA methyltransferase/RumA	0.152	0.04	0.264	99.29	100	13.472	0.149	0.149	0.219121
Syncc9902_1135	phenylalanyl-tRNA synthetase, beta subunit	0.128	0.029	0.226	99.96	100	11.729	0.137	0.13	0.16172
Syncc9902_1136	50S ribosomal protein L33	0	0	0.059	100	100	11.527	0	0	0
Syncc9902_1137	30S ribosomal protein S18	0.009	0.002	0.224	100	100	15.081	0	0.009	0
Syncc9902_1138	Exoribonuclease II (EC:3.1.13.1 )	0.182	0.035	0.194	93.19	100	9.916	0.184	0.2	0.251857
Syncc9902_1139	hypothetical protein	0.198	0.046	0.231	84.23	94.52	9.298	0.19	0.201	0.224281
Syncc9902_1140	methionine--tRNA ligase	0.093	0.03	0.319	100	100	14.788	0.092	0.095	0.0630269
Syncc9902_1141	hypothetical protein	0.249	0.081	0.324	100	100	14.573	0.253	0.251	0.226847
Syncc9902_1142	hypothetical protein	0.189	0.047	0.247	100	100	19.632	0.188	0.207	0.253809
Syncc9902_1143	hypothetical protein	0.13	0.043	0.331	100	100	22.042	0.127	0.13	0.168844
Syncc9902_1144	hypothetical protein	0.101	0.037	0.364	100	100	30.041	0.102	0.103	0.130739
Syncc9902_1145	proton extrusion protein PcxA	0.086	0.035	0.404	100	100	19.609	0.082	0.086	0.0756555
Syncc9902_1146	putative cobinamide kinase	0.302	0.092	0.306	96.26	100	17.198	0.3	0.3	0.241373
Syncc9902_1147	putative tRNA/rRNA methyltransferase (SpoU family)	0.109	0.039	0.356	100	100	24.537	0.108	0.109	0.109403
Syncc9902_1148	Peptidoglycan-binding LysM	0.143	0.047	0.328	99.91	100	17.225	0.14	0.142	0.111212
Syncc9902_1149	hypothetical protein	0.116	0.04	0.341	100	100	15.912	0.131	0.116	1.12126
Syncc9902_1150	thioredoxin peroxidase	0.016	0.005	0.315	100	100	29.399	0.016	0.016	0.023329
Syncc9902_1151	hypothetical protein	0.119	0.036	0.305	100	100	16.517	0.118	0.119	0.215254
Syncc9902_1152	Peptidase M41, FtsH (EC:3.6.4.6 )	0.069	0.019	0.275	100	100	13.914	0.065	0.075	0.059561
Syncc9902_1153	50S ribosomal protein L32	0.056	0.012	0.222	86.44	100	6.514	0.056	0.056	0.0122222
Syncc9902_1154	hypothetical protein	0.348	0.05	0.143	67.09	100	5.208	0.365	0.393	0.617461
Syncc9902_1155	hypothetical protein	0.163	0.03	0.187	100	100	6.926	0.173	0.176	1.26917
Syncc9902_1156	HAD-superfamily hydrolase subfamily IA, variant 3	0.238	0.044	0.185	96.16	100	8.208	0.237	0.238	0.188244
Syncc9902_1157	RecJ exonuclease	0.11	0.024	0.215	77.3	100	7.796	0.116	0.11	0.119073
Syncc9902_1158	hypothetical protein	0.236	0.046	0.195	89.33	100	9.216	0.249	0.236	0.366701
Syncc9902_1159	hypothetical protein	0.085	0.016	0.184	100	100	11.499	0.087	0.085	0.067776
Syncc9902_1160	hypothetical protein	0.087	0.015	0.175	100	100	8.708	0.082	0.087	0.00739445
Syncc9902_1161	RNA binding S1	0.147	0.044	0.3	98.22	100	11.989	0.15	0.152	0.148785
Syncc9902_1162	3-octaprenyl-4-hydroxybenzoate carboxy-lyase	0.051	0.016	0.319	100	100	11.944	0.06	0.053	0.0498607
Syncc9902_1163	hypothetical protein	0.284	0.036	0.126	84.18	100	6.341	0.306	0.343	0.404502
Syncc9902_1164	hypothetical protein	0.06	0.018	0.299	100	100	10.252	0.064	0.06	0.0554946
Syncc9902_1165	Magnesium-protoporphyrin IX monomethyl ester aerobic oxidative cyclase	0.04	0.017	0.41	99.72	100	14.54	0.042	0.04	0.0303101
Syncc9902_1166	putative modulator of DNA gyrase; TldD	0.054	0.02	0.375	100	100	17.656	0.054	0.054	0.0332857
Syncc9902_1167	possible modulator of DNA gyrase	0.061	0.022	0.361	100	100	21.975	0.061	0.063	0.0669695
Syncc9902_1168	Methionyl-tRNA formyltransferase	0.198	0.047	0.237	100	100	19.273	0.198	0.221	0.15438
Syncc9902_1169	hypothetical protein	0.165	0.033	0.202	100	100	17.329	0.165	0.168	0.085163
Syncc9902_1170	hypothetical protein	0.15	0.033	0.217	100	100	17.791	0.161	0.157	0.251434
Syncc9902_1171	TerC family protein	0.127	0.039	0.307	100	100	19.978	0.131	0.127	0.26823
Syncc9902_1172	hypothetical protein	0.204	0.06	0.293	100	100	16.883	0.202	0.204	0.244665
Syncc9902_1173	hypothetical protein	0.184	0.026	0.14	100	100	14.493	0.184	0.184	0.283211
Syncc9902_1174	hypothetical protein	2.933	0.2	0.068	100	100	22.313	2.933	2.76	6.11668
Syncc9902_1175	hypothetical protein	0.17	0.018	0.104	100	100	10.062	0.2	0.17	0.603441
Syncc9902_1176	Transcription-repair coupling factor	0.05	0.017	0.329	97.6	100	17.851	0.052	0.053	0.0401806
Syncc9902_1177	hypothetical protein	0.053	0.025	0.464	100	100	18.494	0.053	0.053	0.084651
Syncc9902_1178	Peptidase S41A, C-terminal protease (EC:3.4.21.102 )	0.122	0.041	0.338	100	100	19.635	0.115	0.131	0.140203
Syncc9902_1179	4-hydroxy-3-methylbut-2-en-1-yl diphosphate synthase (EC:1.17.4.3 )	0.046	0.015	0.322	99.92	100	13.769	0.047	0.046	0.0699588
Syncc9902_1180	Phage SPO1 DNA polymerase-related protein	0.196	0.032	0.161	60.11	99.11	6.188	0.211	0.196	0.390902
Syncc9902_1181	hypothetical protein	0.249	0.052	0.208	85.32	100	9.174	0.222	0.249	1.45773
Syncc9902_1182	aminotransferase class-I	0.107	0.025	0.233	94.59	100	9.938	0.114	0.109	0.112702
Syncc9902_1183	Phosphonate-binding periplasmic protein	0.136	0.032	0.238	100	100	15.693	0.136	0.161	0.18964
Syncc9902_1184	ATPase	0.15	0.031	0.21	100	100	12.227	0.161	0.15	0.125741
Syncc9902_1185	putative phosphonate ABC transporter	0.114	0.023	0.2	86.34	100	8.099	0.12	0.114	0.141199
Syncc9902_1186	hypothetical protein	0.12	0.038	0.318	90.77	100	19.095	0.118	0.117	0.249758
Syncc9902_1187	hypothetical protein	0.018	0.003	0.15	100	100	11.577	0.018	0.018	0.110855
Syncc9902_1188	hypothetical protein	0.428	0.051	0.118	93.46	100	8.912	0.441	0.428	NaN
Syncc9902_1189	putative type III sigma factor	0.309	0.071	0.231	100	100	14.48	0.322	0.301	0.506504
Syncc9902_1190	hypothetical protein	0.217	0.048	0.222	99.74	100	14.924	0.212	0.215	0.172846
Syncc9902_1191	hypothetical protein	0.274	0.055	0.2	100	100	14.917	0.253	0.274	0.320221
Syncc9902_1192	hypothetical protein	0.297	0.073	0.248	100	100	15.06	0.294	0.294	0.360611
Syncc9902_1193	hypothetical protein	0.103	0.02	0.192	100	100	9.438	0.1	0.103	0.487371
Syncc9902_1194	ATPase	0.168	0.041	0.242	100	100	11.534	0.168	0.168	0.141535
Syncc9902_1195	possible 33kD chaperonin, heat shock protein HSP33	0.093	0.026	0.281	87.04	100	14.322	0.087	0.112	0.0860389
Syncc9902_1196	hypothetical protein	0.114	0.034	0.299	100	100	13.932	0.111	0.118	0.363188
Syncc9902_1197	hypothetical protein	0.224	0.065	0.288	100	100	13.597	0.236	0.228	0.0315239
Syncc9902_1198	peptide chain release factor 3	0.042	0.012	0.292	100	100	13.417	0.041	0.042	0.0473032
Syncc9902_1199	hypothetical protein	0.212	0.049	0.229	100	100	12.307	0.204	0.212	0.413788
Syncc9902_1200	ribonucleotide reductase (class II)	0.06	0.018	0.305	97.49	100	13.383	0.065	0.06	0.0657972
Syncc9902_1201	hypothetical protein	NaN	0	0	0	100	1.922	NaN	NaN	NaN
Syncc9902_1202	hypothetical protein	0.075	0.01	0.135	48.19	100	5.112	0.077	0.12	0
Syncc9902_1203	hypothetical protein	0.201	0.065	0.322	100	100	16.315	0.204	0.191	0.0964143
Syncc9902_1204	hypothetical protein	0.13	0.016	0.122	100	100	11.732	0.13	0.13	0.00148118
Syncc9902_1205	hypothetical protein	0.278	0.042	0.152	100	100	13.534	0.258	0.278	0.204658
Syncc9902_1206	hypothetical protein	0.384	0.09	0.233	100	100	27.908	0.385	0.41	0.368023
Syncc9902_1207	hypothetical protein	0.272	0.055	0.2	100	100	20.998	0.268	0.277	0.581409
Syncc9902_1208	hypothetical protein	0.177	0.034	0.192	100	100	15.497	0.177	0.177	0.148058
Syncc9902_1209	hypothetical protein	0.043	0.012	0.277	100	100	47.481	0.043	0.042	0.0051942
Syncc9902_1210	hypothetical protein	0.333	0.095	0.285	100	100	29.486	0.326	0.327	0.355616
Syncc9902_1211	hypothetical protein	0.198	0.04	0.203	100	100	18.895	0.188	0.198	0.24802
Syncc9902_1212	hypothetical protein	0.263	0.074	0.28	100	100	31.324	0.275	0.256	0.567291
Syncc9902_1213	putative short-chain dehydrogenase family protein	0.152	0.051	0.335	100	100	31.239	0.151	0.15	0.114823
Syncc9902_1214	hypothetical protein	0.239	0.055	0.228	100	100	22.342	0.24	0.232	0.457428
Syncc9902_1215	conserved hypothetical inner membrane protein	0.364	0.068	0.186	100	100	12.719	0.368	0.364	0.420734
Syncc9902_1216	possible light-dependent protochlorophyllide oxido-reductase	0.229	0.056	0.246	100	100	15.926	0.235	0.229	0.187004
Syncc9902_1217	hypothetical protein	0.144	0.033	0.227	100	100	15.846	0.145	0.144	0.168802
Syncc9902_1218	putative cobalamin synthesis protein	0.112	0.026	0.235	99.19	100	11.72	0.113	0.116	0.0982251
Syncc9902_1219	hypothetical protein	0.068	0.015	0.226	100	100	12.437	0.069	0.068	0.340752
Syncc9902_1220	putative uracil phosphoribosyltransferase	0.156	0.034	0.219	100	100	13.914	0.151	0.156	0.223642
Syncc9902_1221	hypothetical protein	0.141	0.028	0.201	100	100	14.541	0.156	0.141	0.0841453
Syncc9902_1222	dihydroxy-acid dehydratase (EC:4.2.1.9 )	0.06	0.015	0.25	100	100	15.237	0.06	0.06	0.0448016
Syncc9902_1223	hypothetical protein	0.071	0.019	0.268	100	100	10.899	0.071	0.096	0.772029
Syncc9902_1224	hypothetical protein	0.078	0.024	0.311	100	100	21.75	0.08	0.078	0.148679
Syncc9902_1225	6-phosphogluconolactonase	0.124	0.03	0.239	100	100	16.691	0.125	0.124	0.201586
Syncc9902_1226	6-phosphogluconate dehydrogenase	0.051	0.015	0.3	100	100	20.371	0.051	0.051	0.050074
Syncc9902_1227	glucose-1-phosphate adenylyltransferase (EC:2.7.7.27 )	0.03	0.011	0.358	100	100	17.366	0.034	0.03	0.0567525
Syncc9902_1228	glutamyl-tRNA reductase	0.05	0.016	0.323	100	100	19.749	0.05	0.05	0.0411395
Syncc9902_1229	GlpX	0.042	0.013	0.324	100	100	26.907	0.042	0.042	0.0942652
Syncc9902_1230	ribulose-phosphate 3-epimerase (EC:5.1.3.1 )	0.047	0.023	0.492	100	100	19.716	0.046	0.05	0.0117993
Syncc9902_1231	possible heme transporter	0.061	0.03	0.488	100	100	38.157	0.058	0.064	0.0668811
Syncc9902_1232	possible permease	0.09	0.043	0.477	100	100	40.485	0.088	0.103	0.10001
Syncc9902_1233	ATPase	0.085	0.034	0.399	100	100	27.697	0.087	0.085	0.079141
Syncc9902_1234	hypothetical protein	0.164	0.065	0.395	100	100	33.141	0.168	0.163	0.142147
Syncc9902_1235	hypothetical protein	0.163	0.062	0.38	100	100	27.934	0.177	0.171	0.119674
Syncc9902_1236	GTP-binding protein TypA	0.029	0.007	0.234	99.89	100	13.074	0.03	0.028	0.0221273
Syncc9902_1237	putative peptidase U32 family protein	0.199	0.026	0.131	59.74	100	5.847	0.197	0.199	0.156247
Syncc9902_1238	putative carboxypeptidase	0.111	0.021	0.192	100	100	12.353	0.121	0.111	0.213253
Syncc9902_1239	Geranylgeranyl reductase	0.033	0.008	0.258	100	100	13.272	0.033	0.032	0.0233279
Syncc9902_1240	hypothetical protein	0.277	0.028	0.102	100	100	6.57	0.319	0.236	2.1482
Syncc9902_1241	Glycyl-tRNA synthetase, beta subunit (EC:6.1.1.14 )	0.137	0.026	0.191	70.87	100	6.722	0.146	0.147	0.26901
Syncc9902_1242	Sulfite reductase, ferredoxin dependent	0.052	0.011	0.218	84.17	100	8.026	0.058	0.064	0.060467
Syncc9902_1243	D-ala-D-ala dipeptidase	0.236	0.051	0.215	95.08	100	8.759	0.247	0.236	0.563043
Syncc9902_1244	ATP-dependent DNA helicase RecG	0.1	0.017	0.173	85.94	98.94	9.664	0.107	0.102	0.251804
Syncc9902_1245	hypothetical protein	0.23	0.045	0.195	93.75	100	12.943	0.231	0.253	0.523621
Syncc9902_1246	elongation factor Ts	0.038	0.01	0.25	99.85	100	11.233	0.034	0.038	0.0936223
Syncc9902_1247	30S ribosomal protein S2	0.014	0.003	0.227	100	100	13.771	0.014	0.014	0.226569
Syncc9902_1248	possible glycosyltransferase	0.074	0.017	0.228	100	100	11.3	0.069	0.073	0.0482202
Syncc9902_1249	hypothetical protein	0	0	0.369	100	100	11.91	0	0	1.12611
Syncc9902_1250	ATPase	0.116	0.03	0.259	100	100	13.14	0.117	0.116	0.13578
Syncc9902_1251	DevC protein	0.046	0.007	0.162	82.65	100	7.097	0.056	0.046	0.163195
Syncc9902_1252	possible ABC transporter component	0.154	0.025	0.159	74.32	100	6.358	0.153	0.154	0.262321
Syncc9902_1253	phycocyanobilin:ferredoxin oxidoreductase	0.241	0.039	0.163	24.29	100	3.543	0.23	0.198	0.398128
Syncc9902_1254	possible Zn-dependent peptidase	0.067	0.012	0.183	41.73	92.74	3.861	0.074	0.063	0.0386157
Syncc9902_1255	possible Zn-dependent peptidase	0.176	0.026	0.148	39.79	100	4.274	0.161	0.176	0.198603
Syncc9902_1256	hypothetical protein	0.067	0.004	0.063	38.25	100	3.432	0.067	0.067	NaN
Syncc9902_1257	BioY protein	0.125	0.022	0.177	72.63	100	6.479	0.108	0.14	0.184065
Syncc9902_1258	Peptidase A8, signal peptidase II	0.272	0.028	0.102	71.07	100	5.763	0.194	0.252	0.500086
Syncc9902_1259	Peptidoglycan glycosyltransferase (EC:2.4.1.129 )	0.175	0.02	0.115	15.35	98.96	2.885	0.189	0.175	0.12775
Syncc9902_1260	hypothetical protein	0.144	0.025	0.172	66.29	99.25	6.05	0.152	0.144	0.196216
Syncc9902_1261	pyridoxal-dependent decarboxylase family protein	0.167	0.026	0.157	57.37	100	5.007	0.18	0.167	0.183385
Syncc9902_1262	cytidine/deoxycytidylate deaminase family protein	0.094	0.019	0.201	91.44	100	6.514	0.077	0.094	0.0570033
Syncc9902_1263	serine:pyruvate/alanine:glyoxylate aminotransferase	0.054	0.011	0.197	77.55	100	6.198	0.065	0.062	0.0164537
Syncc9902_1264	phycobilisome core component-allophycocyanin beta-18 subunit	0.058	0.012	0.202	77.33	100	10.124	0.052	0.058	0.157156
Syncc9902_1265	Glutamine synthetase type I (EC:6.3.1.2 )	0.014	0.003	0.198	79.54	100	7.733	0.014	0.014	0.0210423
Syncc9902_1266	generic methyl-transferase	0.069	0.016	0.231	80.73	100	7.454	0.07	0.075	0.109655
Syncc9902_1267	hypothetical protein	0.081	0.017	0.215	57.41	100	5.318	0.082	0.081	0.0851199
Syncc9902_1268	hypothetical protein	0.513	0.068	0.133	48.57	100	4.375	0.343	0.513	0.290736
Syncc9902_1269	hypothetical protein	0.07	0.012	0.171	77.65	100	5.914	0.064	0.07	0.102755
Syncc9902_1270	putative anti-sigma regulatory factor (serine/threonine protein kinase)	0.11	0.016	0.148	100	100	6.498	0.097	0.11	0.173616
Syncc9902_1271	hypothetical protein	0.069	0.013	0.186	55.42	94.17	4.667	0.084	0.069	0.15525
Syncc9902_1272	Rhodanese-like	0.122	0.024	0.195	99.62	100	10.174	0.135	0.122	0.105702
Syncc9902_1273	putative photosystem II reaction center Psb28 protein	0.069	0.012	0.176	94.95	100	8.601	0.069	0.069	0.0117308
Syncc9902_1274	hypothetical protein	0.102	0.021	0.201	89.63	100	8.583	0.109	0.102	0.17302
Syncc9902_1275	hypothetical protein	0.043	0.01	0.246	99.29	100	12.42	0.047	0.042	0.0823714
Syncc9902_1276	hypothetical protein	0.193	0.053	0.273	100	100	21.518	0.2	0.193	0.188029
Syncc9902_1277	hypothetical protein	0.238	0.066	0.277	100	100	29.018	0.236	0.238	1.47585
Syncc9902_1278	SecF protein	0.097	0.025	0.262	100	100	23.512	0.095	0.097	0.130267
Syncc9902_1279	SecD export membrane protein	0.068	0.018	0.263	100	100	21.18	0.066	0.069	0.0915126
Syncc9902_1280	pyruvate dehydrogenase E1 beta subunit	0.03	0.006	0.185	100	100	13.06	0.033	0.029	0.169351
Syncc9902_1281	hypothetical protein	0.16	0.026	0.164	100	100	11.863	0.161	0.16	0.277082
Syncc9902_1282	4-diphosphocytidyl-2C-methyl-D-erythritol kinase (EC:2.7.1.148 )	0.203	0.042	0.207	100	100	18.618	0.208	0.203	0.2713
Syncc9902_1283	16S rRNA dimethylase	0.144	0.031	0.212	100	100	21.716	0.154	0.142	0.299933
Syncc9902_1284	hypothetical protein	0.296	0.051	0.173	100	100	15.279	0.316	0.296	0.199917
Syncc9902_1285	hypothetical protein	0.093	0.019	0.203	100	100	18.337	0.093	0.095	0.0985385
Syncc9902_1286	hypothetical protein	0.13	0.027	0.21	93.43	100	13.148	0.148	0.174	0.159667
Syncc9902_1287	hypothetical protein	0.099	0.016	0.165	100	100	17.034	0.099	0.105	0.0918479
Syncc9902_1288	hypothetical protein	0.188	0.06	0.321	14.92	44.52	1.838	0.199	0.263	0.160395
Syncc9902_1289	hypothetical protein	0.192	0.043	0.226	50	100	4.348	0.193	0.24	0.0748293
Syncc9902_1290	hypothetical protein	0.317	0.066	0.208	100	100	17.089	0.322	0.351	0.305125
Syncc9902_1291	putative SOS mutagenesis protein UmuD	0.095	0.023	0.236	73.87	100	5.698	0.093	0.095	0.0726855
Syncc9902_1292	DNA-directed DNA polymerase (EC:2.7.7.7 )	0.083	0.012	0.148	100	100	12.935	0.08	0.083	0.0672554
Syncc9902_1293	hypothetical protein	0.129	0.03	0.232	100	100	15.734	0.127	0.133	0.0843051
Syncc9902_1294	hypothetical protein	0.103	0.025	0.244	100	100	12.083	0.094	0.097	1.38696
Syncc9902_1295	DNA primase	0.039	0.006	0.159	94.37	100	10.93	0.043	0.038	0.055803
Syncc9902_1296	hypothetical protein	0.146	0.027	0.182	91.75	100	6.161	0.159	0.148	0.172676
Syncc9902_1297	hypothetical protein	0.121	0.028	0.233	90.1	100	8.905	0.122	0.121	0.478973
Syncc9902_1298	DNA recombination protein, RuvA	0.064	0.011	0.17	100	100	10.676	0.064	0.064	0.0290402
Syncc9902_1299	Ribosomal protein S15	0.06	0.014	0.226	100	100	9.196	0.083	0.06	0.00840197
Syncc9902_1300	hypothetical protein	0.146	0.031	0.211	100	100	8.121	0.14	0.146	0.120277
Syncc9902_1301	DNA polymerase III subunit alpha (EC:2.7.7.7 )	0.056	0.012	0.208	86.87	100	8.417	0.056	0.056	0.0706115
Syncc9902_1302	Glutamyl-tRNA(Gln) amidotransferase A subunit (EC:3.5.1.4 )	0.046	0.007	0.146	52.3	100	5.028	0.056	0.063	0.0487032
Syncc9902_1303	hypothetical protein	0.146	0.023	0.16	44.81	100	4.533	0.147	0.146	NaN
Syncc9902_1304	RNA methyltransferase TrmH, group 3	0.04	0.004	0.113	16.03	92.5	3.271	0.037	0.169	0.31443
Syncc9902_1305	hypothetical protein	0.123	0.012	0.096	47.22	100	4.356	0.123	0.123	0.0954912
Syncc9902_1306	anti-anti-sigma regulatory factor, SpoIIAA	0.087	0.017	0.198	80.36	100	5.724	0.084	0.105	0.0537869
Syncc9902_1307	carbamoyl-phosphate synthase small subunit	0.2	0.026	0.132	36.26	100	4.261	0.192	0.144	0.148132
Syncc9902_1308	Anthranilate phosphoribosyl transferase (EC:2.4.2.18 )	0.049	0.005	0.102	27.65	100	3.513	0.045	0.049	0.227251
Syncc9902_1309	ATPase	0.077	0.011	0.149	88.26	100	7.037	0.071	0.077	0.0860402
Syncc9902_1310	putative regulator	0.053	0.004	0.068	100	100	6.898	0.053	0.053	0
Syncc9902_1311	Methionine sulfoxide reductase A (EC:1.8.4.6 )	0.108	0.024	0.217	95.24	100	11.924	0.105	0.108	0.0880345
Syncc9902_1312	hypothetical protein	0.161	0.017	0.104	84.66	100	7.324	0.158	0.161	0.0776724
Syncc9902_1313	Periplasmic phosphate binding protein	0.129	0.021	0.164	66.77	100	5.911	0.134	0.127	0.128204
Syncc9902_1314	hypothetical protein	0.266	0.03	0.113	100	100	11.343	0.266	0.336	0.0630279
Syncc9902_1315	Exonuclease	0.128	0.015	0.119	90.58	100	6.105	0.133	0.128	0.156981
Syncc9902_1316	putative bacterioferritin comigratory protein	0.221	0.031	0.142	38.82	92.32	4.272	0.238	0.221	0.278176
Syncc9902_1317	hypothetical protein	0.086	0.01	0.122	43.25	100	4.182	0.107	0.086	0.196541
Syncc9902_1318	Acetate--CoA ligase	0.019	0.002	0.125	18.6	96.74	2.647	0.019	0.019	0.284311
Syncc9902_1319	HAD-superfamily hydrolase subfamily IA, variant 3	0.189	0.023	0.123	27.12	88.33	3.441	0.197	0.189	0.321178
Syncc9902_1320	Trans-hexaprenyltranstransferase (EC:2.5.1.30 )	0.079	0.021	0.264	25.1	100	3.682	0.086	0.079	0.266867
Syncc9902_1321	Glutamate racemase (EC:5.1.1.3 )	0.202	0.022	0.107	22.43	95.44	2.929	0.131	0.202	0.41473
Syncc9902_1322	N-acetylmuramoyl-L-alanine amidase (EC:3.5.1.28 )	0	0	0.064	13.79	84.29	2.22	0.055	0	0.0113485
Syncc9902_1323	possible nitrilase	0.026	0.004	0.173	25.79	98.05	3.182	0.025	0.026	0.00414424
Syncc9902_1324	2-phosphosulfolactate phosphatas (EC:3.1.3.71 )	NaN	0	0	0	60.93	1.105	NaN	NaN	1.92285
Syncc9902_1325	Carboxylyase-related protein	0.076	0.022	0.283	17.72	92.19	2.396	0.075	0.076	0.0502352
Syncc9902_1326	3-phosphoshikimate 1-carboxyvinyltransferase	0.109	0.018	0.161	22.22	91.63	3.613	0.103	0.109	0.077064
Syncc9902_1327	hypothetical protein	NaN	0	0	0.2	100	2.4	NaN	NaN	0.339186
Syncc9902_1328	UDP-N-acetylglucosamine pyrophosphorylase (EC:2.7.7.23 )	0.082	0.012	0.148	25.13	100	3.354	0.078	0.082	0.0527855
Syncc9902_1329	UDP-N-acetylmuramoylalanyl-D-glutamyl-2, 6-diaminopimelate-D-alanyl-D-alanyl ligase	0.174	0.028	0.161	13.56	97.85	2.561	0.19	0.174	0.222169
Syncc9902_1330	hypothetical protein	0.1	0.031	0.312	4.12	99.87	2.793	0.178	0.1	0.524861
Syncc9902_1331	glycogen synthase	0.047	0.008	0.173	39.82	100	4.767	0.046	0.047	0.0399767
Syncc9902_1332	hypothetical protein	0.067	0.011	0.172	7.33	69.78	1.888	0.058	0.067	0.42049
Syncc9902_1333	Naphthoate synthase	0.049	0.004	0.092	11.95	98.16	2.661	0.049	0.049	0.0318704
Syncc9902_1334	Menaquinone biosynthesis protein (EC:2.5.1.64 )	0.111	0.017	0.155	33.74	78.03	3.607	0.11	0.111	0.242446
Syncc9902_1335	Peptidase S26A, signal peptidase I (EC:3.4.21.89 )	0.11	0.021	0.19	54.28	90.83	4.254	0.111	0.11	0.0769086
Syncc9902_1336	hypothetical protein	0.052	0.011	0.202	100	100	8.228	0.043	0.052	0.0570225
Syncc9902_1337	hypothetical protein	0.25	0.049	0.197	97.67	100	7.996	0.252	0.252	0.574049
Syncc9902_1338	hypothetical protein	0.172	0.032	0.183	91.52	100	10.493	0.167	0.171	0.231458
Syncc9902_1339	Naringenin-chalcone synthase (EC:2.3.1.74 )	0.23	0.052	0.224	92.4	100	10.308	0.233	0.231	0.336467
Syncc9902_1340	hypothetical protein	0.181	0.04	0.219	100	100	12.12	0.176	0.174	0.245396
Syncc9902_1341	hypothetical protein	0.154	0.03	0.196	100	100	11.086	0.16	0.154	0.439943
Syncc9902_1342	hypothetical protein	0.214	0.028	0.131	84.8	100	7.452	0.216	0.269	0.373348
Syncc9902_1343	hypothetical protein	0.092	0.037	0.402	100	100	15.755	0.094	0.099	0.0796415
Syncc9902_1344	hypothetical protein	0.234	0.057	0.243	92.16	100	12.762	0.263	0.23	0.168481
Syncc9902_1345	hypothetical protein	0.073	0.023	0.308	100	100	16.023	0.076	0.074	0.102468
Syncc9902_1346	zeta-carotene desaturase-like	0.157	0.036	0.23	100	100	15.117	0.153	0.158	0.254409
Syncc9902_1347	hypothetical protein	0.408	0.073	0.179	87.27	100	11.188	0.394	0.55	1.1454
Syncc9902_1348	hypothetical protein	0.144	0.04	0.278	100	100	24.243	0.136	0.141	0.15422
Syncc9902_1349	hypothetical protein	0.206	0.062	0.299	100	100	19.923	0.227	0.206	0.179268
Syncc9902_1350	hypothetical protein	0.235	0.03	0.128	100	100	10.554	0.234	0.217	2.25251
Syncc9902_1351	Rare lipoprotein A	0.387	0.084	0.218	100	100	22.121	0.394	0.399	0.318269
Syncc9902_1352	oxidoreductase	0.097	0.028	0.283	100	100	28.434	0.095	0.101	0.359608
Syncc9902_1353	metal-binding protein-like	0.35	0.095	0.272	100	100	26.191	0.365	0.412	0.52089
Syncc9902_1354	hypothetical protein	0.142	0.034	0.242	100	100	18.226	0.142	0.138	0.0696517
Syncc9902_1355	hypothetical protein	0.146	0.03	0.208	100	100	22.222	0.154	0.146	0.192638
Syncc9902_1356	pterin-4-alpha-carbinolamine dehydratase	0.114	0.024	0.208	100	100	17.815	0.119	0.121	0.0980436
Syncc9902_1357	hypothetical protein	0.419	0.021	0.049	100	100	13.349	0.42	0.447	0.946373
Syncc9902_1358	5-oxoprolinase (ATP-hydrolyzing) (EC:3.5.2.9 )	0.203	0.046	0.225	94.89	100	12.705	0.199	0.218	0.308444
Syncc9902_1359	possible permease	0.097	0.029	0.295	93.72	100	14.852	0.101	0.105	0.165653
Syncc9902_1360	hypothetical protein	0.13	0.033	0.25	73.7	91.74	8.281	0.145	0.13	0.177983
Syncc9902_1361	hypothetical protein	0.195	0.029	0.15	87.8	100	7.424	0.208	0.195	0.258892
Syncc9902_1362	hypothetical protein	0.326	0.028	0.086	28.76	100	4.143	0.313	0.277	0.270502
Syncc9902_1363	hypothetical protein	0.11	0.044	0.398	91.48	100	11.169	0.114	0.124	0.271296
Syncc9902_1364	ABC transporter, substrate binding protein, possibly Mn	0.136	0.048	0.354	100	100	20.51	0.133	0.136	0.216487
Syncc9902_1365	ATPase	0.141	0.057	0.406	100	100	22.852	0.129	0.141	0.0941375
Syncc9902_1366	ABC transporter component, possibly Mn transport	0.091	0.032	0.349	98.97	100	16.758	0.096	0.097	0.0732
Syncc9902_1367	Glycosyltransferase-like	0.228	0.065	0.285	83.57	98.92	11.729	0.225	0.249	0.230059
Syncc9902_1368	hypothetical protein	0.182	0.066	0.363	87.83	100	11.069	0.191	0.194	0.182617
Syncc9902_1369	hypothetical protein	0.169	0.079	0.469	100	100	15.848	0.168	0.168	0.723452
Syncc9902_1370	hypothetical protein	0.189	0.057	0.302	100	100	24.106	0.186	0.189	0.102894
Syncc9902_1371	ribose-phosphate pyrophosphokinase (EC:2.7.6.1 )	0.022	0.006	0.282	100	100	16.736	0.027	0.022	0.360508
Syncc9902_1372	hypothetical protein	0.221	0.05	0.226	100	100	18.775	0.23	0.221	0.196124
Syncc9902_1373	Cell envelope-related transcriptional attenuator	0.255	0.052	0.203	100	100	11.322	0.255	0.267	0.428705
Syncc9902_1374	hypothetical protein	0.094	0.025	0.263	100	100	20.68	0.099	0.094	0.0940217
Syncc9902_1375	Glycoside hydrolase, family 77 (EC:2.4.1.25 )	0.145	0.036	0.251	100	100	16.773	0.158	0.149	0.17581
Syncc9902_1376	hypothetical protein	0.28	0.087	0.309	100	100	20.302	0.275	0.284	0.333241
Syncc9902_1377	Pseudouridine synthase, Rsu	0.246	0.063	0.257	100	100	19.759	0.223	0.249	0.193456
Syncc9902_1378	hypothetical protein	0.029	0.009	0.306	99.76	100	12.412	0.029	0.028	0.314451
Syncc9902_1379	possible kinase	0.05	0.019	0.381	100	100	20.144	0.052	0.05	0.0761261
Syncc9902_1380	Arginine decarboxylase (EC:4.1.1.19 )	0.187	0.025	0.134	87.85	100	6.276	0.18	0.203	0.313999
Syncc9902_1381	hypothetical protein	0.101	0.016	0.163	80.29	100	6.492	0.1	0.096	0.0733962
Syncc9902_1382	hypothetical protein	0.183	0.02	0.111	47.3	100	4.878	0.186	0.183	0.172506
Syncc9902_1383	Arabinose efflux permease-like	0.12	0.019	0.16	20.33	73.85	2.196	0.158	0.12	0.142226
Syncc9902_1384	Putative multicopper oxidase-like	0.311	0.004	0.012	20.09	88.79	2.847	0.311	0.311	0.10339
Syncc9902_1385	putative phosphatidate cytidylyltransferase	0.074	0.019	0.255	94.92	100	13.976	0.087	0.1	0.10641
Syncc9902_1386	hypothetical protein	0.201	0.046	0.231	92.15	100	12.942	0.206	0.201	0.551448
Syncc9902_1387	putative 2-hydroxy-6-oxohepta-2,4-dienoate hydrolase	0.152	0.039	0.257	100	100	14.048	0.15	0.152	0.140161
Syncc9902_1388	putative glycerol dehydrogenase	0.13	0.038	0.296	86.1	100	11.078	0.14	0.13	0.102042
Syncc9902_1389	ATPase	0.037	0.012	0.318	96.56	100	11.094	0.037	0.037	0.0205711
Syncc9902_1390	putative ribosomal-protein-alanine acetyltransferase	0.181	0.033	0.18	67.34	100	6.73	0.172	0.181	1.18516
Syncc9902_1391	Diaminopimelate decarboxylase	0.101	0.016	0.157	85.8	100	9.185	0.104	0.101	0.130018
Syncc9902_1392	Protein of unknown function DUF147	0.011	0.003	0.221	23.23	100	3.741	0.043	0.011	0.00176454
Syncc9902_1393	Di-trans-poly-cis-decaprenylcistransferase (EC:2.5.1.31 )	0.073	0.011	0.153	37.29	100	3.951	0.093	0.073	0.135463
Syncc9902_1394	Biotin synthase (EC:2.8.1.6 )	0.047	0.01	0.207	91.92	100	8.102	0.056	0.047	0.0696795
Syncc9902_1395	Rhodanese-like	0.192	0.047	0.244	100	100	12.069	0.181	0.192	0.185266
Syncc9902_1396	glutathione S-transferase domain protein	0.185	0.042	0.228	100	100	12.325	0.189	0.193	0.180413
Syncc9902_1397	hypothetical protein	0.127	0.029	0.224	96.18	100	12.566	0.129	0.127	0.236524
Syncc9902_1398	lipoyl synthase	0.08	0.02	0.252	99.22	100	13.253	0.083	0.08	0.220021
Syncc9902_1399	RecR protein	0.05	0.014	0.289	100	100	16.767	0.06	0.05	0.076703
Syncc9902_1400	putative photosystem II oxygen-evolving complex 23K protein PsbP	0.078	0.021	0.27	100	100	15.831	0.07	0.073	0.0776757
Syncc9902_1401	possible Na+/H+ antiporter, CPA2 family	0.066	0.018	0.274	100	100	19.389	0.062	0.066	0.178418
Syncc9902_1402	ATPase	0.115	0.026	0.226	100	100	16.267	0.121	0.115	0.134346
Syncc9902_1403	hypothetical protein	0.61	0.116	0.189	100	100	24.508	0.593	0.61	0.733872
Syncc9902_1404	RNA-binding region RNP-1	0.017	0.005	0.277	100	100	25.017	0.041	0.017	0.605706
Syncc9902_1405	hypothetical protein	0.178	0.047	0.266	99.54	100	11.945	0.177	0.178	0.315979
Syncc9902_1406	hypothetical protein	0.141	0.048	0.339	100	100	12.996	0.142	0.141	0.634003
Syncc9902_1407	DEAD/DEAH box helicase-like	0.103	0.023	0.224	100	100	15.049	0.098	0.106	0.108044
Syncc9902_1408	mannose-6-phosphate isomerase WbpW-like	0.143	0.02	0.143	100	100	12.857	0.134	0.143	0.408443
Syncc9902_1409	Exodeoxyribonuclease V (EC:3.1.11.5 )	0.172	0.029	0.168	93.16	100	8.551	0.177	0.172	0.255904
Syncc9902_1410	probable exodeoxyribonuclease V, beta subunit RecB	0.132	0.024	0.181	92.42	100	9.372	0.134	0.136	0.202282
Syncc9902_1411	Exodeoxyribonuclease V, RecC subunit	0.135	0.023	0.172	79.1	100	7.938	0.133	0.133	0.233613
Syncc9902_1412	hypothetical protein	0.018	0.005	0.268	39.84	100	4.301	0.036	0.018	NaN
Syncc9902_1413	hypothetical protein	0	0	0.25	4.98	100	3.283	0	0	0.368421
Syncc9902_1414	pyridoxal phosphate biosynthetic protein	0.097	0.014	0.149	96.27	100	7.995	0.103	0.097	0.297017
Syncc9902_1415	Phospholipid/glycerol acyltransferase	0.112	0.017	0.156	100	100	9.066	0.124	0.112	0.111307
Syncc9902_1416	hypothetical protein	0.123	0.036	0.29	83.52	100	6.242	0.114	0.119	0.265152
Syncc9902_1417	BolA family protein	0.039	0.008	0.203	100	100	7.872	0.029	0.064	0.025026
Syncc9902_1418	Glutaredoxin-related protein	0.037	0.009	0.241	95.06	100	9.605	0.053	0.037	0.0340593
Syncc9902_1419	hypothetical protein	0.03	0.01	0.335	100	100	14.619	0.036	0.03	NaN
Syncc9902_1420	two component transcriptional regulator, winged helix family	0.009	0.003	0.302	100	100	11.102	0.011	0.009	0.0105329
Syncc9902_1421	hypothetical protein	0.157	0.045	0.284	100	100	9.604	0.15	0.156	0.147165
Syncc9902_1422	hypothetical protein	0.084	0.023	0.268	100	100	11.442	0.101	0.082	0.0515218
Syncc9902_1423	carotenoid isomerase	0.067	0.016	0.24	100	100	14.881	0.064	0.068	0.0891515
Syncc9902_1424	putative cation efflux transporter (CDF family)	0.478	0.1	0.21	63.24	100	6.083	0.478	0.596	0.160105
Syncc9902_1425	glucose-inhibited division protein A	0.045	0.009	0.198	92.19	100	10.696	0.042	0.053	0.0460744
Syncc9902_1426	hypothetical protein	0.031	0.005	0.148	100	100	9.131	0.063	0.031	1.13306
Syncc9902_1427	possible carbonic anhydrase	0.131	0.028	0.215	98.91	100	9.195	0.134	0.131	0.0688146
Syncc9902_1428	hypothetical protein	0.184	0.045	0.243	96.51	100	8.141	0.182	0.184	0.252203
Syncc9902_1429	hypothetical protein	0.563	0.114	0.203	16.3	89.13	2.728	0.607	0.563	0.399297
Syncc9902_1430	hypothetical protein	0.481	0.128	0.267	86.08	100	8.628	0.482	0.479	0.479574
Syncc9902_1431	P-loop ATPase and inactivated derivatives-like	0.116	0.017	0.149	28.84	98.17	3.514	0.128	0.116	0.117429
Syncc9902_1432	hypothetical protein	NaN	0	0	0	28.75	0.708	NaN	NaN	NaN
Syncc9902_1433	hypothetical protein	NaN	0	0	0	79.63	1.735	NaN	NaN	0.19793
Syncc9902_1434	possible carbamoyl-phosphate synthase L chain	0.273	0.149	0.546	88.73	91.02	33.17	0.267	0.301	0.151745
Syncc9902_1435	hypothetical protein	NaN	0	0	0	90.48	2.736	NaN	NaN	0.19159
Syncc9902_1436	HNH nuclease	NaN	0	0	0	16.77	0.168	NaN	NaN	NaN
Syncc9902_1437	hypothetical protein	0.32	0.053	0.166	100	100	17.882	0.333	0.354	0.271661
Syncc9902_1438	hypothetical protein	0.213	0.049	0.229	88.39	100	9.734	0.211	0.223	NaN
Syncc9902_1439	hypothetical protein	0.237	0.039	0.164	67.83	85.8	4.458	0.23	0.249	0.165612
Syncc9902_1440	hypothetical protein	0.068	0.006	0.091	63.59	100	5.034	0.067	0.068	0.140108
Syncc9902_1441	photosystem I reaction center subunit IV	0.074	0.019	0.254	100	100	15.914	0.074	0.074	0.646919
Syncc9902_1442	metalloprotease	0.172	0.012	0.068	14.79	100	2.883	0.172	0.267	0.126318
Syncc9902_1443	possible phage integrase family	0.236	0.067	0.286	91.78	100	9.804	0.233	0.249	0.215147
Syncc9902_1444	hypothetical protein	0.063	0.019	0.295	100	100	20.794	0.058	0.072	0.0190352
Syncc9902_1445	hypothetical protein	0.501	0.037	0.075	73.45	100	6.147	0.547	0.501	0.139128
Syncc9902_1446	hypothetical protein	0.702	0.107	0.152	100	100	11.894	0.706	0.702	0.75267
Syncc9902_1447	hypothetical protein	0.246	0.056	0.226	100	100	16.875	0.253	0.246	0.368172
Syncc9902_1448	hypothetical protein	0.275	0.082	0.297	100	100	18.648	0.269	0.289	0.142136
Syncc9902_1449	hypothetical protein	0.772	0.07	0.091	100	100	12.655	0.783	0.772	0.320461
Syncc9902_1450	hypothetical protein	0.354	0.081	0.228	100	100	17.041	0.349	0.404	1.05331
Syncc9902_1451	hypothetical protein	0.297	0.059	0.197	100	100	16.641	0.316	0.333	0.135452
Syncc9902_1452	hypothetical protein	0.782	0.112	0.143	100	100	14.05	0.734	0.91	NaN
Syncc9902_1453	hypothetical protein	0.326	0.089	0.274	100	100	18.288	0.32	0.326	0.208019
Syncc9902_1454	hypothetical protein	0.743	0.112	0.151	100	100	18.975	0.813	0.743	0.675644
Syncc9902_1455	conserved hypotheical protein	0.205	0.072	0.349	100	100	27.698	0.206	0.216	0.130078
Syncc9902_1456	hypothetical protein	0.244	0.052	0.215	100	100	12.925	0.265	0.249	0.314953
Syncc9902_1457	hypothetical protein	0.344	0.08	0.233	100	100	17.347	0.34	0.348	0.392923
Syncc9902_1458	hypothetical protein	0.232	0.062	0.269	100	100	21.102	0.219	0.236	0.467119
Syncc9902_1459	putative histone deacetylase/AcuC/AphA family protein	0.093	0.025	0.267	100	100	18.491	0.092	0.093	0.271986
Syncc9902_1460	hypothetical protein	0.285	0.06	0.212	100	100	9.761	0.288	0.273	0.192066
Syncc9902_1463	hypothetical protein	0.016	0.004	0.244	100	100	34.913	0.016	0.016	0.719038
Syncc9902_1464	membrane protein-like	0.149	0.046	0.307	100	100	21.414	0.158	0.149	0.121001
Syncc9902_1465	hypothetical protein	0.092	0.03	0.329	100	100	22.198	0.092	0.108	0.130191
Syncc9902_1466	hypothetical protein	0.263	0.046	0.173	100	100	10.343	0.242	0.281	0.487224
Syncc9902_1467	hypothetical protein	0.271	0.08	0.294	100	100	21.06	0.261	0.28	0.265352
Syncc9902_1468	hypothetical protein	0.125	0.043	0.344	100	100	36.807	0.125	0.126	0.411976
Syncc9902_1469	hypothetical protein	0.634	0.066	0.104	54.04	86.87	4.308	0.664	0.634	NaN
Syncc9902_1470	possible ATLS1-like light-inducible protein	0.29	0.067	0.229	70.5	100	6.434	0.247	0.29	0.119608
Syncc9902_1471	hypothetical protein	0.479	0.043	0.09	85.77	100	7.622	0.466	0.479	1.19414
Syncc9902_1472	hypothetical protein	NaN	0	0	0	54.44	0.544	NaN	NaN	NaN
Syncc9902_1473	hypothetical protein	NaN	0	0	0	88.7	1.692	NaN	NaN	0.359025
Syncc9902_1474	hypothetical protein	NaN	0	0	0	100	1.887	NaN	NaN	0.419192
Syncc9902_1475	hypothetical protein	NaN	0	0	0	0	0	NaN	NaN	NaN
Syncc9902_1476	hypothetical protein	NaN	0	0	0	70.45	1.252	NaN	NaN	NaN
Syncc9902_1481	Peptidase S24, LexA repressor (EC:3.4.21.88 )	0.046	0.013	0.277	100	100	18.178	0.05	0.046	0.0338164
Syncc9902_1482	Ornithine carbamoyltransferase (EC:2.1.3.3 )	0.07	0.018	0.251	100	100	17.268	0.068	0.07	0.0919017
Syncc9902_1483	Peptidase M41, FtsH	0.022	0.008	0.353	99.58	100	11.023	0.022	0.022	0.0228536
Syncc9902_1484	hypothetical protein	0.171	0.037	0.218	96.3	100	10.623	0.164	0.171	0.0994414
Syncc9902_1485	hypothetical protein	0.171	0.028	0.163	100	100	10.695	0.172	0.187	0.127327
Syncc9902_1486	Riboflavin biosynthesis protein RibD (EC:3.5.4.26,EC:1.1.1.193 )	0.192	0.04	0.208	99.62	100	9.068	0.19	0.192	0.225006
Syncc9902_1487	hypothetical protein	0.094	0.023	0.245	89.98	100	9.151	0.09	0.094	0.0852579
Syncc9902_1488	transcriptional regulator, AraC family	0.245	0.051	0.207	56.89	97.91	5.071	0.237	0.247	0.330966
Syncc9902_1489	hypothetical protein	0.061	0.012	0.19	77.1	100	6.845	0.064	0.07	0.134439
Syncc9902_1490	hypothetical protein	0.067	0.012	0.179	77.52	100	5.864	0.125	0.067	1.40685
Syncc9902_1491	hypothetical protein	0.23	0.049	0.215	59.74	100	5.962	0.223	0.23	0.514395
Syncc9902_1492	putative precorrin-6y methylase	0.218	0.04	0.185	85.15	100	8.226	0.21	0.218	0.193429
Syncc9902_1493	hypothetical protein	0.203	0.041	0.203	90.1	100	6.983	0.22	0.186	0.213799
Syncc9902_1494	response regulator receiver domain protein (CheY-like)	0.141	0.024	0.169	78.36	100	6.966	0.161	0.145	0.188159
Syncc9902_1495	inorganic polyphosphate/ATP-NAD kinase (EC:2.7.1.23 )	0.019	0.004	0.195	85.04	100	8.56	0.018	0.019	0.164471
Syncc9902_1496	NHL repeat	0.141	0.038	0.271	86.3	100	12.37	0.135	0.141	0.169903
Syncc9902_1497	hypothetical protein	0	0	0.027	16.02	82.36	2.354	0	0	0
Syncc9902_1498	Phenylalanyl-tRNA synthetase, alpha subunit (EC:6.1.1.20 )	0.034	0.007	0.2	94.84	100	13.711	0.034	0.038	0.100873
Syncc9902_1499	Survival protein SurE (EC:3.1.3.2 )	0.046	0.009	0.195	94.81	100	12.393	0.045	0.04	0.068837
Syncc9902_1500	hypothetical protein	0.057	0.009	0.152	67.2	100	5.542	0.062	0.055	0.0818204
Syncc9902_1501	Riboflavin kinase / FAD synthetase	0.135	0.021	0.154	96.37	100	7.925	0.139	0.135	0.119325
Syncc9902_1502	thiamine-phosphate pyrophosphorylase (EC:2.5.1.3 )	0.189	0.034	0.18	89.82	100	9.401	0.202	0.189	0.198439
Syncc9902_1503	ThiS, thiamine-biosynthesis	0.178	0.028	0.159	100	100	8.84	0.191	0.178	0.227029
Syncc9902_1504	hypothetical protein	0.086	0.021	0.242	100	100	11.124	0.091	0.085	0.0971604
Syncc9902_1505	hypothetical protein	0.09	0.028	0.309	100	100	8.729	0.086	0.078	0.10019
Syncc9902_1506	circadian phase modifier CpmA-like	0.156	0.037	0.234	100	100	10.761	0.15	0.144	0.130107
Syncc9902_1507	hypothetical protein	0.199	0.024	0.123	59.95	100	5.545	0.206	0.199	1.04091
Syncc9902_1508	tRNA (guanine-N1-)-methyltransferase (EC:2.1.1.31,EC:4.6.1.12 )	0.108	0.018	0.167	98.09	100	9.231	0.102	0.115	0.0972799
Syncc9902_1509	hypothetical protein	0.163	0.029	0.175	100	100	8.009	0.155	0.162	0.533405
Syncc9902_1510	hypothetical protein	0.064	0.011	0.172	44.44	100	4.986	0.089	0.064	0.113464
Syncc9902_1511	GTP-binding protein Era	0.088	0.014	0.154	82.29	100	8.519	0.084	0.103	0.0373256
Syncc9902_1512	Alpha-acetolactate decarboxylase (EC:4.1.1.5 )	0.312	0.014	0.045	8.97	100	3.339	0.312	0.318	0.713605
Syncc9902_1513	hypothetical protein	0.039	0.006	0.155	29.31	100	4.343	0.038	0.036	0.0434256
Syncc9902_1514	hypothetical protein	0.033	0.01	0.284	100	100	11.421	0.037	0.033	0.0398088
Syncc9902_1515	PhoH-like phosphate starvation-inducible protein	0.065	0.014	0.21	86.47	100	7.182	0.07	0.072	0.160674
Syncc9902_1516	30S ribosomal protein S16	0.023	0.005	0.211	100	100	10.445	0.022	0.023	0.472076
Syncc9902_1517	Signal recognition particle protein	0.062	0.011	0.184	95.2	100	9.222	0.065	0.062	0.0224411
Syncc9902_1518	hypothetical protein	0.195	0.032	0.166	74.93	100	6.452	0.182	0.234	0.228101
Syncc9902_1519	Pyruvate dehydrogenase (lipoamide) (EC:1.2.4.1 )	0.029	0.007	0.231	88.66	100	7.383	0.029	0.034	0.0724255
Syncc9902_1520	type II alternative RNA polymerase sigma factor, sigma-70 family	0.028	0.007	0.232	96.82	100	9.791	0.035	0.028	0.0919873
Syncc9902_1521	tRNA (5-methylaminomethyl-2-thiouridylate)-methyltransferase (EC:2.1.1.61 )	0.109	0.023	0.213	81.2	100	8.348	0.12	0.109	0.146149
Syncc9902_1522	possible apolipoprotein n-acyltransferase	0.218	0.043	0.198	91.07	100	10.419	0.222	0.218	0.465747
Syncc9902_1523	hypothetical protein	0.041	0.009	0.214	100	100	10.113	0.046	0.041	0.0577077
Syncc9902_1524	Peptidylprolyl isomerase (EC:5.2.1.8 )	0.076	0.018	0.237	100	100	18.697	0.08	0.076	0.0665706
Syncc9902_1525	putative nickel-containing superoxide dismutase precursor (NISOD)	0.067	0.014	0.215	100	100	19.726	0.068	0.067	0.125821
Syncc9902_1526	possible peptidase S26 family protein	0.344	0.084	0.245	95.57	100	18.07	0.367	0.352	0.453144
Syncc9902_1527	Calcium/proton exchanger	0.128	0.008	0.066	64.15	100	6.256	0.128	0.128	0.103908
Syncc9902_1528	hypothetical protein	0.07	0.018	0.258	100	100	16.49	0.071	0.07	0.352139
Syncc9902_1529	indole-3-glycerol-phosphate synthase (EC:4.1.1.48 )	0.106	0.024	0.227	100	100	16.016	0.107	0.13	0.183445
Syncc9902_1530	dihydrolipoamide dehydrogenase (EC:1.8.1.4 )	0.027	0.006	0.221	94.46	100	10.67	0.029	0.027	0.0880614
Syncc9902_1531	tRNA/rRNA methyltransferase (SpoU)	0.203	0.039	0.195	92.02	100	7.132	0.191	0.203	0.336845
Syncc9902_1532	hypothetical protein	0.08	0.019	0.233	100	100	10.41	0.07	0.083	NaN
Syncc9902_1533	UDP-N-acetylglucosamine 1-carboxyvinyltransferase	0.11	0.022	0.2	93.92	100	8.652	0.107	0.11	0.131504
Syncc9902_1534	acetylornithine aminotransferase	0.097	0.015	0.157	77.22	100	7.404	0.098	0.097	0.132608
Syncc9902_1535	Folylpolyglutamate synthetase (EC:6.3.2.17 )	0.257	0.029	0.114	77.64	100	5.804	0.247	0.257	0.227031
Syncc9902_1536	hypothetical protein	0.259	0.027	0.105	67.94	100	6.095	0.249	0.259	0.241415
Syncc9902_1537	hypothetical protein	0.138	0.025	0.183	48.12	99.19	4.76	0.136	0.138	0.121069
Syncc9902_1538	possible cytosine deaminase	0.337	0.031	0.092	22.91	99.92	3.124	0.346	0.337	0.294209
Syncc9902_1539	hypothetical protein	0.36	0.031	0.087	38.89	100	3.245	0.333	0.36	0
Syncc9902_1540	hypothetical protein	0.113	0.018	0.158	38.2	100	4.152	0.118	0.113	0.0949975
Syncc9902_1541	D-alanine--D-alanine ligase (EC:6.3.2.4 )	0.16	0.027	0.166	45.3	100	4.513	0.162	0.16	0.255954
Syncc9902_1542	hypothetical protein	0.075	0.013	0.18	100	100	9.465	0.06	0.075	0.137081
Syncc9902_1543	cell division protein FtsQ	0.257	0.035	0.136	45.68	93.76	5.716	0.239	0.291	0.268259
Syncc9902_1544	cell division protein FtsZ	0.074	0.017	0.228	73.12	100	7.536	0.07	0.074	0.0247834
Syncc9902_1545	Ketopantoate hydroxymethyltransferase (EC:2.1.2.11 )	0.115	0.018	0.156	92.74	100	6.274	0.093	0.123	0.155202
Syncc9902_1546	Putative oxygen-independent coproporphyrinogen III oxidase	0.234	0.029	0.124	66.92	100	6.035	0.25	0.239	0.569026
Syncc9902_1547	Nucleotide binding protein, PINc	0.054	0.014	0.256	96.74	100	14.522	0.057	0.057	0.0158499
Syncc9902_1548	ATP-dependent Clp protease proteolytic subunit (EC:3.4.21.92 )	0.022	0.006	0.285	100	100	14.734	0.021	0.022	0.0233505
Syncc9902_1549	ATP-dependent Clp protease proteolytic subunit (EC:3.4.21.92 )	0.037	0.013	0.343	100	100	15.625	0.03	0.037	0.0152415
Syncc9902_1550	ketol-acid reductoisomerase (EC:1.1.1.86 )	0.035	0.01	0.283	100	100	14.91	0.033	0.035	0.00771796
Syncc9902_1551	Cobalamin biosynthesis protein CbiB	0.168	0.031	0.184	98.47	100	13.507	0.164	0.175	0.131836
Syncc9902_1552	Undecaprenyl-phosphate galactosephosphotransferase (EC:2.7.8.6 )	0.086	0.034	0.401	100	100	28.254	0.081	0.092	0.38578
Syncc9902_1553	probable glycosyltransferase	0.134	0.038	0.281	100	100	26.682	0.138	0.134	0.293957
Syncc9902_1554	hypothetical protein	0.059	0.016	0.277	100	100	29.167	0.055	0.059	0.0144538
Syncc9902_1555	hypothetical protein	0.472	0.093	0.196	100	100	12.383	0.466	0.508	0.205718
Syncc9902_1556	hypothetical protein	0.189	0.073	0.389	100	100	29.407	0.199	0.187	0.216265
Syncc9902_1557	hypothetical protein	0.177	0.067	0.378	100	100	25.808	0.175	0.184	0.175765
Syncc9902_1558	hypothetical protein	0.117	0.047	0.4	100	100	22.79	0.113	0.141	0.0828508
Syncc9902_1559	GAF	0.11	0.041	0.378	100	100	36.982	0.106	0.117	0.0881532
Syncc9902_1560	ComEC/Rec2-related protein	0.285	0.074	0.262	100	100	18.551	0.288	0.318	0.373813
Syncc9902_1561	Glycyl-tRNA synthetase, alpha subunit (EC:6.1.1.14 )	0.055	0.024	0.439	100	100	40.606	0.056	0.056	0.041732
Syncc9902_1562	hypothetical protein	0.425	0.131	0.309	100	100	16.531	0.441	0.428	0.418364
Syncc9902_1563	hypothetical protein	0.211	0.076	0.36	100	100	29.109	0.208	0.211	0.208281
Syncc9902_1564	hypothetical protein	0.197	0.054	0.276	100	100	24	0.192	0.197	0.141555
Syncc9902_1565	hypothetical protein	0.103	0.032	0.314	100	100	24.611	0.103	0.103	0.0494763
Syncc9902_1566	hypothetical protein	0.136	0.054	0.394	100	100	36.057	0.137	0.136	0.0877586
Syncc9902_1567	transcriptional regulator, AraC family	0.219	0.075	0.344	100	100	47.534	0.215	0.223	0.223178
Syncc9902_1568	PBS lyase HEAT-like repeat	0.185	0.05	0.268	100	100	21.102	0.19	0.2	0.116544
Syncc9902_1569	hypothetical protein	0.107	0.026	0.246	100	100	22.47	0.107	0.107	0.169687
Syncc9902_1570	Ubiquinone/menaquinone biosynthesis methyltransferase	0.181	0.029	0.16	100	100	12.519	0.18	0.179	0.457149
Syncc9902_1571	Histidine biosynthesis protein HisF	0.088	0.018	0.209	99.87	100	11.794	0.086	0.087	0.13611
Syncc9902_1572	hypothetical protein	0	0	0.13	93.98	100	7.819	0	0	0
Syncc9902_1573	bacteriochlorophyll a synthase	0.073	0.019	0.265	100	100	14.693	0.07	0.073	0.0510523
Syncc9902_1574	Penicillin-binding protein 1A	0.132	0.027	0.205	96.63	100	10.375	0.128	0.147	0.194412
Syncc9902_1575	Fmu, rRNA SAM-dependent methyltransferase	0.151	0.032	0.209	89.24	100	9.314	0.149	0.151	0.167791
Syncc9902_1576	Methylated-DNA-(protein)-cysteine S-methyltransferase	Inf	0.033	0	8.68	100	3.482	Inf	1.285	0.0895615
Syncc9902_1577	tRNA (guanosine-2'-O-)-methyltransferase (EC:2.1.1.34 )	0.047	0.009	0.181	70.87	99.57	5.825	0.049	0.058	0.0188269
Syncc9902_1578	hypothetical protein	0.159	0.031	0.196	100	100	8.644	0.195	0.159	0.186937
Syncc9902_1579	putative ABC transporter, oligopeptides	0.046	0.011	0.235	98.78	100	9.335	0.047	0.046	0.062227
Syncc9902_1580	periplasmic sensor signal transduction histidine kinase	0.105	0.01	0.093	30.97	99.79	4.049	0.115	0.105	0.0692451
Syncc9902_1581	hypothetical protein	0.118	0.02	0.167	88.41	100	7.78	0.127	0.119	0.0372123
Syncc9902_1582	GTP-binding protein LepA	0.049	0.021	0.431	100	100	27.184	0.048	0.049	0.0399288
Syncc9902_1583	putative SMR family multidrug efflux transporter	0.106	0.035	0.336	97.86	100	15.578	0.09	0.106	0.0508168
Syncc9902_1584	malate:quinone oxidoreductase (EC:1.1.99.16 )	0.091	0.025	0.27	100	100	16.15	0.091	0.09	0.0937772
Syncc9902_1585	NifU-like protein	0.037	0.011	0.299	100	100	15.24	0.05	0.037	0.0145255
Syncc9902_1586	putative L-cysteine/cystine lyase	0.127	0.032	0.25	94.51	100	16.384	0.122	0.134	0.145798
Syncc9902_1587	UDP-N-acetylmuramoylalanyl-D-glutamate--2, 6-diaminopimelate ligase	0.169	0.04	0.235	100	100	19.583	0.17	0.166	0.235786
Syncc9902_1588	ribonucleotide reductase (class II)	0.217	0.046	0.214	100	100	16.401	0.244	0.217	0.103589
Syncc9902_1589	Protein of unknown function DUF37	0.148	0.03	0.204	100	100	17.775	0.147	0.273	0.701888
Syncc9902_1590	30S ribosomal protein S4	0.023	0.003	0.136	100	100	16.696	0.023	0.023	0.0303391
Syncc9902_1591	possible carbamoyl-phosphate synthase L chain	0.208	0.085	0.407	94.95	100	22.421	0.212	0.215	0.129667
Syncc9902_1592	hypothetical protein	0.146	0.041	0.28	100	100	43.084	0.156	0.146	0.105938
Syncc9902_1593	possible mechanosensitive ion channel, MscS family	0.138	0.02	0.147	100	100	14.957	0.135	0.138	0.213067
Syncc9902_1594	Maf-like protein	0.303	0.063	0.208	100	100	12.531	0.321	0.345	0.434159
Syncc9902_1595	hypothetical protein	0.14	0.044	0.314	100	100	27.246	0.147	0.14	0.143962
Syncc9902_1596	cobyric acid synthase	0.138	0.051	0.372	100	100	27.927	0.138	0.141	0.105676
Syncc9902_1597	hypothetical protein	0.156	0.059	0.381	100	100	29.807	0.156	0.163	0.143573
Syncc9902_1598	hypothetical protein	0.54	0.122	0.225	100	100	25.237	0.567	0.559	1.15481
Syncc9902_1599	hypothetical protein	0.284	0.091	0.321	100	100	19.298	0.29	0.289	0.323346
Syncc9902_1600	transcriptional regulator, LuxR family	0.16	0.05	0.311	100	100	18.5	0.16	0.16	0.122077
Syncc9902_1601	hypothetical protein	0.251	0.075	0.301	100	100	20.213	0.244	0.266	0.26348
Syncc9902_1602	possible chloride channel	0.235	0.062	0.264	100	100	26.244	0.236	0.235	0.240135
Syncc9902_1603	ATPase	0.067	0.022	0.336	100	100	33.942	0.064	0.077	0.117032
Syncc9902_1604	hypothetical protein	0.138	0.047	0.339	100	100	17.711	0.146	0.22	0
Syncc9902_1605	CO2 hydration	0.073	0.021	0.293	100	100	25.617	0.074	0.075	0.0477212
Syncc9902_1606	Proton-translocating NADH-quinone oxidoreductase, chain M (EC:1.6.99.5 )	0.046	0.013	0.28	100	100	22.491	0.051	0.058	0.119576
Syncc9902_1607	NADH dehydrogenase subunit L (EC:1.6.99.5 )	0.039	0.009	0.224	100	100	17.193	0.038	0.038	0.066293
Syncc9902_1608	possible carbon dioxide concentrating mechanism protein CcmK	0.132	0.024	0.185	96	100	11.305	0.134	0.132	0.537345
Syncc9902_1609	putative carboxysome peptide B	0.04	0.007	0.182	100	100	12.456	0.039	0.04	0.422932
Syncc9902_1610	putative carboxysome peptide A	0.078	0.015	0.19	100	100	13.727	0.079	0.078	0.785362
Syncc9902_1611	putative carboxysome shell polypeptide CsoS3	0.064	0.013	0.208	99.43	100	13.987	0.065	0.065	0.0555035
Syncc9902_1612	putative carboxysome structural peptide CsoS2	0.083	0.02	0.243	100	100	10.566	0.086	0.083	0.123536
Syncc9902_1613	Ribulose-bisphosphate carboxylase (EC:4.1.1.39 )	0	0	0.049	92.4	100	5.602	0	0	0
Syncc9902_1614	methionine sulfoxide reductase A (EC:4.1.1.39 )	0.021	0.004	0.178	96.32	100	12.774	0.019	0.022	0.00979131
Syncc9902_1615	carboxysome shell peptide, CsoS1	0.043	0.003	0.06	59.94	100	4.869	0.042	0.043	0.36977
Syncc9902_1616	Ham1 protein-like	0.101	0.024	0.241	70.27	100	7.015	0.104	0.101	0.0926998
Syncc9902_1617	hypothetical protein	0.042	0.009	0.213	99.62	100	10.958	0.041	0.041	0.0173112
Syncc9902_1618	hypothetical protein	0.078	0.02	0.249	86.15	100	8.133	0.092	0.076	0.148291
Syncc9902_1619	light-independent protochlorophyllide reductase subunit N	0.043	0.009	0.214	100	100	10.738	0.051	0.043	0.0242914
Syncc9902_1620	light-independent protochlorophyllide reductase subunit B	0.073	0.017	0.233	84.38	100	7.943	0.077	0.078	0.0580699
Syncc9902_1621	Light-independent protochlorophyllide reductase, iron-sulfur ATP-binding protein (EC:1.18.6.1 )	0.036	0.009	0.237	94.11	100	8.632	0.035	0.036	0.0229656
Syncc9902_1622	hypothetical protein	0.293	0.044	0.15	81.27	100	6.177	0.278	0.288	0.258996
Syncc9902_1623	protochlorophyllide oxidoreductase (EC:1.3.1.33 )	0.126	0.032	0.258	93	100	10.277	0.125	0.122	0.0579605
Syncc9902_1624	hypothetical protein	0.133	0.024	0.178	100	100	11.266	0.135	0.133	0.263361
Syncc9902_1625	photosystem I reaction centre subunit XII	0.043	0.005	0.116	83.33	100	6.228	0.043	0.043	NaN
Syncc9902_1626	hypothetical protein	0.083	0.017	0.201	88.11	100	7.839	0.081	0.083	0.151998
Syncc9902_1627	hypothetical protein	0.09	0.013	0.147	77.21	100	6.194	0.1	0.09	0.132212
Syncc9902_1628	biotin/lipoate A/B protein ligase family	0.225	0.033	0.149	53.36	95.47	4.868	0.209	0.225	0.182301
Syncc9902_1629	hypothetical protein	0.096	0.019	0.195	52.31	99.46	5.037	0.104	0.107	0.188789
Syncc9902_1630	Phosphoribosylanthranilate isomerase (EC:5.3.1.24 )	0.194	0.043	0.22	81.55	100	7.571	0.192	0.188	0.218916
Syncc9902_1631	GTP cyclohydrolase I (EC:3.5.4.16 )	0.035	0.007	0.202	69.44	100	5.639	0.034	0.035	0.00122298
Syncc9902_1632	short chain dehydrogenase	0.123	0.015	0.125	42.37	100	4.518	0.118	0.123	0.221298
Syncc9902_1633	acetyl-CoA carboxylase alpha subunit (EC:6.4.1.2 )	0.048	0.008	0.164	29.7	100	4.008	0.049	0.046	0.234364
Syncc9902_1634	hypothetical protein	0.057	0.009	0.159	46.69	100	4.278	0.056	0.074	0.0194153
Syncc9902_1635	hypothetical protein	0.042	0.007	0.176	51.25	100	5.958	0.033	0.042	0.796218
Syncc9902_1636	creatininase	0.087	0.016	0.181	49.36	90.76	4.981	0.093	0.087	0.0748222
Syncc9902_1637	RNA binding S1	0.043	0.005	0.128	61.1	100	5.639	0.043	0.042	0.0401487
Syncc9902_1638	hypothetical protein	0.154	0.032	0.211	79.02	100	7.34	0.154	0.156	0.178334
Syncc9902_1639	Protein of unknown function DUF152	0.146	0.019	0.131	44.08	100	4.727	0.146	0.146	0.2824
Syncc9902_1640	hypothetical protein	0.119	0.02	0.172	53.38	100	5.999	0.122	0.119	0.0917387
Syncc9902_1641	hypothetical protein	0.15	0.022	0.148	51.76	100	4.401	0.144	0.135	0.0938683
Syncc9902_1642	acetolactate synthase III large subunit	0.102	0.018	0.178	47.17	98.6	4.183	0.103	0.105	0.200428
Syncc9902_1643	ferrochelatase (EC:4.99.1.1 )	0.064	0.01	0.159	41.79	100	4.597	0.064	0.064	0.244885
Syncc9902_1644	phage integrase family	0.196	0.035	0.181	73.07	100	5.989	0.189	0.196	0.336359
Syncc9902_1645	possible methyltransferase	0.109	0.021	0.193	48.25	98.1	5.119	0.105	0.109	0.0712629
Syncc9902_1646	corrinoid adenosyltransferase BtuR/CobO/CobP (EC:2.5.1.17 )	0.05	0.009	0.19	62.7	100	5.27	0.046	0.05	0.069024
Syncc9902_1647	hypothetical protein	0.151	0.027	0.179	24.48	100	2.464	0.088	0.151	0.0265312
Syncc9902_1648	uridylate kinase	0.043	0.008	0.181	99.86	100	8.987	0.043	0.043	0.0725031
Syncc9902_1649	ribosome releasing factor	0.046	0.011	0.232	100	100	7.827	0.043	0.045	0.00506191
Syncc9902_1650	Geranylgeranyl reductase	0.125	0.039	0.309	100	100	14.355	0.123	0.126	0.167252
Syncc9902_1651	Deoxyribodipyrimidine photolyase (EC:4.1.99.3 )	0.153	0.045	0.292	100	100	15.399	0.156	0.161	0.119038
Syncc9902_1652	light-harvesting 1 (B870) complex assembly protein PucC-like	0.274	0.068	0.248	100	100	17.412	0.287	0.272	0.385413
Syncc9902_1653	transaldolase (EC:2.2.1.2 )	0.038	0.012	0.302	100	100	18.072	0.038	0.038	0.0354902
Syncc9902_1654	Peptidoglycan glycosyltransferase (EC:2.4.1.129 )	0.078	0.019	0.24	81.83	100	11.726	0.073	0.078	0.0927965
Syncc9902_1655	hypothetical protein	0.206	0.02	0.096	100	100	10.918	0.205	0.206	0.594958
Syncc9902_1656	possible membrane associated protease	0.175	0.031	0.179	86.62	100	9.003	0.176	0.175	0.31993
Syncc9902_1657	putative alpha-ribazole-5'-P phosphatase	0.136	0.018	0.135	85.47	100	6.318	0.131	0.136	0.139115
Syncc9902_1658	putative dihydroorotase	0.137	0.024	0.173	38.48	92.79	3.394	0.143	0.137	0.146797
Syncc9902_1659	Peptidase S26A, signal peptidase I	0.089	0.015	0.173	54.35	100	5.023	0.096	0.1	0.0633993
Syncc9902_1660	hypothetical protein	0.123	0.019	0.157	23.15	90.69	3.093	0.127	0.123	0.0999603
Syncc9902_1661	hypothetical protein	0.194	0.03	0.154	26.45	100	3.843	0.241	0.194	0.212991
Syncc9902_1662	possible ferredoxin (2Fe-2S)	0.087	0.007	0.076	54.26	100	5.297	0.085	0.087	0
Syncc9902_1663	Inorganic diphosphatase (EC:3.6.1.1 )	0.213	0.015	0.07	31.18	93.53	4.006	0.217	0.213	0.0347917
Syncc9902_1664	hypothetical protein	0.06	0.011	0.181	44.87	100	4.517	0.058	0.06	0.263819
Syncc9902_1665	prolyl-tRNA synthetase	0.029	0.004	0.125	6.62	92.7	2.314	0.029	0.105	0.017738
Syncc9902_1666	possible photosystem II Psb27 protein	0.051	0.013	0.248	56.81	100	4.451	0.044	0.051	0.0819056
Syncc9902_1667	adenylosuccinate synthetase (EC:6.3.4.4 )	0.021	0.003	0.153	65.61	100	5.767	0.021	0.021	0.0214622
Syncc9902_1668	putative carbohydrate kinase, PfkB family	0.03	0.004	0.146	72.49	100	5.487	0.033	0.03	0.0387504
Syncc9902_1669	putative divalent cation tolerance protein	0.332	0.036	0.108	100	100	7.589	0.345	0.359	0.184206
Syncc9902_1670	precorrin-6X reductase	0.252	0.036	0.142	61.13	100	5.132	0.249	0.245	1.08159
Syncc9902_1671	hypothetical protein	0.169	0.025	0.15	95.86	100	7.584	0.161	0.181	0.146318
Syncc9902_1672	hypothetical protein	0.205	0.026	0.127	100	100	9.186	0.233	0.205	NaN
Syncc9902_1673	hypothetical protein	0.047	0.009	0.202	82.32	100	5.98	0.057	0.047	0.0278478
Syncc9902_1674	acetylglutamate kinase (EC:2.7.2.8 )	0.068	0.015	0.225	98.12	100	9.49	0.067	0.068	0.0275993
Syncc9902_1675	hypothetical protein	0.103	0.029	0.278	100	100	8.448	0.104	0.103	0.0472301
Syncc9902_1676	hypothetical protein	0.206	0.035	0.168	97.36	100	7.898	0.19	0.206	0.186787
Syncc9902_1677	Primosomal protein n	0.134	0.026	0.198	96.87	100	9.261	0.141	0.134	0.225277
Syncc9902_1678	RNA polymerase sigma factor	0.054	0.014	0.264	93.22	100	12.794	0.053	0.073	0.0553631
Syncc9902_1679	hypothetical protein	0.119	0.028	0.235	100	100	14.31	0.118	0.118	0.0773123
Syncc9902_1680	porphobilinogen deaminase (EC:2.5.1.61 )	0.07	0.019	0.265	100	100	17.387	0.068	0.072	0.0340816
Syncc9902_1681	hypothetical protein	0.126	0.017	0.134	61.76	100	5.746	0.126	0.126	0.114951
Syncc9902_1682	hypothetical protein	0.187	0.039	0.206	100	100	8.894	0.187	0.185	0.115146
Syncc9902_1683	hypothetical protein	0.128	0.037	0.293	100	100	16.085	0.126	0.131	0.0870522
Syncc9902_1684	Inorganic diphosphatase (EC:3.6.1.1 )	0.026	0.005	0.178	100	100	10.454	0.03	0.026	0.164526
Syncc9902_1685	Thermostable carboxypeptidase 1 (EC:3.4.17.19 )	0.077	0.021	0.27	100	100	13.198	0.081	0.077	0.0716267
Syncc9902_1686	hypothetical protein	0.092	0.018	0.194	45.5	100	4.766	0.09	0.151	0.842863
Syncc9902_1687	hypothetical protein	0.162	0.038	0.237	100	100	6.711	0.165	0.175	0.235062
Syncc9902_1688	hypothetical protein	0.123	0.025	0.202	100	100	11.378	0.13	0.126	0.154029
Syncc9902_1689	4A-hydroxytetrahydrobiopterin dehydratase (PCD)	0.185	0.048	0.259	100	100	13.419	0.172	0.185	0.345989
Syncc9902_1690	hypothetical protein	0.095	0.023	0.247	100	100	13.133	0.104	0.096	0.075652
Syncc9902_1691	hypothetical protein	0.157	0.044	0.277	100	100	15.315	0.131	0.145	0.097305
Syncc9902_1692	putative iron ABC transporter	0.062	0.014	0.23	99.67	100	10.949	0.07	0.061	0.0865757
Syncc9902_1693	hypothetical protein	0.185	0.036	0.193	100	100	10.228	0.178	0.185	0.296257
Syncc9902_1694	hypothetical protein	0.179	0.04	0.226	90.98	100	9.659	0.182	0.179	0.275398
Syncc9902_1695	hypothetical protein	0.064	0.014	0.216	75.93	100	8	0.061	0.064	0.213264
Syncc9902_1696	hypothetical protein	0.122	0.018	0.147	89.21	100	9.614	0.116	0.122	0.203916
Syncc9902_1697	hypothetical protein	0.523	0.093	0.179	17.53	99.14	3.047	0.485	0.363	0.50429
Syncc9902_1698	hypothetical protein	0.229	0.045	0.195	83.51	100	8.09	0.241	0.219	0.903075
Syncc9902_1699	Exodeoxyribonuclease III xth	0.132	0.031	0.237	80.09	100	8.736	0.128	0.132	0.156578
Syncc9902_1700	putative glycolate oxidase subunit GlcD	0.07	0.015	0.216	100	100	15.514	0.071	0.07	0.218586
Syncc9902_1701	glutamate-1-semialdehyde aminotransferase	0.025	0.007	0.298	100	100	19.858	0.025	0.025	0.00956269
Syncc9902_1702	hypothetical protein	0.329	0.043	0.129	89.67	100	7.48	0.319	0.343	0.303394
Syncc9902_1703	hypothetical protein	0.136	0.046	0.339	100	100	21.763	0.138	0.137	0.0556973
Syncc9902_1704	possible phosphoribosyltransferase family protein	0.226	0.061	0.271	100	100	21.654	0.208	0.226	0.338633
Syncc9902_1705	hypothetical protein	0.081	0.023	0.282	100	100	12.409	0.076	0.081	0.00366883
Syncc9902_1706	hypothetical protein	0.209	0.077	0.369	100	100	20.734	0.204	0.206	0.203401
Syncc9902_1707	possible phosphate-binding protein	0.185	0.043	0.234	100	100	11.021	0.191	0.185	0.253825
Syncc9902_1708	hypothetical protein	0.041	0.011	0.27	100	100	16.95	0.04	0.037	0.0573615
Syncc9902_1709	hypothetical protein	0.057	0.015	0.27	100	100	12.488	0.055	0.057	0.0799517
Syncc9902_1710	hypothetical protein	0.039	0.008	0.206	100	100	15.037	0.035	0.039	0.0636005
Syncc9902_1711	hypothetical protein	0.068	0.01	0.142	65.76	99.09	6.367	0.069	0.068	0.220021
Syncc9902_1712	hypothetical protein	0.41	0.059	0.143	100	100	9.419	0.409	0.41	0.289021
Syncc9902_1713	short chain dehydrogenase	0.266	0.041	0.154	96.67	100	7.929	0.269	0.266	0.236396
Syncc9902_1714	methionine aminopeptidase	0.045	0.009	0.195	97.09	100	10.314	0.048	0.045	0.0492741
Syncc9902_1715	hypothetical protein	0.052	0.008	0.162	100	100	6.888	0.048	0.052	0.0208979
Syncc9902_1716	50S ribosomal protein L19	0.079	0.01	0.123	96.47	100	6.236	0.075	0.079	0.145123
Syncc9902_1717	hypothetical protein	0.014	0.003	0.176	100	100	18.751	0.014	0.014	0
Syncc9902_1718	hypothetical protein	0.742	0.132	0.178	100	100	16.861	0.738	0.733	0.664128
Syncc9902_1719	glutamyl-tRNA synthetase	0.132	0.036	0.273	100	100	19.452	0.133	0.124	0.0978664
Syncc9902_1720	putative Na+/H+ antiporter, CPA1 family	0.045	0.009	0.207	100	100	15.53	0.049	0.047	0.0939448
Syncc9902_1721	hypothetical protein	0.056	0.009	0.16	100	100	14.69	0.097	0.056	0.522666
Syncc9902_1722	hypothetical protein	0.308	0.053	0.172	90.63	100	9.043	0.279	0.308	0.528605
Syncc9902_1723	UDP-N-acetylglucosamine 2-epimerase (EC:5.1.3.14 )	0.077	0.017	0.226	93.8	100	11.455	0.088	0.077	0.101482
Syncc9902_1724	Pilus retraction protein PilT	0.224	0.04	0.179	91.6	100	9.124	0.231	0.245	0.150351
Syncc9902_1726	hypothetical protein	0.09	0.023	0.255	100	100	9.226	0.099	0.09	0.0328786
Syncc9902_1727	Peptidase M22, glycoprotease (EC:3.4.24.57 )	0.1	0.018	0.18	98.7	100	7.81	0.113	0.1	0.126207
Syncc9902_1728	photosystem I reaction center subunit III	0.086	0.006	0.074	62.26	92.24	7.348	0.086	0.086	0.139007
Syncc9902_1729	photosystem I reaction center subunit IX	0.038	0.004	0.103	100	100	11.436	0.038	0.038	0
Syncc9902_1730	Guanylate kinase (EC:2.7.4.8 )	0.172	0.033	0.191	100	100	12.305	0.169	0.172	0.266515
Syncc9902_1731	secreted protein MPB70 precursor-like	0.129	0.02	0.156	84.19	100	7.567	0.131	0.123	0.159971
Syncc9902_1732	Sec-independent periplasmic protein translocase	0.056	0.011	0.19	84.33	100	7.603	0.055	0.056	0.0345373
Syncc9902_1733	hypothetical protein	0.141	0.02	0.139	100	100	8.006	0.114	0.141	1.03167
Syncc9902_1734	Twin-arginine translocation pathway signal	0.068	0.006	0.094	92.92	100	9.972	0.078	0.068	0.0775598
Syncc9902_1735	apocytochrome f precursor	0.064	0.012	0.194	82.8	100	12.066	0.063	0.064	0.0728552
Syncc9902_1736	prolipoprotein diacylglyceryl transferase	0.108	0.021	0.19	100	100	10.089	0.124	0.108	0.136302
Syncc9902_1737	Precorrin-4 C11-methyltransferase region (EC:2.1.1.133 )	0.129	0.022	0.168	100	100	11.284	0.117	0.129	0.139546
Syncc9902_1738	transcriptional regulator, XRE family	0.208	0.034	0.162	59.85	100	9.296	0.195	0.208	0.17509
Syncc9902_1739	Guanosine-5'-triphosphate,3'-diphosphate diphosphatase (EC:3.6.1.40 )	0.09	0.018	0.197	78.67	100	7.568	0.093	0.09	0.0887753
Syncc9902_1740	probable 4-hydroxybenzoate-octaprenyltransferase	0.123	0.022	0.176	80.92	100	6.232	0.122	0.123	0.103069
Syncc9902_1741	hypothetical protein	0.19	0.042	0.221	71.38	100	7.069	0.207	0.19	0.220885
Syncc9902_1742	2-C-methyl-D-erythritol 4-phosphate cytidylyltransferase	0.119	0.02	0.17	79.74	100	6.83	0.139	0.119	0.315822
Syncc9902_1743	hypothetical protein	0.123	0.018	0.149	64.51	100	5.197	0.134	0.123	0.153621
Syncc9902_1744	putative potassium channel, VIC family	0.092	0.016	0.171	92.92	100	7.952	0.094	0.092	0.0962108
Syncc9902_1745	3-oxoacyl-(acyl-carrier-protein) reductase	0.032	0.007	0.218	96.68	100	7.932	0.033	0.04	0.0423074
Syncc9902_1746	hypothetical protein	0.088	0.014	0.153	100	100	11.929	0.088	0.088	0.235319
Syncc9902_1747	Chaperonin Cpn60/TCP-1	0.061	0.015	0.246	100	100	14.712	0.061	0.068	0.11842
Syncc9902_1748	N-acetylmannosamine-6-phosphate 2-epimerase (EC:5.1.3.9 )	0.144	0.04	0.276	100	100	23.083	0.142	0.145	0.126226
Syncc9902_1749	hypothetical protein	0.468	0.077	0.165	80	100	15.665	0.45	0.468	0.546728
Syncc9902_1750	putative multidrug efflux ABC transporter	0.075	0.017	0.229	100	100	28.07	0.074	0.075	0.418343
Syncc9902_1751	ATPase	0.08	0.017	0.217	100	100	24.578	0.079	0.08	0.130373
Syncc9902_1752	Protoheme IX farnesyltransferase	0.059	0.015	0.254	100	100	22.383	0.057	0.059	0.57921
Syncc9902_1753	putative cytochrome c oxidase assembly protein	0.138	0.034	0.249	100	100	29.455	0.148	0.141	0.060479
Syncc9902_1754	possible cytochrome c oxidase subunit II	0.064	0.015	0.233	100	100	29.977	0.061	0.064	0.120417
Syncc9902_1755	Cytochrome-c oxidase (EC:1.9.3.1 )	0.037	0.008	0.231	100	100	23.257	0.037	0.038	0.0631667
Syncc9902_1756	possible cytochrome c oxidase subunit III	0.086	0.017	0.203	100	100	19.889	0.083	0.098	0.0726723
Syncc9902_1757	Transcriptional regulator AbrB	0.148	0.026	0.177	100	100	19.871	0.159	0.148	0.0589565
Syncc9902_1758	riboflavin synthase subunit alpha	0.108	0.024	0.22	100	100	13.482	0.097	0.108	0.31107
Syncc9902_1759	hypothetical protein	0.115	0.024	0.205	100	100	14.377	0.122	0.115	0.0712793
Syncc9902_1760	putative oxidoreductase, aldo/keto reductase family	0.159	0.03	0.191	98.75	100	14.271	0.158	0.159	0.149383
Syncc9902_1761	hypothetical protein	0.217	0.041	0.191	93.15	100	8.769	0.223	0.215	0.380753
Syncc9902_1762	hypothetical protein	0.225	0.039	0.174	97.19	100	10.38	0.228	0.225	0.327727
Syncc9902_1763	hypothetical protein	0.075	0.013	0.174	96.18	100	9.82	0.072	0.075	0.321788
Syncc9902_1764	hypothetical protein	0.265	0.038	0.142	73.01	98.16	7.544	0.277	0.253	1.13724
Syncc9902_1765	DNA topoisomerase I (EC:5.99.1.2 )	0.031	0.006	0.2	98.48	100	13.037	0.033	0.039	0.0350902
Syncc9902_1766	NAD(P)H-quinone oxidoreductase subunit 2 (EC:1.6.99.5 )	0.038	0.008	0.22	90.2	100	9.205	0.037	0.038	0.0266592
Syncc9902_1767	ATPase	0.06	0.015	0.248	98.53	100	12.667	0.075	0.06	0.040892
Syncc9902_1768	response regulator receiver domain protein (CheY-like)	0.349	0.071	0.204	46.62	100	8.571	0.313	0.349	0.384241
Syncc9902_1769	histidine kinase	0.254	0.043	0.17	98.92	100	13.073	0.257	0.251	0.44223
Syncc9902_1770	putative PAS/PAC sensor protein	0.049	0.013	0.267	100	100	12.147	0.042	0.049	0.533962
Syncc9902_1771	two component transcriptional regulator, winged helix family	0.058	0.014	0.242	83.81	100	13	0.058	0.058	0.055764
Syncc9902_1772	peptidase family M23/M37	0.214	0.047	0.221	100	100	12.66	0.198	0.214	0.548519
Syncc9902_1773	Biotin--acetyl-CoA-carboxylase ligase	0.19	0.042	0.224	100	100	19.962	0.18	0.19	0.183265
Syncc9902_1774	aminotransferase	0.161	0.036	0.226	100	100	14.04	0.158	0.161	0.245896
Syncc9902_1775	thioredoxin	0.081	0.02	0.251	100	100	19.172	0.079	0.081	0.0693977
Syncc9902_1776	membrane-associated 30 kD protein-like	0.067	0.018	0.269	100	100	15.118	0.067	0.068	0.16124
Syncc9902_1777	hypothetical protein	0.134	0.032	0.236	100	100	15.383	0.126	0.134	0.0698525
Syncc9902_1778	hypothetical protein	0.159	0.033	0.209	100	100	13.307	0.158	0.159	0.182176
Syncc9902_1779	putative UDP-glucose:tetrahydrobiopterin glucosyltransferase	0.195	0.032	0.163	100	100	12.01	0.181	0.195	0.22993
Syncc9902_1780	SMR family transporter-like	0.078	0.013	0.164	100	100	10.292	0.078	0.078	0.227046
Syncc9902_1781	Peptidase S49, SppA	0.042	0.007	0.17	96.68	100	7.411	0.042	0.042	0.0293203
Syncc9902_1782	Chorismate mutase of the AroH class	0.131	0.02	0.155	81.51	100	9.297	0.157	0.131	0.298867
Syncc9902_1783	hypothetical protein	0.076	0.016	0.216	87.15	100	8.965	0.075	0.076	0.0369802
Syncc9902_1784	50S ribosomal protein L34	0.036	0.006	0.164	57.25	100	5.319	0.036	0.036	0
Syncc9902_1785	ribonuclease P protein component of ribozyme	0.114	0.023	0.199	67.7	100	6.047	0.143	0.114	0.0203931
Syncc9902_1786	hypothetical protein	0.007	0.001	0.163	94.61	100	6.498	0.007	0.007	0.0200628
Syncc9902_1787	putative inner membrane protein translocase component YidC	0.04	0.008	0.204	82.59	100	6.567	0.04	0.04	0.0345983
Syncc9902_1788	hypothetical protein	0.161	0.024	0.147	54.91	100	4.753	0.189	0.161	0.207877
Syncc9902_1789	ATPase	0.082	0.014	0.169	74.98	100	5.546	0.081	0.082	0.0776894
Syncc9902_1790	hypothetical protein	NaN	0	0	0	100	2.42	NaN	NaN	0
Syncc9902_1791	seryl-tRNA synthetase (EC:6.1.1.11 )	0.057	0.011	0.198	65.34	100	8.903	0.058	0.057	0.0638527
Syncc9902_1792	Peptidase M50, putative membrane-associated zinc metallopeptidase	0.075	0.015	0.204	97.05	100	14.205	0.075	0.075	0.0691568
Syncc9902_1793	30S ribosomal protein S14	0.021	0.005	0.218	100	100	8.399	0.02	0.021	0.0501352
Syncc9902_1794	RNA binding S1	0.042	0.007	0.174	93.44	100	12.847	0.043	0.042	0.0252098
Syncc9902_1795	CysQ protein-like	0.075	0.016	0.217	100	100	21.767	0.079	0.075	0.159379
Syncc9902_1796	hypothetical protein	0.139	0.034	0.248	100	100	19.671	0.137	0.139	0.144855
Syncc9902_1797	hypothetical protein	0.264	0.061	0.23	100	100	18.817	0.212	0.264	0.531482
Syncc9902_1798	hypothetical protein	0.11	0.024	0.222	100	100	12.472	0.114	0.11	0.350067
Syncc9902_1799	hypothetical protein	0.07	0.026	0.378	100	100	21.031	0.069	0.078	0.0560266
Syncc9902_1800	hypothetical protein	0.493	0.048	0.098	100	100	8.071	0.493	0.545	0.539367
Syncc9902_1801	hypothetical protein	1.17	0.188	0.16	100	100	28.216	1.194	1.1	1.42989
Syncc9902_1802	hypothetical protein	0.177	0.068	0.382	100	100	46.562	0.174	0.18	0.191438
Syncc9902_1803	hypothetical protein	0.2	0.07	0.351	100	100	42.925	0.211	0.224	0.184214
Syncc9902_1804	hypothetical protein	0.937	0.075	0.08	100	100	15.181	0.923	0.82	0.892014
Syncc9902_1805	hypothetical protein	0.203	0.064	0.316	100	100	21.4	0.213	0.244	0.0630539
Syncc9902_1806	hypothetical protein	0.089	0.027	0.299	100	100	23.93	0.093	0.089	0.0405935
Syncc9902_1807	hypothetical protein	0.069	0.023	0.33	100	100	18.733	0.066	0.075	0.0158204
Syncc9902_1808	hypothetical protein	0.175	0.065	0.371	100	100	16.602	0.169	0.178	0
Syncc9902_1809	hypothetical protein	0.324	0.067	0.207	100	100	16.484	0.325	0.358	1.77229
Syncc9902_1810	Band 7 protein	0.027	0.011	0.397	100	100	28.758	0.03	0.027	0.00769745
Syncc9902_1811	membrane protein-like	0.259	0.082	0.316	100	100	22.786	0.257	0.261	0.149524
Syncc9902_1812	salt-stress induced hydrophobic peptide	0.044	0.014	0.305	100	100	12.676	0.043	0.044	0.0146008
Syncc9902_1813	possible pfkB family carbohydrate kinase	0.321	0.054	0.169	91.61	100	10.886	0.284	0.321	0.453247
Syncc9902_1814	Photosystem II reaction centre protein PsbA/D1	0.083	0.034	0.406	100	100	28.18	0.084	0.096	0.129722
Syncc9902_1815	Glyceraldehyde-3-phosphate dehydrogenase, type I (EC:1.2.1.12 )	0.084	0.025	0.299	100	100	15.522	0.08	0.085	0.0678534
Syncc9902_1816	GCN5-related N-acetyltransferase	0.163	0.049	0.301	96.94	100	11.375	0.157	0.163	0.147779
Syncc9902_1817	Photosystem II reaction centre protein PsbA/D1	0.07	0.028	0.4	100	100	22.506	0.07	0.091	0.0453214
Syncc9902_1818	hypothetical protein	0.262	0.07	0.267	100	100	18.485	0.271	0.279	0.528266
Syncc9902_1819	aspartoacylase (EC:3.5.1.15 )	0.204	0.045	0.22	100	100	16.855	0.199	0.209	0.390254
Syncc9902_1820	putative glutathione S-transferase	0.188	0.037	0.199	100	100	15.931	0.205	0.205	0.179042
Syncc9902_1821	hypothetical protein	0.177	0.047	0.263	100	100	16.512	0.147	0.177	0.204258
Syncc9902_1822	ATPase	0.079	0.02	0.246	100	100	20.522	0.083	0.082	0.0800584
Syncc9902_1823	hypothetical protein	0.11	0.031	0.278	100	100	22.018	0.113	0.11	0.197303
Syncc9902_1824	Small GTP-binding protein domain	0.043	0.012	0.266	100	100	18.452	0.045	0.043	0.134393
Syncc9902_1825	ATPase	0.144	0.03	0.21	100	100	12.397	0.145	0.144	0.137997
Syncc9902_1826	MutS 2 protein	0.102	0.025	0.245	94.72	100	15.836	0.105	0.103	0.127745
Syncc9902_1827	possible ring-cleaving dioxygenase	0.157	0.031	0.196	100	100	12.097	0.142	0.157	0.116925
Syncc9902_1828	delta-aminolevulinic acid dehydratase (EC:4.2.1.24 )	0.034	0.009	0.249	96.31	100	13.471	0.034	0.034	0.0615351
Syncc9902_1829	Heat shock protein DnaJ-like	0.063	0.016	0.25	90.39	100	12.723	0.061	0.067	0.0393368
Syncc9902_1830	hypothetical protein	0.186	0.036	0.193	100	100	9.69	0.182	0.186	0.159673
Syncc9902_1831	putative sulfate transporter	0.08	0.015	0.184	97.74	100	10.348	0.088	0.079	0.0776932
Syncc9902_1832	tRNA-(MS(2)IO(6)A)-hydroxylase-like	0.142	0.03	0.214	76.3	100	7.827	0.155	0.14	0.221778
Syncc9902_1833	3-dehydroquinate dehydratase (EC:4.2.1.10 )	0.134	0.029	0.219	100	100	10.24	0.136	0.138	0.473316
Syncc9902_1834	Alpha amylase, catalytic subdomain	0.168	0.03	0.176	93.21	100	8.572	0.167	0.17	0.384356
Syncc9902_1835	putative glycerol kinase	0.089	0.014	0.157	80.41	100	7.458	0.082	0.089	0.0923053
Syncc9902_1836	putative glycerol-3-phosphate dehydrogenase	0.128	0.022	0.169	94.84	100	7.964	0.125	0.128	0.126308
Syncc9902_1837	Alpha amylase, catalytic subdomain	0.046	0.007	0.148	87.16	100	8.48	0.05	0.046	0.0409578
Syncc9902_1838	putative aldehyde dehydrogenase	0.13	0.024	0.182	95.14	100	9.436	0.14	0.13	0.134791
Syncc9902_1839	Peptidoglycan-binding LysM	0.154	0.029	0.185	100	100	13.999	0.156	0.154	0.207806
Syncc9902_1840	ATP-dependent DNA helicase RecQ	0.055	0.012	0.211	91.85	100	11.81	0.054	0.055	0.113367
Syncc9902_1841	hypothetical protein	0.029	0.006	0.208	91.83	100	9.463	0.036	0.029	0.166845
Syncc9902_1842	photosystem I reaction center subunit IV	0.064	0.007	0.103	100	100	10.7	0.064	0.064	0.0067372
Syncc9902_1843	Formamidopyrimidine-DNA glycolase (EC:3.2.2.23 )	0.111	0.026	0.231	100	100	11.749	0.109	0.111	0.0914278
Syncc9902_1844	Initiation factor 2B alpha/beta/delta (EC:5.3.1.23 )	0.157	0.042	0.264	100	100	9.986	0.154	0.176	0.206146
Syncc9902_1845	putative sugar aldolase	0.243	0.063	0.258	100	100	11.49	0.239	0.243	0.209295
Syncc9902_1846	2,3-diketo-5-methylthio-1-phosphopentane phosphatase	0.272	0.084	0.31	100	100	18.57	0.255	0.272	0.307698
Syncc9902_1847	putative neutral invertase-like protein	0.05	0.008	0.159	83.2	100	7.848	0.05	0.05	0.0697518
Syncc9902_1848	cytochrome b6-f complex subunit 4	0.013	0.003	0.256	87.58	100	7.501	0.013	0.013	0.0120819
Syncc9902_1849	cytochrome b6	0.02	0.003	0.126	54.95	100	5.607	0.019	0.02	0.175941
Syncc9902_1850	Peptidase S41A, C-terminal protease (EC:3.4.21.102 )	0.095	0.018	0.192	100	100	14.304	0.087	0.095	0.129987
Syncc9902_1851	metal dependent phosphohydrolase	0.141	0.025	0.181	86.54	100	9.66	0.132	0.141	0.217796
Syncc9902_1852	possible septum site-determining protein	0.281	0.045	0.161	93.48	100	9.088	0.292	0.281	0.401612
Syncc9902_1853	Septum site-determining protein MinD	0.028	0.004	0.144	99.75	100	10.736	0.024	0.028	0.0261861
Syncc9902_1854	Septum formation topological specificity factor MinE	0.059	0.014	0.244	100	100	11.08	0.06	0.059	0.0621281
Syncc9902_1855	transcriptional regulator, LuxR family	0.301	0.056	0.185	100	100	11.117	0.279	0.301	0.535875
Syncc9902_1856	hypothetical protein	0.315	0.074	0.236	100	100	14.117	0.297	0.315	0.208658
Syncc9902_1857	hypothetical protein	0.175	0.033	0.19	97.54	100	7.379	0.183	0.175	0.325529
Syncc9902_1858	Modification methylase HemK	0.25	0.036	0.146	100	100	10.146	0.26	0.25	0.322914
Syncc9902_1859	SMF protein	0.255	0.042	0.163	70.69	96.72	7.871	0.257	0.255	0.297592
Syncc9902_1860	hypothetical protein	0.179	0.027	0.15	63.18	98.91	6.673	0.209	0.179	0.609723
Syncc9902_1861	hypothetical protein	0.043	0.01	0.224	95.29	100	8.994	0.041	0.043	0.0269563
Syncc9902_1862	possible photosystem II reaction center M protein	0.147	0.004	0.029	100	100	7.562	0.147	0.147	NaN
Syncc9902_1863	possible ferredoxin (2Fe-2S)	0.144	0.03	0.211	97.76	100	8.014	0.165	0.144	0.778576
Syncc9902_1864	photosystem II chlorophyll-binding protein CP47	0.039	0.008	0.203	70	100	5.663	0.04	0.039	0.0154528
Syncc9902_1865	photosystem II reaction center T protein	0	0	0.048	100	100	14.615	0	0	NaN
Syncc9902_1866	Protein of unknown function DUF193	0.05	0.011	0.215	100	100	7.979	0.049	0.05	0.0233151
Syncc9902_1867	30S ribosomal protein S1	0.027	0.005	0.167	62.68	100	5.394	0.032	0.03	0.0139431
Syncc9902_1868	hypothetical protein	0.234	0.033	0.14	90.96	100	9.466	0.226	0.234	0.173845
Syncc9902_1869	S-adenosylmethionine synthetase (EC:2.5.1.6 )	0.033	0.006	0.191	100	100	13.782	0.033	0.033	0.0266882
Syncc9902_1870	putative carbohydrate kinase, FGGY family	0.217	0.042	0.193	100	100	15.005	0.214	0.228	0.217865
Syncc9902_1871	possible phycobilisome linker polypeptide	0.116	0.024	0.209	100	100	17.988	0.125	0.12	0.114986
Syncc9902_1872	hypothetical protein	0.137	0.027	0.193	100	100	17.396	0.157	0.137	0.142404
Syncc9902_1873	hypothetical protein	0.447	0.069	0.154	100	100	13.277	0.46	0.447	0.556241
Syncc9902_1874	hypothetical protein	2.493	0.244	0.098	22.87	100	3.849	2.901	1.323	NaN
Syncc9902_1875	hypothetical protein	1.168	0.064	0.055	95.63	100	7.918	1.197	1.168	0.765417
Syncc9902_1876	hypothetical protein	0.103	0.024	0.234	100	100	16.163	0.103	0.103	0.155849
Syncc9902_1877	hypothetical protein	0.195	0.036	0.183	80.41	100	10.025	0.206	0.23	1.0163
Syncc9902_1878	hypothetical protein	0.06	0.02	0.327	100	100	10.73	0.062	0.06	0.11449
Syncc9902_1879	hypothetical protein	0.201	0.04	0.198	100	100	19.528	0.217	0.224	0.174619
Syncc9902_1880	possible phycobilisome polypeptide	0.254	0.049	0.195	100	100	9.569	0.28	0.249	0.179678
Syncc9902_1881	possible phycobilisome rod-core linker polypeptide (L-RC 28.5)	0.146	0.033	0.228	100	100	23.009	0.153	0.146	0.18509
Syncc9902_1882	hypothetical protein	0.165	0.043	0.263	100	100	22.441	0.154	0.165	0.109147
Syncc9902_1883	phycobilisome linker polypeptide	0.062	0.016	0.264	100	100	26.911	0.067	0.062	0.0346687
Syncc9902_1884	phycobilisome linker polypeptide	0.066	0.016	0.241	100	100	20.205	0.066	0.072	0.0833061
Syncc9902_1885	possible phycobilisome linker polypeptide	0.121	0.037	0.307	100	100	17.966	0.121	0.121	0.158172
Syncc9902_1886	conserved hypothetical protein CpeS	0.091	0.027	0.298	87.52	100	10.209	0.087	0.091	0.086698
Syncc9902_1887	CpeT-like	0.204	0.067	0.326	100	100	27.605	0.204	0.204	0.136074
Syncc9902_1888	CpeR-like, phycoerythrin linker-proteins region	0.058	0.03	0.521	100	100	31.663	0.069	0.058	0.0421593
Syncc9902_1889	hypothetical protein	0.135	0.045	0.333	100	100	22.243	0.141	0.138	0.157294
Syncc9902_1890	hypothetical protein	0.279	0.077	0.276	100	100	24.904	0.274	0.279	0.30915
Syncc9902_1891	hypothetical protein	0.185	0.046	0.247	100	100	25.103	0.197	0.2	0.345895
Syncc9902_1892	CpeY-like	0.147	0.029	0.194	100	100	32.381	0.149	0.147	0.209584
Syncc9902_1893	C-phycoerythrin class II beta chain	0.05	0.01	0.206	100	100	39.11	0.054	0.05	0.00485326
Syncc9902_1894	C-phycoerythrin class II alpha chain	0.096	0.029	0.301	100	100	47.046	0.095	0.096	0.0221086
Syncc9902_1895	C-phycoerythrin class II gamma chain, linker polypeptide	0.102	0.025	0.241	100	100	25.571	0.1	0.112	0.127218
Syncc9902_1896	PBS lyase HEAT-like repeat	0.197	0.04	0.204	100	100	26.033	0.197	0.197	0.155532
Syncc9902_1897	putative bilin biosynthesis protein cpeZ	0.156	0.032	0.208	100	100	44.44	0.157	0.156	0.117757
Syncc9902_1898	putative bilin biosynthesis protein (CpeY)	0.321	0.069	0.215	100	100	30.382	0.316	0.311	0.267278
Syncc9902_1899	hypothetical protein	0.319	0.058	0.182	100	100	25.63	0.296	0.331	0.182266
Syncc9902_1900	hypothetical protein	0.152	0.028	0.183	100	100	17.857	0.155	0.154	0.123564
Syncc9902_1901	PBS lyase HEAT-like repeat	0.159	0.033	0.206	100	100	23.599	0.164	0.159	0.144867
Syncc9902_1902	C-phycoerythrin class I alpha chain	0.074	0.018	0.242	100	100	25.798	0.074	0.075	0.0680327
Syncc9902_1903	C-phycoerythrin class I beta chain	0.047	0.008	0.179	100	100	40.391	0.047	0.047	0.157968
Syncc9902_1904	hypothetical protein	0.019	0.004	0.204	100	100	23.419	0.009	0.028	0.00580148
Syncc9902_1905	hypothetical protein	0.114	0.037	0.327	100	100	39.773	0.111	0.114	0.0609981
Syncc9902_1906	15,16 dihydrobiliverdin:ferredoxin oxidoreductase	0.078	0.021	0.274	100	100	34.25	0.079	0.078	0.0753873
Syncc9902_1907	phycoerythrobilin:ferredoxin oxidoreductase	0.141	0.035	0.249	100	100	20.708	0.135	0.141	0.163357
Syncc9902_1908	Phycocyanin, beta subunit	0.059	0.012	0.21	100	100	22.526	0.06	0.059	0.0116891
Syncc9902_1909	Phycocyanin, alpha subunit	0.034	0.008	0.226	100	100	16.928	0.042	0.034	0.0182318
Syncc9902_1910	hypothetical protein	0.161	0.035	0.215	100	100	13.811	0.159	0.161	0.101386
Syncc9902_1911	PBS lyase HEAT-like repeat	0.208	0.055	0.264	100	100	19.468	0.21	0.206	0.212838
Syncc9902_1912	phycocyanobilin lyase beta subunit	0.184	0.038	0.206	100	100	12.463	0.175	0.188	0.180716
Syncc9902_1913	protein tyrosine phosphatase (EC:3.1.3.48 )	0.156	0.034	0.217	100	100	14.96	0.148	0.156	0.179023
Syncc9902_1914	Cytidylate kinase (EC:6.3.2.1,EC:2.7.4.14 )	0.16	0.036	0.222	100	100	13.269	0.168	0.16	0.290846
Syncc9902_1915	Rare lipoprotein A	0.23	0.031	0.133	99.49	100	9.679	0.232	0.23	0.256313
Syncc9902_1916	phosphoribosylaminoimidazole synthetase (EC:6.3.3.1 )	0.11	0.024	0.22	100	100	11.288	0.125	0.11	0.125467
Syncc9902_1917	hypothetical protein	0.028	0.007	0.254	84.06	100	8.802	0.031	0.028	0.0294949
Syncc9902_1918	hypothetical protein	0.152	0.031	0.204	99.8	100	8.923	0.151	0.159	0.222808
Syncc9902_1919	hypothetical protein	0.506	0.035	0.069	56.97	100	4.788	0.534	0.506	1.35986
Syncc9902_1920	hypothetical protein	0.199	0.039	0.199	95.7	100	10.133	0.192	0.199	0.201008
Syncc9902_1921	hypothetical protein	0.121	0.025	0.206	100	100	6.291	0.129	0.121	0.165373
Syncc9902_1922	3'-5' exonuclease	0.062	0.011	0.171	100	100	12.105	0.061	0.062	0.451364
Syncc9902_1923	possible Pex protein	0.077	0.017	0.216	100	100	9.992	0.082	0.077	0.051965
Syncc9902_1924	hypothetical protein	0.08	0.013	0.162	53.58	100	5.195	0.08	0.08	0.162926
Syncc9902_1925	hypothetical protein	0.223	0.033	0.148	100	100	8.042	0.213	0.223	0.263011
Syncc9902_1926	coproporphyrinogen III oxidase (EC:1.3.3.3 )	0.07	0.008	0.119	77.87	100	7.049	0.065	0.093	0.122662
Syncc9902_1927	MRP protein-like	0.066	0.012	0.187	82.27	100	6.61	0.069	0.066	0.129106
Syncc9902_1928	cell division protein possibly involved in shape determination	0.073	0.01	0.131	57.3	100	4.601	0.074	0.073	0.052684
Syncc9902_1929	hypothetical protein	0.139	0.021	0.153	37.94	97.59	3.95	0.141	0.139	0.161924
Syncc9902_1930	photosystem I reaction center subunit II (PsaD)	0.057	0.011	0.185	89.81	100	6.59	0.063	0.057	0.0849084
Syncc9902_1931	Anthranilate synthase (EC:4.1.3.27 )	0.058	0.012	0.211	56.74	94.74	4.767	0.063	0.058	0.0698053
Syncc9902_1932	Glutamate--cysteine ligase, putative	0.088	0.013	0.142	70.69	100	5.413	0.093	0.091	0.114106
Syncc9902_1933	phosphoenolpyruvate carboxylase (EC:4.1.1.31 )	0.037	0.006	0.161	89.39	97.42	8.323	0.036	0.037	0.0495939
Syncc9902_1934	hypothetical protein	0.196	0.02	0.102	57.02	100	7.23	0.238	0.196	0.133862
Syncc9902_1935	RecF protein	0.057	0.01	0.169	100	100	8.965	0.062	0.057	0.0942529
Syncc9902_1936	S-adenosylmethionine decarboxylase proenzyme (EC:4.1.1.50 )	0.092	0.009	0.1	98.27	100	9.03	0.092	0.092	0.0420602
Syncc9902_1937	hypothetical protein	0.085	0.015	0.17	87.49	100	7.315	0.088	0.108	0.0474855
Syncc9902_1938	cob(I)yrinic acid a,c-diamide adenosyltransferase	0.035	0.008	0.22	99.65	100	10.846	0.042	0.034	0.0428875
Syncc9902_1939	hypothetical protein	NaN	0	0	0	0	0	NaN	NaN	NaN
Syncc9902_1940	Rhodanese-like	0.146	0.03	0.204	100	100	15.023	0.151	0.143	0.303801
Syncc9902_1941	hypothetical protein	0.363	0.066	0.183	100	100	13.085	0.366	0.364	0.960892
Syncc9902_1942	hypothetical protein	0.059	0.012	0.194	100	100	17.323	0.054	0.059	0.0998719
Syncc9902_1943	hypothetical protein	0.212	0.051	0.239	100	100	11.861	0.216	0.213	0.295968
Syncc9902_1944	phytoene dehydrogenase related enzyme	0.148	0.027	0.18	100	100	11.501	0.139	0.148	0.137687
Syncc9902_1945	prephenate dehydrogenase	0.113	0.016	0.145	100	100	10.57	0.126	0.113	0.104768
Syncc9902_1946	hypothetical protein	0.082	0.011	0.138	72.54	100	5.458	0.088	0.082	0.0809963
Syncc9902_1947	hypothetical protein	0.055	0.009	0.166	84.34	100	5.47	0.064	0.055	0.0654614
Syncc9902_1948	hypothetical protein	0.201	0.043	0.214	100	100	9.855	0.193	0.201	0.278158
Syncc9902_1949	recombinase A	0.04	0.005	0.122	50.4	100	5.003	0.039	0.04	0.148887
Syncc9902_1950	hypothetical protein	0.184	0.023	0.125	57.47	98.4	4.704	0.185	0.184	0.30945
Syncc9902_1951	ATPase	0.099	0.013	0.132	64.57	100	4.957	0.094	0.099	0.138046
Syncc9902_1952	putative LdpA protein	0.217	0.025	0.114	45.64	100	4.295	0.201	0.217	0.181193
Syncc9902_1952a	hypothetical protein	0.086	0.018	0.207	100	100	26.557	0.085	0.086	2.0768
Syncc9902_1953	NADH dehydrogenase I subunit N	0.076	0.016	0.208	6.96	100	3.095	0.076	0.076	NaN
Syncc9902_1954	hypothetical protein	1.778	0.048	0.027	89.17	100	7.429	1.778	1.778	NaN
Syncc9902_1955	50S ribosomal protein L3	0.085	0.009	0.104	56.01	100	4.924	0.083	0.072	0.0802707
Syncc9902_1956	50S ribosomal protein L4	0.05	0.005	0.102	100	100	7.626	0.049	0.05	0.0701896
Syncc9902_1957	50S ribosomal protein L23	0	0	0.054	92.41	100	7.267	0	0	0
Syncc9902_1958	50S ribosomal protein L2	0.041	0.005	0.118	73.38	100	6.34	0.037	0.041	0.0297472
Syncc9902_1959	Ribosomal protein S19	0	0	0.026	21.74	100	2.764	0	0	NaN
Syncc9902_1960	Ribosomal protein L22	0.204	0.019	0.093	27.87	100	3.76	0.204	0.204	0.234493
Syncc9902_1961	30S ribosomal protein S3	0.022	0.002	0.105	54.46	100	5.488	0.023	0.022	0.00719085
Syncc9902_1962	50S ribosomal protein L16	0.02	0.003	0.125	75.47	100	6.138	0.02	0.03	0.00690151
Syncc9902_1963	Ribosomal protein L29	0.094	0.005	0.048	97.62	100	8.371	0.094	0.083	0.0207312
Syncc9902_1964	30S ribosomal protein S17	0.062	0.005	0.077	100	100	9.861	0.088	0.062	0.0190169
Syncc9902_1965	50S ribosomal protein L14	0.025	0.003	0.1	100	100	11.12	0.025	0.025	0.0751634
Syncc9902_1966	Ribosomal protein L24	0.022	0.003	0.118	100	100	14.535	0.022	0.022	0.028287
Syncc9902_1967	50S ribosomal protein L5	0.038	0.004	0.113	100	100	10.661	0.037	0.055	0.0282973
Syncc9902_1968	30S ribosomal protein S8	0.058	0.006	0.099	100	100	9.59	0.058	0.058	0.102197
Syncc9902_1969	50S ribosomal protein L6	0.033	0.004	0.129	100	100	9.198	0.033	0.033	0.0397301
Syncc9902_1970	Ribosomal protein L18	0.1	0.008	0.076	100	100	10.42	0.094	0.1	0.0576593
Syncc9902_1971	30S ribosomal protein S5	0.022	0.004	0.167	100	100	13.748	0.021	0.022	0.0136884
Syncc9902_1972	50S ribosomal protein L15	0.044	0.005	0.118	99.34	100	7.726	0.051	0.044	0.00603089
Syncc9902_1973	preprotein translocase SecY	0.015	0.002	0.146	95.61	100	7.931	0.012	0.015	0.0198217
Syncc9902_1974	Adenylate kinase, subfamily	0.079	0.015	0.186	91.85	100	8.138	0.086	0.079	0.0537711
Syncc9902_1975	Ribosomal protein L36	0	0	0.056	100	100	8.123	0	0	NaN
Syncc9902_1976	30S ribosomal protein S13	0.039	0.004	0.098	100	100	8.959	0.039	0.039	0.0723764
Syncc9902_1977	30S ribosomal protein S11	0.023	0.003	0.139	76.59	100	7.761	0.022	0.023	0.0156742
Syncc9902_1978	DNA-directed RNA polymerase alpha subunit (EC:2.7.7.6 )	0.021	0.003	0.141	83.17	100	6.42	0.024	0.021	0.0475497
Syncc9902_1979	50S ribosomal protein L17	0.039	0.007	0.183	66.1	100	4.943	0.044	0.026	0.0236012
Syncc9902_1980	tRNA pseudouridine synthase (EC:4.2.1.70 )	0.146	0.026	0.175	88.37	100	7.637	0.137	0.146	0.216616
Syncc9902_1981	50S ribosomal protein L13	0.095	0.005	0.057	48.66	100	4.933	0.093	0.095	0.0786631
Syncc9902_1982	30S ribosomal protein S9	0.009	0.002	0.179	75.12	100	6.642	0.009	0.009	0.00918336
Syncc9902_1983	50S ribosomal protein L31	0.138	0.013	0.094	100	100	6.983	0.129	0.138	0.0497335
Syncc9902_1984	peptide chain release factor 1	0.025	0.005	0.205	59.84	100	6.007	0.031	0.024	0.0343636
Syncc9902_1985	HNH nuclease	0.09	0.012	0.13	29.71	100	3.97	0.089	0.09	0.232462
Syncc9902_1986	alanine racemase (EC:5.1.1.1 )	0.131	0.018	0.136	68.53	94.77	5.576	0.126	0.132	0.273546
Syncc9902_1987	hypothetical protein	0.1	0.021	0.212	21.81	100	3.501	0.134	0.162	0.18118
Syncc9902_1988	hypothetical protein	0.189	0.016	0.085	27.16	97.53	3.76	0.272	0.189	0.278484
Syncc9902_1989	glycosyl transferase, family 2	0.085	0.009	0.109	47.14	100	4.269	0.097	0.085	0.0813144
Syncc9902_1990	hypothetical protein	0.202	0.032	0.16	100	100	8.127	0.205	0.202	0.728822
Syncc9902_1991	photosystem I subunit VIII (PsaI)	0	0	0.011	100	100	7.41	0	0	NaN
Syncc9902_1992	putative photosystem I reaction center subunit XI (PsaL)	0.011	0.002	0.186	94.72	100	7.087	0.011	0.011	0.00518748
Syncc9902_1993	putative RND family multidrug efflux transporter	0.093	0.018	0.197	50.19	94.92	4.886	0.09	0.093	0.116802
Syncc9902_1994	Photosystem I psaB	0.012	0.001	0.091	95.29	100	10.178	0.012	0.012	0.00337395
Syncc9902_1995	Photosystem I psaA	0.058	0.009	0.155	100	100	15.591	0.059	0.063	0.184823
Syncc9902_1996	hypothetical protein	0.237	0.05	0.212	94.27	100	10.52	0.251	0.24	0.184855
Syncc9902_1997	Precorrin-3B C17-methyltransferase region	0.199	0.056	0.281	100	100	21.098	0.205	0.199	0.185839
Syncc9902_1998	putative transcriptional regulator, Crp/Fnr family	0.215	0.05	0.232	100	100	17.098	0.214	0.243	0.127449
Syncc9902_1999	possible porin	0.144	0.048	0.334	100	100	33.436	0.145	0.149	0.105891
Syncc9902_2000	hypothetical protein	0.295	0.093	0.314	100	100	21.275	0.294	0.283	0.288795
Syncc9902_2001	putative hydroxylase	0.161	0.072	0.444	100	100	47.541	0.161	0.161	0.243361
Syncc9902_2002	putative iron ABC transporter, substrate binding protein	0.12	0.053	0.443	100	100	46.383	0.119	0.122	0.0910724
Syncc9902_2003	ferritin	0.121	0.049	0.402	100	100	44.893	0.115	0.127	0.149955
Syncc9902_2004	hypothetical protein	0.24	0.084	0.351	100	100	36.172	0.242	0.246	0.199473
Syncc9902_2005	hypothetical protein	0.254	0.09	0.354	100	100	38.021	0.24	0.253	0.261418
Syncc9902_2006	Thioredoxin-disulfide reductase (EC:1.8.1.9 )	0.09	0.03	0.337	100	100	42.995	0.092	0.09	0.0827029
Syncc9902_2007	flavodoxin	0.067	0.023	0.35	100	100	47.173	0.061	0.077	0.0928615
Syncc9902_2008	hypothetical protein	1.329	0.165	0.124	100	100	37.136	1.244	1.268	1.52491
Syncc9902_2009	hypothetical protein	0.251	0.049	0.195	100	100	16.89	0.254	0.251	0.0679169
Syncc9902_2010	regulatory proteins, Crp family	0.029	0.01	0.338	100	100	29.773	0.031	0.029	0.082306
Syncc9902_2011	putative hydrogenase accessory protein	0.178	0.045	0.255	100	100	28.273	0.186	0.178	0.194617
Syncc9902_2012	possible porin	0.294	0.072	0.246	100	100	19.547	0.295	0.28	0.282115
[truncated: 309 more rows]
