# Supplementary material for: Selection in Coastal Synechococcus (Cyanobacteria) Populations Evaluated from Environmental Metagenomes
Source: PLoS One. 2011 Sep 9;6(9):e24249. doi: 10.1371/journal.pone.0024249 (PMC3170327; doi:10.1371/journal.pone.0024249)
Supplement: Table S5 — dN/dS ratios from 201 bp sliding window of metagenomic reads tiled to the CC9311 genome. The position of the window start and end coordinates based on the CC9311 genome are provided. Inf indicates that only non-synonymous polymorphisms were observed. * genes with dN/dS>1 for the entire gene. (XLS) [file pone.0024249.s007.xls]

## Sheet: Sheet1
Table S5. dN/dS ratios from 201 bp sliding window of metagenomic reads tiled to the CC9311 genome. The position of the window start and end coordinates based on the CC9311 genome are provided. Inf indicates that only non-synonymous polymorphisms were observed. * genes with dN/dS >1 for the entire gene.
Locus Tag	Description	window start	window end	dN/dS	avg read depth	%min5X cov
sync_0011	signal recognition particle-docking protein FtsY	12887	13087	Inf	0.57	4
sync_0027	UDP-N-acetylenolpyruvoylglucosamine reductase (EC:1.1.1.158 )	32298	32098	1.087	3.6	23.5
sync_0030	thiamine-monophosphate kinase (EC:2.7.4.16 )	35768	35568	Inf	3.385	6
sync_0039	possible Penicillin amidase	44090	43890	1.617	3.615	11.5
sync_0059*	ribosomal protein L35	60107	59910	Inf	8.086	71.57
sync_0062	DNA polymerase III, subunits gamma and tau (EC:2.7.7.7 )	63527	63327	2.057	1.615	21
sync_0112	Cell shape-determining protein	120168	120368	Inf	3.885	31
sync_0120	hypothetical protein	126963	126763	Inf	3.2	13
sync_0120	hypothetical protein	126915	126715	Inf	2.7	11
sync_0166	nucleotidyltransferase domain protein	176985	177182	Inf	3.192	3.03
sync_0228	polyA polymerase family protein	238262	238462	3.308	3.35	31
sync_0268	Glycine betaine transporter	279560	279360	Inf	3.915	20.5
sync_0274	hypothetical protein	285749	285949	Inf	2.67	4.5
sync_0276	orotate phosphoribosyltransferase (EC:2.4.2.10 )	287612	287412	Inf	3.415	8
sync_0285	cobalamin 5'-phosphate synthase (EC:2.7.8.26 )	296715	296915	Inf	2.42	4.5
sync_0302	CinA-like protein	312435	312602	1.321	3.685	29.76
sync_0302	CinA-like protein	312339	312539	1.424	4.07	27.5
sync_0302	CinA-like protein	312387	312587	1.424	3.825	27.5
sync_0314	hypothetical protein	323755	323555	1.234	3.725	51.5
sync_0323	transglycosylase, SLT family protein	330788	330588	Inf	2.62	16.5
sync_0323	transglycosylase, SLT family protein	331844	331644	1.2	3.315	11.5
sync_0323	transglycosylase, SLT family protein	331796	331596	Inf	3.32	6
sync_0324*	hypothetical protein	332238	332429	2.225	5.406	75.52
sync_0324*	hypothetical protein	332190	332390	2.016	5.23	67
sync_0324*	hypothetical protein	332142	332342	1.315	4.61	43
sync_0324*	hypothetical protein	332094	332294	1.098	3.575	19
sync_0334	hypothetical protein	343657	343472	4.504	2.622	28.11
sync_0334	hypothetical protein	343705	343505	2.791	1.83	9.5
sync_0361	Glycosidase (EC:2.4.1.7 )	365052	365252	1.044	7.015	96
sync_0372	aminotransferase, classes I and II (EC:2.6.1.- )	377208	377008	1.393	5.205	62.5
sync_0372	aminotransferase, classes I and II (EC:2.6.1.- )	377160	376960	Inf	3.78	38.5
sync_0377	prephenate dehydratase (EC:4.2.1.51 )	383424	383624	Inf	3.7	4
sync_0386	hypothetical protein	392033	391833	Inf	3.385	2.5
sync_0446	hypothetical protein	443587	443387	Inf	4.335	29
sync_0446	hypothetical protein	443059	442859	Inf	2.64	4
sync_0451	hypothetical protein	448105	448284	1.056	5.644	100
sync_0462	putative anthranilate synthase component I	460433	460233	1.513	4.525	53
sync_0462	putative anthranilate synthase component I	460385	460185	Inf	3.675	29
sync_0523*	hypothetical protein	508288	508103	2.066	8.216	83.78
sync_0536*	photosystem II reaction center protein PsbM	517335	517445	Inf	4.432	43.24
sync_0552*	hypothetical protein	529312	529476	2.095	4.206	43.64
sync_0585*	hypothetical protein	557526	557681	2.897	6.455	44.87
sync_0585*	hypothetical protein	557478	557678	2.752	4.555	33
sync_0585*	hypothetical protein	557430	557630	Inf	1.26	9
sync_0588*	hypothetical protein	559013	558870	1.774	7.748	100
sync_0603	transporter, major facilitator family protein	572278	572078	Inf	4.61	29
sync_0607	lipoate-protein ligase B	575320	575520	Inf	4.44	51
sync_0607	lipoate-protein ligase B	575368	575568	Inf	3.96	30
sync_0607	lipoate-protein ligase B	575416	575616	Inf	3.16	6
sync_0637*	hypothetical protein	607418	607618	Inf	1.125	1
sync_0643	lipase/esterase family protein (EC:3.1.1.- )	611229	611429	1.303	7.517	66.17
sync_0643	lipase/esterase family protein (EC:3.1.1.- )	611277	611429	1.65	7.569	55.56
sync_0645*	hypothetical protein	612174	612037	1.219	9.095	81.75
sync_0656	hypothetical protein	622035	621868	Inf	1.491	4.79
sync_0656	hypothetical protein	622083	621883	Inf	2.055	4
sync_0670	hypothetical protein	634318	634518	Inf	2.22	10
sync_0708*	hypothetical protein	663896	664054	1.008	8.27	71.07
sync_0709	type I secretion target GGXGXDXXX repeat protein (EC:3.1.- )	664608	664408	1.053	9.05	100
sync_0711	hypothetical protein	666640	666440	1.311	3.84	41
sync_0711	hypothetical protein	666592	666392	2.899	1.585	17
sync_0734	D-alanine--D-alanine ligase (EC:6.3.2.4 )	687178	686978	Inf	3.715	30
sync_0734	D-alanine--D-alanine ligase (EC:6.3.2.4 )	687226	687026	Inf	3.825	30
sync_0735	tRNA-i(6)A37 thiotransferase enzyme MiaB	688383	688183	Inf	1.55	2.5
sync_0758	Apolipoprotein N-acyltransferase (EC:2.3.1.- )	707341	707538	1.2	4.247	43.43
sync_0780*	hypothetical protein	728762	728884	Inf	3.797	31.71
sync_0800*	hypothetical protein	742118	742225	5.509	12.648	100
sync_0838*	hypothetical protein	772271	772423	Inf	1.359	5.88
sync_0838*	hypothetical protein	772223	772423	Inf	1.274	4.48
sync_0855	hypothetical protein	784270	784470	1.166	11.055	100
sync_0864*	hypothetical protein	794108	794308	1.273	8	43.5
sync_0864*	hypothetical protein	794156	794338	1.013	3.383	21.31
sync_0889*	hypothetical protein	810982	810836	Inf	3.651	25.34
sync_0896	photosystem II 44 kDa subunit reaction center protein	817647	817447	Inf	4.145	24
sync_0925*	hypothetical protein	840326	840138	Inf	2.984	6.38
sync_0951*	hypothetical protein	862742	862942	1.312	22.095	100
sync_0951*	hypothetical protein	862790	862954	1.175	21.606	100
sync_1014	hypothetical protein	919414	919214	1.758	9.64	100
sync_1021*	hypothetical protein	925982	926149	Inf	1.119	6.55
sync_1047*	hypothetical protein	954384	954205	1.8	7.547	80.45
sync_1047*	hypothetical protein	954432	954232	1.707	6.435	58.5
sync_1049*	hypothetical protein	954906	955106	1.468	9.17	82.5
sync_1049*	hypothetical protein	954954	955148	1.411	6.503	60
sync_1085*	hypothetical protein	990362	990514	3.583	4.497	42.48
sync_1128*	hypothetical protein	1024231	1024398	1.184	27.583	59.52
sync_1128*	hypothetical protein	1024183	1024383	1.105	18.21	42
sync_1155*	hypothetical protein	1040445	1040570	1.021	25.794	100
sync_1235	hypothetical protein	1120815	1120970	1.529	5.058	56.41
sync_1268	SAM-dependent methyltransferase	1146741	1146941	Inf	2.515	23
sync_1306*	hypothetical protein	1187291	1187127	3.678	11.402	100
sync_1334	Mo-dependent nitrogenase C-terminus family protein	1211901	1212101	4.858	6.67	79.5
sync_1334	Mo-dependent nitrogenase C-terminus family protein	1211949	1212149	2.855	4.95	55.5
sync_1334	Mo-dependent nitrogenase C-terminus family protein	1211997	1212197	1.929	3.75	31.5
sync_1334	Mo-dependent nitrogenase C-terminus family protein	1212045	1212245	Inf	3.135	7.5
sync_1334	Mo-dependent nitrogenase C-terminus family protein	1212141	1212341	Inf	3.49	3
sync_1348*	hypothetical protein	1227755	1227898	2.199	11.826	100
sync_1353	methionine synthase (EC:2.1.1.13 )	1230542	1230342	Inf	3.555	11
sync_1355	cobaltochelatase, CobN subunit (EC:6.6.1.2 )	1235675	1235875	Inf	3.755	22.5
sync_1355	cobaltochelatase, CobN subunit (EC:6.6.1.2 )	1235723	1235923	Inf	3.405	6
sync_1355	cobaltochelatase, CobN subunit (EC:6.6.1.2 )	1235771	1235971	Inf	3.32	6
sync_1355	cobaltochelatase, CobN subunit (EC:6.6.1.2 )	1235819	1236019	Inf	3.54	6
sync_1355	cobaltochelatase, CobN subunit (EC:6.6.1.2 )	1235867	1236067	Inf	3.355	6
sync_1367	possible cysteine desulfurase (class-V aminotransferase family) (EC:2.8.1.7 )	1247919	1247740	1.111	4.318	15.08
sync_1402*	ABC transporter for sugars, solute-binding protein	1281708	1281908	1.591	2.84	15
sync_1438	possible ATP-dependent DNA ligase (EC:6.5.1.1 )	1316025	1316225	Inf	1.2	22
sync_1439	ATP-dependent helicase, DEAD/DEAH box family protein	1318115	1318315	Inf	3.785	25
sync_1472*	possible transcriptional regulator protein	1355738	1355938	2.121	4.515	42
sync_1481*	hypothetical protein	1364652	1364470	1.043	0.94	5.49
sync_1490*	4-methyl-5(B-hydroxyethyl)-thiazole monophosphate biosynthesis enzyme	1372350	1372156	Inf	3.325	35.57
sync_1490*	4-methyl-5(B-hydroxyethyl)-thiazole monophosphate biosynthesis enzyme	1372398	1372198	Inf	3.775	34.5
sync_1490*	4-methyl-5(B-hydroxyethyl)-thiazole monophosphate biosynthesis enzyme	1372446	1372246	Inf	3.665	34.5
sync_1490*	4-methyl-5(B-hydroxyethyl)-thiazole monophosphate biosynthesis enzyme	1372494	1372294	Inf	2.67	18
sync_1519*	Breast cancer type 1 susceptibility protein homolog	1404841	1404641	1.18	4.345	40
sync_1520*	hypothetical protein	1405360	1405542	1.014	3.421	18.58
sync_1526	2-succinyl-6-hydroxy-2, 4-cyclohexadiene-1-carboxylic acid synthase/2-oxoglutarate decarboxylase (EC:4.1.1.71 )	1412057	1412254	Inf	4.111	6.57
sync_1526	2-succinyl-6-hydroxy-2, 4-cyclohexadiene-1-carboxylic acid synthase/2-oxoglutarate decarboxylase (EC:4.1.1.71 )	1412009	1412209	Inf	4.065	2.5
sync_1542	possible porin	1426464	1426664	1.147	12.57	100
sync_1542	possible porin	1426512	1426712	1.135	15.79	100
sync_1554	hypothetical protein	1439828	1439628	Inf	3.195	8.5
sync_1554	hypothetical protein	1439780	1439580	Inf	2.445	5.5
sync_1600	hypothetical protein	1473746	1473946	1.071	14.7	98.5
sync_1603	hypothetical protein	1475422	1475228	Inf	1.335	15.98
sync_1608	FAD-dependent monooxygenase, putative	1479010	1478810	1.283	3.62	24.5
sync_1608	FAD-dependent monooxygenase, putative	1479250	1479050	Inf	3.55	7.5
sync_1608	FAD-dependent monooxygenase, putative	1478962	1478762	Inf	1.41	0.5
sync_1626*	hypothetical protein	1490875	1490967	1.944	3.946	54.84
sync_1647*	hypothetical protein	1507777	1507670	1.296	3.561	32.71
sync_1648*	hypothetical protein	1507870	1507787	1.159	11.012	100
sync_1717	Predicted endonuclease (EC:3.1.- )	1566639	1566451	Inf	3.883	31.38
sync_1718	hypothetical protein	1567862	1567662	1.334	4.465	46
sync_1761*	hypothetical protein	1598893	1598708	1.853	10.778	92.97
sync_1775	Steroid 5-alpha reductase, C-terminal domain, putative	1605435	1605635	1.029	1.115	8.5
sync_1782*	hypothetical protein	1608370	1608528	3.235	35.283	100
sync_1784*	hypothetical protein	1609869	1609753	2.29	6.638	93.1
sync_1791*	hypothetical protein	1613651	1613851	1.199	18.52	100
sync_1791*	hypothetical protein	1613699	1613893	1.505	18.846	100
sync_1796*	hypothetical protein	1617331	1617432	7.256	13.049	100
sync_1797*	hypothetical protein	1617618	1617481	1.258	4.044	33.58
sync_1822*	hypothetical protein	1631751	1631581	1.102	8.035	90
sync_1828*	hypothetical protein	1634475	1634642	3.454	9.024	72.02
sync_1828*	hypothetical protein	1634427	1634627	2.202	7.61	71.5
sync_1859*	hypothetical protein	1656540	1656412	1.429	18.523	100
sync_1866	threonyl-tRNA synthetase (EC:6.1.1.3 )	1663558	1663731	Inf	3.753	9.77
sync_1880	hypothetical protein	1677952	1677752	Inf	2.665	3.5
sync_1906	hypothetical protein	1700055	1700243	1.069	32.831	100
sync_1914	hypothetical protein	1703816	1704016	1.8	4.445	39
sync_1914	hypothetical protein	1703864	1704064	1.885	3.945	35
sync_1914	hypothetical protein	1703912	1704112	Inf	3.17	14.5
sync_1942	ABC transporter, ATP binding component, possibly iron transporter	1732636	1732436	Inf	3.415	5.5
sync_1942	ABC transporter, ATP binding component, possibly iron transporter	1732684	1732484	Inf	3.375	1.5
sync_1947*	hypothetical protein	1735437	1735288	1.65	2.705	11.41
sync_1982	biotin/lipoate A/B protein ligase family protein	1763764	1763928	Inf	3.17	8.48
sync_1982	biotin/lipoate A/B protein ligase family protein	1763716	1763916	Inf	2.975	2.5
sync_2015	Uncharacterized membrane protein	1795511	1795711	Inf	4.92	65.5
sync_2015	Uncharacterized membrane protein	1795559	1795759	Inf	3.935	41.5
sync_2015	Uncharacterized membrane protein	1795607	1795807	Inf	3.005	17.5
sync_2049	hypothetical protein	1823699	1823499	Inf	3.56	15
sync_2054	hypothetical protein	1827471	1827671	1.202	10.8	100
sync_2054	hypothetical protein	1827519	1827719	1.108	9.16	93.5
sync_2060	hypothetical protein	1833725	1833925	1.111	2.135	11.5
sync_2076*	hypothetical protein	1841960	1842160	1.79	28.01	100
sync_2076*	hypothetical protein	1842008	1842163	2.035	34.429	100
sync_2076*	hypothetical protein	1841912	1842112	1.636	17.945	77.5
sync_2079*	hypothetical protein	1843183	1843338	3.818	2.763	20.51
sync_2115*	hypothetical protein	1875386	1875481	2.474	18.375	100
sync_2138	potassium transporter, voltage-gated ion channel (VIC) family protein	1894378	1894178	Inf	4.275	37
sync_2139	hypothetical protein	1895511	1895311	Inf	3.08	3.5
sync_2140	2-C-methyl-D-erythritol 4-phosphate cytidylyltransferase (EC:2.7.7.60 )	1896289	1896486	1.065	3.146	17.68
sync_2141	hypothetical protein	1897090	1896890	1.075	3.84	15
sync_2175*	hypothetical protein	1921308	1921505	1.179	2.904	46.97
sync_2178*	hypothetical protein	1922552	1922382	1.739	15.253	100
sync_2179*	hypothetical protein	1922919	1922737	Inf	2.011	0
sync_2186*	hypothetical protein	1924617	1924751	1.314	6.489	100
sync_2190	Glutamyl/Glutaminyl-tRNA synthetase (EC:6.1.1.17 )	1926307	1926119	2.024	3.888	28.72
sync_2225*	hypothetical protein	1958326	1958138	Inf	1.372	15.43
sync_2247*	hypothetical protein	1974615	1974514	Inf	9.941	100
sync_2254	Ferredoxin	1980648	1980448	1.183	18	100
sync_2273*	hypothetical protein	1992860	1992741	2.259	16.899	100
sync_2281	large-conductive mechanosensitive channel	1997778	1997578	1.039	13.745	100
sync_2359*	hypothetical protein	2072379	2072251	2.505	5.406	80.47
sync_2374	hypothetical protein	2087071	2087223	4.675	6.556	98.69
sync_2374	hypothetical protein	2087023	2087223	4.675	5.353	75.12
sync_2374	hypothetical protein	2086975	2087175	2.305	3.22	51
sync_2374	hypothetical protein	2086927	2087127	1.632	2	27
sync_2383*	hypothetical protein	2091814	2091999	1.207	1.78	21.51
sync_2406*	hypothetical protein	2111439	2111329	1.003	10.609	80
sync_2428*	hypothetical protein	2127001	2126885	1.526	7.595	98.28
sync_2435*	hypothetical protein	2134123	2133962	1.031	4.093	51.55
sync_2435*	hypothetical protein	2134171	2133971	1.031	3.66	41.5
sync_2445*	hypothetical protein	2139730	2139590	Inf	1.207	7.86
sync_2468	Mg chelatase homolog	2162278	2162472	Inf	1.933	11.79
sync_2474	peptidase, S9C (acylaminoacyl-peptidase) family protein (EC:3.4.- )	2164668	2164868	Inf	2.82	4.5
sync_2479	hypothetical protein	2169191	2169391	Inf	4.56	55
sync_2479	hypothetical protein	2169143	2169343	Inf	4.285	49.5
sync_2479	hypothetical protein	2169095	2169295	Inf	3.845	37.5
sync_2479	hypothetical protein	2169047	2169247	Inf	3.245	16
sync_2506*	hypothetical protein	2198665	2198492	Inf	3.711	16.76
sync_2511	NADH dehydrogenase, FAD-containing subunit (EC:1.6.99.3 )	2201255	2201455	2.356	5.96	88.5
sync_2511	NADH dehydrogenase, FAD-containing subunit (EC:1.6.99.3 )	2201207	2201407	2.372	5.785	82.5
sync_2511	NADH dehydrogenase, FAD-containing subunit (EC:1.6.99.3 )	2201303	2201503	2.52	5.39	64.5
sync_2513*	hypothetical protein	2204223	2204348	Inf	2.389	19.05
sync_2517	hypothetical protein	2207903	2207721	Inf	2.89	7.69
sync_2555	riboflavin biosynthesis protein RibD C-terminal domain protein	2241373	2241197	Inf	3.733	19.32
sync_2555	riboflavin biosynthesis protein RibD C-terminal domain protein	2241421	2241221	Inf	3.72	17
sync_2555	riboflavin biosynthesis protein RibD C-terminal domain protein	2241469	2241269	Inf	3.39	14
sync_2588	possible ABC transporter, ATP-binding component	2268922	2269122	1.214	33.305	100
sync_2649*	hypothetical protein	2323591	2323791	Inf	2.74	1
sync_2658	glutaredoxin 3	2330820	2330653	Inf	3.575	32.34
sync_2658	glutaredoxin 3	2330868	2330668	Inf	3.545	27
sync_2705	cellulase (EC:3.2.1.4 )	2376902	2377102	Inf	2.215	6.5
sync_2712	3-hydroxyisobutyrate dehydrogenase (EC:1.1.1.31 )	2383134	2383334	Inf	4.475	56.5
sync_2712	3-hydroxyisobutyrate dehydrogenase (EC:1.1.1.31 )	2383182	2383382	Inf	4.625	56.5
sync_2712	3-hydroxyisobutyrate dehydrogenase (EC:1.1.1.31 )	2383086	2383286	Inf	4.03	51.5
sync_2718	hypothetical protein	2390361	2390161	Inf	1.705	22.5
sync_2737	dephospho-CoA kinase (EC:2.7.1.24 )	2407820	2408020	1.167	1.135	6.5
sync_2767	efflux transporter, RND family, MFP subunit subfamily	2431756	2431556	Inf	2.28	12.5
sync_2769	hypothetical protein	2435216	2435416	Inf	3.49	20.5
sync_2777	possible Tripartite transporter component (TRAP-T family)	2443751	2443951	1.503	4.585	37
sync_2810*	hypothetical protein	2473717	2473517	1.195	10.93	98
sync_2810*	hypothetical protein	2473669	2473475	1.884	7.052	76.29
sync_2833*	hypothetical protein	2494979	2494815	3.318	14.152	100
sync_2833*	hypothetical protein	2495027	2494827	2.225	15.835	100
sync_2833*	hypothetical protein	2495075	2494875	1.641	15.89	100
sync_2834*	hypothetical protein	2495316	2495438	2.161	5.211	56.91
sync_2849*	hypothetical protein	2503399	2503199	1.11	4.215	56.5
sync_2849*	hypothetical protein	2503351	2503199	1.714	3.467	42.76
sync_2861	ABC transporter, multi drug efflux family protein	2515032	2515232	1.014	4.145	49.5
sync_2861	ABC transporter, multi drug efflux family protein	2514744	2514944	Inf	2.42	7.5
sync_2902*	hypothetical protein	2554802	2554686	Inf	7.922	98.28
sync_2908	phosphatidate cytidylyltransferase, putative	2561159	2561359	Inf	3.585	8.5
sync_2912*	hypothetical protein	2567008	2566865	1.514	2.259	12.59
sync_2944*	hypothetical protein	2606502	2606630	1.167	3.357	44.96
