# Supplementary material for: Selection in Coastal Synechococcus (Cyanobacteria) Populations Evaluated from Environmental Metagenomes
Source: PLoS One. 2011 Sep 9;6(9):e24249. doi: 10.1371/journal.pone.0024249 (PMC3170327; doi:10.1371/journal.pone.0024249)
Supplement: Table S6 — dN/dS ratios from 201 bp sliding window of metagenomic reads tiled to the CC9902 genome. The position of the window start and end coordinates based on the CC9902 genome are provided. Inf indicates that only non-synonymous polymorphisms were observed. * genes with dN/dS>1 for the entire gene. (XLS) [file pone.0024249.s008.xls]

## Sheet: Sheet1
Table S6. dN/dS ratios from 201 bp sliding window of metagenomic reads tiled to the CC9902 genome. The position of the window start and end coordinates based on the CC9902 genome are provided. Inf indicates that only non-synonymous polymorphisms were observed. * genes with dN/dS >1 for the entire gene.
Locus Tag	Description	window start	window end	dN/dS	avg read depth	%min5X cov
Syncc9902_0027	Thiamine-monophosphate kinase (EC:2.7.4.16 )	28267	28067	Inf	2.09	1
Syncc9902_0081	DNA mismatch repair protein	82124	81924	1.472	2.645	14.5
Syncc9902_0158	hypothetical protein	163556	163356	Inf	2.49	3
Syncc9902_0187	putative glycolate oxidase subunit GlcE	194186	193986	Inf	2.885	2
Syncc9902_0189	putative glycolate oxidase subunit (Fe-S) protein	196684	196484	Inf	2.7	12
Syncc9902_0190	hypothetical protein	199181	198981	Inf	2.925	17
Syncc9902_0198	ATPase	207829	208029	Inf	3.015	9.5
Syncc9902_0198	ATPase	207877	208038	Inf	3.315	12.96
Syncc9902_0199	hypothetical protein	208575	208775	Inf	2.965	11.5
Syncc9902_0199	hypothetical protein	208623	208823	Inf	3.85	35.5
Syncc9902_0199	hypothetical protein	208671	208871	Inf	4.135	42.5
Syncc9902_0199	hypothetical protein	208719	208919	Inf	3.945	42.5
Syncc9902_0199	hypothetical protein	208767	208967	Inf	3.46	35
Syncc9902_0204	hypothetical protein	214818	214639	Inf	3.492	34.64
Syncc9902_0240*	hypothetical protein	253333	253533	Inf	2.74	10.5
Syncc9902_0240*	hypothetical protein	253381	253581	Inf	3.4	34.5
Syncc9902_0240*	hypothetical protein	253429	253629	1.087	4.3	58.5
Syncc9902_0240*	hypothetical protein	253477	253677	1.398	5.035	82.5
Syncc9902_0324	possible porin	338172	338372	Inf	3.295	4
Syncc9902_0324	possible porin	338652	338852	1.125	2.79	7
Syncc9902_0343	putative glutathione S-transferase	354807	355007	Inf	4.195	25
Syncc9902_0348	putative riboflavin-specific deaminase	358363	358563	Inf	3.72	24.5
Syncc9902_0348	putative riboflavin-specific deaminase	358411	358611	Inf	2.715	0.5
Syncc9902_0349	hypothetical protein	358920	359120	1.117	4.005	51
Syncc9902_0349	hypothetical protein	358968	359162	Inf	3.103	34.87
Syncc9902_0411	hypothetical protein	426470	426670	Inf	2.465	16.5
Syncc9902_0426	hypothetical protein	442269	442102	1.002	3.683	46.11
Syncc9902_0446	hypothetical protein	462486	462686	1.523	13.63	100
Syncc9902_0450*	hypothetical protein	468050	467874	1.088	43.955	100
Syncc9902_0450*	hypothetical protein	468098	467898	1.348	49.03	100
Syncc9902_0450*	hypothetical protein	468146	467946	1.36	57.295	100
Syncc9902_0450*	hypothetical protein	468194	467994	1.046	66.605	100
Syncc9902_0450*	hypothetical protein	468242	468042	1.165	74.33	100
Syncc9902_0467	hypothetical protein	485411	485211	Inf	3.82	9
Syncc9902_0476	Hemolysin A	493374	493547	Inf	3.397	17.82
Syncc9902_0480	anchor polypeptide LCM	495785	495585	Inf	3.195	9.5
Syncc9902_0480	anchor polypeptide LCM	495833	495633	1.009	3.49	26.5
Syncc9902_0500	putative aminopeptidase P	514237	514437	Inf	3.555	25.5
Syncc9902_0500	putative aminopeptidase P	514285	514485	Inf	3.295	25.5
Syncc9902_0500	putative aminopeptidase P	514333	514533	Inf	3.31	25.5
Syncc9902_0551	Phosphoribosylglycinamide synthetase (EC:6.3.4.13 )	559203	559003	Inf	2.905	3.5
Syncc9902_0580	glutamyl-tRNA synthetase-like	585641	585841	1.589	3.28	12.5
Syncc9902_0591	hypothetical protein	595953	595783	2.098	21.4	100
Syncc9902_0591	hypothetical protein	596001	595801	1.132	20.01	100
Syncc9902_0591	hypothetical protein	596049	595849	1.035	17.63	100
Syncc9902_0591	hypothetical protein	596289	596089	1.227	4.505	45
Syncc9902_0622	biotin biosynthesis protein BioC	630451	630263	1.124	4.33	35.11
Syncc9902_0622	biotin biosynthesis protein BioC	630835	630635	1.429	3.105	7
Syncc9902_0622	biotin biosynthesis protein BioC	630979	630779	Inf	3.185	6.5
Syncc9902_0718	hypothetical protein	726669	726481	Inf	4.686	52.66
Syncc9902_0718	hypothetical protein	726717	726517	1.757	4.475	51
Syncc9902_0725	Outer membrane autotransporter barrel	736685	736885	2.059	3.44	7.5
Syncc9902_0725	Outer membrane autotransporter barrel	736733	736933	1.263	4.01	31.5
Syncc9902_0725	Outer membrane autotransporter barrel	737021	737221	1.925	3.47	31.5
Syncc9902_0725	Outer membrane autotransporter barrel	737165	737365	Inf	3.255	4.5
Syncc9902_0725	Outer membrane autotransporter barrel	737213	737413	Inf	3.245	4.5
Syncc9902_0725	Outer membrane autotransporter barrel	737261	737461	Inf	3.52	4.5
Syncc9902_0725	Outer membrane autotransporter barrel	737309	737509	Inf	3.09	4.5
Syncc9902_0725	Outer membrane autotransporter barrel	738893	739093	Inf	4.145	31
Syncc9902_0786	gamma-glutamyl kinase (EC:2.7.2.11 )	797018	797179	Inf	3.259	35.8
Syncc9902_0828	hypothetical protein	830346	830146	Inf	2.84	27
Syncc9902_0923*	hypothetical protein	911587	911387	Inf	2.96	20.5
Syncc9902_0923*	hypothetical protein	911635	911435	Inf	3.385	25
Syncc9902_0923*	hypothetical protein	911683	911483	Inf	4.16	40.5
Syncc9902_0925	hypothetical protein	912967	913167	Inf	2.15	3.5
Syncc9902_0925	hypothetical protein	913927	914127	Inf	2.815	3
Syncc9902_1026*	hypothetical protein	995392	995219	1.611	11.387	100
Syncc9902_1026*	hypothetical protein	995440	995240	1.636	11.925	100
Syncc9902_1026*	hypothetical protein	995488	995288	3.972	12.81	100
Syncc9902_1057	hypothetical protein	1020396	1020596	Inf	2.925	11.5
Syncc9902_1130	possible type 3 alternative RNA polymerase sigma factor	1094853	1095053	Inf	3.54	4.5
Syncc9902_1138	Exoribonuclease II (EC:3.1.13.1 )	1104322	1104522	1.228	3.515	43
Syncc9902_1138	Exoribonuclease II (EC:3.1.13.1 )	1104370	1104570	Inf	3.475	38
Syncc9902_1174*	hypothetical protein	1139451	1139651	4.658	22.445	100
Syncc9902_1174*	hypothetical protein	1139499	1139696	2.634	23.071	100
Syncc9902_1185	putative phosphonate ABC transporter	1151594	1151794	Inf	3.29	16
Syncc9902_1237	putative peptidase U32 family protein	1199833	1199633	Inf	4.075	22
Syncc9902_1253	phycocyanobilin:ferredoxin oxidoreductase	1217229	1217029	Inf	4.015	8
Syncc9902_1304	RNA methyltransferase TrmH, group 3	1263806	1263606	Inf	3.335	8.5
Syncc9902_1304	RNA methyltransferase TrmH, group 3	1263854	1263654	Inf	4.14	32.5
Syncc9902_1332	hypothetical protein	1291133	1290933	Inf	1.545	4.5
Syncc9902_1362	hypothetical protein	1319151	1318951	Inf	3.515	3
Syncc9902_1367	Glycosyltransferase-like	1323215	1323415	1.234	2.945	34
Syncc9902_1367	Glycosyltransferase-like	1323647	1323847	Inf	3.75	17.5
Syncc9902_1380	Arginine decarboxylase (EC:4.1.1.19 )	1341017	1341217	1.634	6.465	96
Syncc9902_1382	hypothetical protein	1342887	1343087	1.021	5.725	65.5
Syncc9902_1383	Arabinose efflux permease-like	1344644	1344835	Inf	2.76	16.15
Syncc9902_1384	Putative multicopper oxidase-like	1345045	1345245	Inf	2.72	17
Syncc9902_1384	Putative multicopper oxidase-like	1346485	1346685	Inf	5.85	100
Syncc9902_1384	Putative multicopper oxidase-like	1346533	1346733	Inf	5.91	96
Syncc9902_1454	hypothetical protein	1412592	1412792	1.029	20.295	100
Syncc9902_1537	hypothetical protein	1488155	1487955	1.468	3.215	12.5
Syncc9902_1538	possible cytosine deaminase	1488735	1488535	Inf	2.335	12.5
Syncc9902_1538	possible cytosine deaminase	1489455	1489255	Inf	2.69	8.5
Syncc9902_1576*	Methylated-DNA-(protein)-cysteine S-methyltransferase	1525264	1525100	Inf	3.957	18.9
Syncc9902_1576*	Methylated-DNA-(protein)-cysteine S-methyltransferase	1525312	1525112	Inf	3.93	12
Syncc9902_1580	periplasmic sensor signal transduction histidine kinase	1528839	1529039	Inf	4.035	23
Syncc9902_1598	hypothetical protein	1546832	1547032	1.156	18.815	100
Syncc9902_1598	hypothetical protein	1546880	1547080	1.014	14.845	100
Syncc9902_1598	hypothetical protein	1546976	1547176	1.073	16.245	100
Syncc9902_1661	hypothetical protein	1610614	1610414	Inf	3.185	3
Syncc9902_1718	hypothetical protein	1655964	1656134	1.028	16.988	100
Syncc9902_1724	Pilus retraction protein PilT	1661801	1662001	1.518	5.44	98.5
Syncc9902_1724	Pilus retraction protein PilT	1661849	1662007	3.657	5.396	98.11
Syncc9902_1738	transcriptional regulator, XRE family	1671359	1671559	1.964	4.295	34.5
Syncc9902_1738	transcriptional regulator, XRE family	1671407	1671607	Inf	3.29	15
Syncc9902_1741	hypothetical protein	1674494	1674694	Inf	3.125	5.5
Syncc9902_1749	hypothetical protein	1682166	1681966	1.079	5.415	44.5
Syncc9902_1749	hypothetical protein	1682214	1682014	1.239	7.69	68.5
Syncc9902_1801*	hypothetical protein	1728913	1729113	1.244	24.87	100
Syncc9902_1801*	hypothetical protein	1728961	1729161	1.106	27.34	100
Syncc9902_1801*	hypothetical protein	1729009	1729209	1.216	30.5	100
Syncc9902_1801*	hypothetical protein	1729057	1729257	1.195	32.15	100
Syncc9902_1801*	hypothetical protein	1729105	1729269	1.186	32.552	100
Syncc9902_1804	hypothetical protein	1730780	1730580	1.002	14.97	100
Syncc9902_1813	possible pfkB family carbohydrate kinase	1737180	1736980	1.097	10.835	100
Syncc9902_1874*	hypothetical protein	1801208	1801408	2.493	4.37	29.5
Syncc9902_1874*	hypothetical protein	1801256	1801456	Inf	2.365	5.5
Syncc9902_1875*	hypothetical protein	1801695	1801895	1.172	8.11	94.5
Syncc9902_1875*	hypothetical protein	1801743	1801943	1.039	9.035	100
Syncc9902_1875*	hypothetical protein	1801791	1801991	1.36	9.17	100
Syncc9902_1875*	hypothetical protein	1801839	1802039	2.294	9.08	100
Syncc9902_1875*	hypothetical protein	1801887	1802087	1.742	8.46	100
Syncc9902_1875*	hypothetical protein	1801935	1802135	1.77	7.37	94.5
Syncc9902_1875*	hypothetical protein	1801983	1802183	1.829	6.8	89
Syncc9902_1875*	hypothetical protein	1802031	1802231	1.209	6.91	89
Syncc9902_1875*	hypothetical protein	1802079	1802279	1.453	7.15	89
Syncc9902_1875*	hypothetical protein	1802127	1802306	1.273	7.522	89.44
Syncc9902_1929	hypothetical protein	1842922	1843122	1.19	1.83	14.5
Syncc9902_1934	hypothetical protein	1850766	1850933	Inf	4.024	8.93
Syncc9902_1954*	hypothetical protein	1869494	1869303	2.197	7.471	86.39
Syncc9902_1954*	hypothetical protein	1869542	1869342	1.659	7.845	100
Syncc9902_1981	50S ribosomal protein L13	1883700	1883900	Inf	3.385	19
Syncc9902_1988	hypothetical protein	1888930	1889130	Inf	3.615	7.5
Syncc9902_1996	hypothetical protein	1901328	1901528	1.891	4.605	60
Syncc9902_2008*	hypothetical protein	1913380	1913580	1.19	40.125	100
Syncc9902_2008*	hypothetical protein	1913428	1913628	1.062	35.305	100
Syncc9902_2008*	hypothetical protein	1913476	1913637	1.175	31.87	100
Syncc9902_2033	hypothetical protein	1941068	1941268	2.236	5.365	64.5
Syncc9902_2037*	hypothetical protein	1947445	1947642	1.005	2.899	26.77
Syncc9902_2054	possible glycosyltransferase	1963081	1963266	1.096	3.43	26.88
Syncc9902_2119	1,4-dihydroxy-2-naphthoate octaprenyltransferase,	2021199	2020999	Inf	4.885	37.5
Syncc9902_2132	Asparaginase (EC:3.5.1.1 )	2031999	2031799	Inf	3.5	29.5
Syncc9902_2140	ATPase	2041573	2041773	Inf	3.735	22.5
Syncc9902_2149*	hypothetical protein	2051423	2051611	Inf	1.73	9.52
Syncc9902_2221	hypothetical protein	2131271	2131471	Inf	1.695	10.5
Syncc9902_2225*	hypothetical protein	2134220	2134417	Inf	1.465	4.55
Syncc9902_2241*	amino acid permease family protein	2150093	2150293	Inf	6.28	100
Syncc9902_2241*	amino acid permease family protein	2150141	2150341	Inf	5.825	76.5
Syncc9902_2241*	amino acid permease family protein	2150189	2150389	Inf	5.225	52.5
Syncc9902_2241*	amino acid permease family protein	2150237	2150437	Inf	4.125	28.5
Syncc9902_2241*	amino acid permease family protein	2150285	2150485	Inf	2.555	4.5
Syncc9902_2259	N-carbamoyl-L-amino acid amidohydrolase (EC:3.5.1.87 )	2167273	2167073	Inf	7.66	100
Syncc9902_2259	N-carbamoyl-L-amino acid amidohydrolase (EC:3.5.1.87 )	2167321	2167121	Inf	6.665	95.5
Syncc9902_2259	N-carbamoyl-L-amino acid amidohydrolase (EC:3.5.1.87 )	2167369	2167169	Inf	6.38	95.5
Syncc9902_2262	hypothetical protein	2171388	2171588	1.66	7.235	98
Syncc9902_2262	hypothetical protein	2171484	2171681	1.083	12.409	97.98
Syncc9902_2278	hypothetical protein	2188061	2188261	1.028	4.605	41.5
Syncc9902_2278	hypothetical protein	2188109	2188309	Inf	3.785	17.5
